# Supplementary material for: The apicoplast link to fever-survival and artemisinin-resistance in the malaria parasite
Source: Nat Commun. 2021 Jul 27;12:4563. doi: 10.1038/s41467-021-24814-1 (PMC8316339; doi:10.1038/s41467-021-24814-1)
Supplement: Supplementary file 5 — Supplementary Data 3 [file 41467_2021_24814_MOESM5_ESM.xlsx]

## Sheet: ReadMe
	Tab_name	Reference in text	Description
	RNAseq	S3A	All genes with expression above threshold in at least one of the three parasite-lines as measured by RNAseq (FPKM > or = 20 for at least one replicate in at least one temperature-condition).
	Genes.in.GO.analysis	S3B	Genes included in functional enrichment-analyses. Criteria for inclusion: all genes with expression above threshold AND agreement between replicates as to HS fold-change classification for all three parasite lines (n = 1298).
	full.GO.analysis	S3C	Full enriched GO-term results for all HS-response-categories. “Annotated”: the number of genes annotated to a given GO-term included in the analysis for all HS response-categories. “Significant”: the number of genes annotated to a given GO-term in the HS response-category being tested for enrichment.
	Summary counts of genes included in RNAseq analyses:
	Category (scored in NF54)	Number of genes
	Up	415
	Neutral	1541
	Down	611
	Total	2567
	Category (scored in all three parasite lines)	Number of genes
	Up in all	94
	Up in NF54, dysregulated in one or both mutants	83
	Neutral in NF54, dysregulated in one or both mutants	202
	Neutral in all	615
	Down in NF54, dysregulated in one or both mutants	99
	Down in all	205
	Total	1298

## Sheet: S3A_RNAseq
				RNAseq FPKM																																							*only genes with both replicates per parasite-line supporting fold-change classification were classified.
				NF54				ΔDHC (PB4)				ΔLRR5 (PB31)				Fold-change (FPKM_41C/FPKM_37C)						Average fold-change			log2(Fold-change)						Fisher-test p.value (Fold-change)						FDR-corrected p.value (Fold-change)*						Fold-change classification*
				37C		41C		37C		41C		37C		41C		NF54		ΔDHC (PB4)		ΔLRR5 (PB31)		NF54	ΔDHC (PB4)	ΔLRR5 (PB31)	NF54		ΔDHC (PB4)		ΔLRR5 (PB31)		NF54		ΔDHC (PB4)		ΔLRR5 (PB31)		NF54		ΔDHC (PB4)		ΔLRR5 (PB31)		NF54	ΔDHC (PB4)	ΔLRR5 (PB31)
GeneID	Transcript_ID	Gene.NameSymbol	TranscriptProductDescription	NF54_37_1	NF54_37_2	NF54_41_1	NF54_41_2	PB4_37_1	PB4_37_2	PB4_41_1	PB4_41_2	PB31_37_1	PB31_37_2	PB31_41_1	PB31_41_2	fcNF54_1	fcNF54_2	fcPB4_1	fcPB4_2	fcPB31_1	fcPB31_2	fcNF54mean	fcPB4mean	fcPB31mean	logfcNF54_1	logfcNF54_2	logfcPB4_1	logfcPB4_2	logfcPB31_1	logfcPB31_2	pvNF54_1	pvNF54_2	pvPB4_1	pvPB4_2	pvPB31_1	pvPB31_2	fdrNF54_1	fdrNF54_2	fdrPB4_1	fdrPB4_2	fdrPB31_1	fdrPB31_2	classNF54	classPB4	classPB31
PF3D7_0100400	PF3D7_0100400	RIF	rifin	10.32	11.03	35.8	25.79	2.57	11.55	9.46	14.36	7.76	7.37	19.55	24.92	3.46899	2.33817	1	1	1	3.38128	2.90358	1	2.19064	1.79452	1.22538	0	0	0	1.75757	1.4e-06	0.0051624	0.453175	0.491994	0.494719	0.000257248	1.76e-05	0.0262186	0.461297	0.493958	0.495591	0.00204348	UP	NA	NA
PF3D7_0101300	PF3D7_0101300	MC-2TM	Pfmc-2TM Maurer's cleft two transmembrane protein	25.88	5.52	85.41	90.29	3.16	1.32	35.09	13.22	1.6	13.46	40.27	55.37	3.30023	16.3569	11.1044	1	25.1687	4.11367	9.82856	6.05222	14.6412	1.72257	4.03183	3.47306	0	4.65356	2.04043	3.47e-06	0	1.72e-13	0.491994	0	2.79e-05	4.02e-05	0	2.04e-11	0.493958	0	0.000274943	UP	NA	UP
PF3D7_0102200	PF3D7_0102200	RESA	ring-infected erythrocyte surface antigen	2389.16	4652.81	306.04	346.54	3037.86	5920.14	651.5	1975.39	1491.72	5610.42	1137.28	512.04	0.128095	0.0744797	0.21446	0.333673	0.762395	0.0912659	0.101287	0.274067	0.42683	-2.96471	-3.74701	-2.22122	-1.58349	-0.391389	-3.45378	1.86e-15	7.05e-15	6.29e-07	0.00023363	0.210352	5.97e-12	1.23e-13	6.75e-13	2.84e-05	0.00357686	0.436855	1.52e-10	DOWN	DOWN	NA
PF3D7_0102300	PF3D7_0102300	N/A	Plasmodium exported protein, unknown function	191.82	171.61	759.37	580.01	287.87	161.51	211.86	113.42	551.41	363.05	195.16	289.62	3.95876	3.37981	0.735957	0.702248	0.353929	0.797741	3.66929	0.719102	0.575835	1.98505	1.75694	-0.442306	-0.509948	-1.49847	-0.326007	1.07e-07	0.00012532	0.144746	0.127064	0.000903556	0.265467	1.7e-06	0.00103915	0.340367	0.301347	0.00764262	0.495637	UP	NotSignificant	NA
PF3D7_0102500	PF3D7_0102500	EBA181	erythrocyte binding antigen-181	108.54	270.14	18.21	21.46	146.73	327.42	32.89	111.85	417.86	663.07	115.62	27.98	0.167772	0.0794403	0.224153	0.34161	0.276696	0.0421977	0.123606	0.282882	0.159447	-2.57542	-3.65399	-2.15744	-1.54958	-1.85363	-4.56669	4.03e-12	3.11e-14	1.24e-06	0.000308142	5.6e-05	1.47e-19	1.5e-10	2.42e-12	5.2e-05	0.00438659	0.000839596	1.4e-17	DOWN	DOWN	DOWN
PF3D7_0102700	PF3D7_0102700	MaTrA	merozoite-associated tryptophan-rich antigen	54.87	61.3	14.77	14.75	75.6	89.21	19.98	26.76	33.37	120.07	35.13	16.64	0.269182	0.24062	0.264286	0.299966	1.05274	0.138586	0.254901	0.282126	0.595664	-1.89335	-2.05517	-1.91983	-1.73713	0.0741519	-2.85115	2.34e-07	1.31e-05	1.31e-05	6.24e-05	0.433174	1.1e-08	3.48e-06	0.000133215	0.000328617	0.00133314	0.495591	1.86e-07	DOWN	DOWN	NA
PF3D7_0103300	PF3D7_0103300	N/A	conserved protein, unknown function	69.5	65.82	60.7	69.97	61.48	74.59	84.05	82.39	58.59	97.02	64.25	82.64	0.873381	1.06305	1.36711	1.10457	1.0966	0.851783	0.968216	1.23584	0.974193	-0.195316	0.0882105	0.451131	0.143487	0.133042	-0.231442	0.28714	0.413602	0.199688	0.383937	0.385355	0.329782	0.486064	0.489583	0.428819	0.493958	0.495591	0.495637	NotSignificant	NotSignificant	NotSignificant
PF3D7_0103400	PF3D7_0103400	N/A	zinc-carboxypeptidase, putative	73.71	77.21	81.86	78.27	92.63	100.49	71.81	72.5	143.91	202.2	103.5	108.79	1.11057	1.01373	0.775235	0.721465	0.719199	0.538032	1.06215	0.74835	0.628616	0.151298	0.0196717	-0.367295	-0.470999	-0.475536	-0.894237	0.362345	0.469366	0.18418	0.145756	0.163257	0.0405237	0.486064	0.489583	0.405324	0.332879	0.368122	0.137172	NotSignificant	NotSignificant	NotSignificant
PF3D7_0104200	PF3D7_0104200	N/A	StAR-related lipid transfer protein	96.88	157.87	45.47	65.98	74.37	145.82	35.49	89.39	241.96	242.85	120.73	53.04	0.469344	0.417939	0.477209	0.613016	0.498967	0.218406	0.443641	0.545112	0.358687	-1.09128	-1.25864	-1.06731	-0.706003	-1.00298	-2.19491	0.0017264	0.00522104	0.00842968	0.0580806	0.0185748	8.39e-06	0.00981579	0.0263562	0.0406802	0.171732	0.0726787	9.04e-05	DOWN	NA	DOWN
PF3D7_0104300	PF3D7_0104300	UBP1	ubiquitin carboxyl-terminal hydrolase 1, putative	130.42	204.78	49.58	68	135.98	200.59	80.65	140.92	133.26	338.52	82.18	79.45	0.380156	0.332064	0.593102	0.702528	0.616689	0.234698	0.35611	0.647815	0.425694	-1.39533	-1.59047	-0.753648	-0.509373	-0.697385	-2.09112	9.73e-05	0.000586126	0.0425319	0.127328	0.0742189	2.07e-05	0.000795024	0.00401108	0.138204	0.301719	0.207157	0.000209096	DOWN	NotSignificant	NA
PF3D7_0104400	PF3D7_0104400	LytB	4-hydroxy-3-methylbut-2-enyl diphosphate reductase	85.8	104.34	104.17	110.21	98.16	136.17	74.6	72.61	173.63	122.37	114.92	90.12	1.2141	1.05626	0.759984	0.533231	0.661867	0.736455	1.13518	0.646607	0.699161	0.27989	0.0789628	-0.39596	-0.907169	-0.595386	-0.441331	0.244698	0.42105	0.168383	0.0220555	0.109015	0.196693	0.486064	0.489583	0.380541	0.0845727	0.276803	0.434719	NotSignificant	NA	NotSignificant
PF3D7_0104800	PF3D7_0104800	NPT1	novel putative transporter 1, putative	26.9	35.51	14.75	6.29	32.79	43.77	20.33	18.89	39.04	52.61	25.1	26.28	0.548327	0.177133	0.620006	0.431574	0.64293	0.499525	0.36273	0.52579	0.571228	-0.866891	-2.49709	-0.689646	-1.21232	-0.637266	-1.00137	0.00983523	1.56e-07	0.0563945	0.00364365	0.0935251	0.0252655	0.043105	2.39e-06	0.171203	0.0236525	0.247772	0.0951646	DOWN	NA	NA
PF3D7_0104900	PF3D7_0104900	N/A	RNase MRP	38.5	28.89	67.92	56.77	51.62	71	46.28	43.38	14.79	41.76	35.9	45.98	1.76416	1.96504	0.896552	0.610986	2.42732	1.10105	1.8646	0.753769	1.76418	0.818978	0.974559	-0.157541	-0.710789	1.27936	0.138885	0.0173114	0.0203189	0.325267	0.0568698	0.00358837	0.386617	0.0687612	0.0835708	0.461297	0.169475	0.0211431	0.495637	UP	NotSignificant	NA
PF3D7_0105000	PF3D7_0105000	N/A	unspecified product	42.09	40.39	42.28	32.61	78.54	85.39	48.41	42.18	42.36	65.5	74.15	37.72	1.00451	0.807378	0.616374	0.493969	1.75047	0.575878	0.905946	0.555171	1.16318	0.00649787	-0.308684	-0.698123	-1.01751	0.807744	-0.796165	0.488188	0.274028	0.0543761	0.0120529	0.0443473	0.0603703	0.49078	0.489583	0.16697	0.0545502	0.140801	0.185712	NotSignificant	NA	NotSignificant
PF3D7_0105200	PF3D7_0105200	N/A	heptatricopeptide repeat and RAP domain-containing protein, putative	28.99	20.51	82.17	70.8	34.96	34.16	77.33	41.25	34.73	37.15	59.15	62.33	2.83443	3.45197	2.21196	1.20755	1.70314	1.67779	3.1432	1.70975	1.69047	1.50306	1.78742	1.14532	0.272086	0.768196	0.746565	4.49e-05	9.79e-05	0.0101554	0.281741	0.0526566	0.0689274	0.000395018	0.000835804	0.0468586	0.493958	0.161408	0.205193	UP	NA	NotSignificant
PF3D7_0105300	PF3D7_0105300	CAP	cyclase-associated protein	177.53	185.54	78.09	42.28	114.22	249.96	61.71	88.12	573.08	278.8	159.36	62.37	0.439869	0.227875	0.540273	0.352536	0.278076	0.223709	0.333872	0.446405	0.250893	-1.18485	-2.13368	-0.888239	-1.50416	-1.84645	-2.16031	0.000759627	6.31e-06	0.0222923	0.000442794	5.96e-05	1.14e-05	0.00482197	7.05e-05	0.084245	0.00566457	0.000876566	0.000118904	DOWN	DOWN	DOWN
PF3D7_0105800	PF3D7_0105800	N/A	cyclin-dependent kinases regulatory subunit, putative	59.52	82.23	62.79	56.34	88.01	109.9	33.58	40.31	237.4	166.63	70.7	40.72	1.05494	0.685151	0.381548	0.366788	0.29781	0.244374	0.870045	0.374168	0.271092	0.0771603	-0.545505	-1.39007	-1.44698	-1.74754	-2.03284	0.437736	0.138002	0.00104598	0.000689641	0.000135758	3.37e-05	0.486064	0.347452	0.00877576	0.00763579	0.00173283	0.00032541	NotSignificant	DOWN	DOWN
PF3D7_0106000	PF3D7_0106000	N/A	conserved protein, unknown function	21.16	22.93	8.09	11.37	23.24	20.74	13.85	16.41	78.87	49.95	17.44	7.31	0.382325	0.495857	0.595955	0.791225	0.221123	0.146346	0.439091	0.69359	0.183735	-1.38713	-1.012	-0.746724	-0.337841	-2.17708	-2.77254	0.00010597	0.0200884	0.0438839	0.222948	2.82e-06	2.66e-08	0.000858648	0.0827426	0.141311	0.454866	7.29e-05	4.22e-07	DOWN	NotSignificant	DOWN
PF3D7_0106100	PF3D7_0106100	N/A	V-type proton ATPase subunit C, putative	27.07	19.85	56.94	44.88	37.22	31.07	57.88	36.2	35.93	25.02	39.81	43.35	2.10344	2.26096	1.55508	1.16511	1.10799	1.73261	2.1822	1.36009	1.4203	1.07275	1.17693	0.636987	0.220467	0.147942	0.79295	0.0027022	0.00685461	0.107785	0.321225	0.373498	0.0576171	0.0143176	0.0332771	0.275031	0.493958	0.495591	0.179225	UP	NotSignificant	NotSignificant
PF3D7_0106300	PF3D7_0106300	ATP6	calcium-transporting ATPase	214.24	220.96	194.3	179.49	192.85	196.09	207.8	243.93	273.08	184.09	204.9	207.94	0.906927	0.812319	1.07752	1.24397	0.75033	1.12956	0.859623	1.16075	0.939943	-0.140942	-0.299882	0.107717	0.314951	-0.414404	0.175756	0.337833	0.280111	0.455544	0.25084	0.196739	0.359164	0.486064	0.489583	0.463127	0.493958	0.418097	0.495637	NotSignificant	NotSignificant	NotSignificant
PF3D7_0106400	PF3D7_0106400	N/A	pre-rRNA-processing protein TSR2, putative	330.01	251.64	507.17	353.38	340.75	245.5	760.71	417.24	69.46	334.42	419.56	550.01	1.53683	1.40431	2.23246	1.69955	6.04031	1.64467	1.47057	1.966	3.84249	0.61996	0.489859	1.15863	0.765154	2.59462	0.717797	0.0561466	0.147535	0.00941475	0.0483666	2.68e-08	0.0767578	0.172852	0.364411	0.0444151	0.150863	1.28e-06	0.220751	NotSignificant	NA	NA
PF3D7_0106700	PF3D7_0106700	AARP2	small ribosomal subunit assembling AARP2 protein	97.98	107.46	154.38	143.55	82.17	115.15	161.17	193.26	76.25	115.74	93.19	180.2	1.57563	1.33585	1.96142	1.67833	1.22216	1.55694	1.45574	1.81988	1.38955	0.655927	0.417754	0.9719	0.747029	0.289438	0.638711	0.0462061	0.184519	0.0255068	0.0525001	0.268127	0.101755	0.14963	0.424662	0.0928776	0.159636	0.495591	0.271734	NotSignificant	NA	NotSignificant
PF3D7_0106800	PF3D7_0106800	RAB5c	ras-related protein Rab-5C	43.9	63.69	67.34	55.39	33.96	75.14	24.96	50.76	146.58	44.28	59.65	36.25	1.53394	0.869681	0.734982	0.675539	0.406945	0.818654	1.20181	0.705261	0.6128	0.617243	-0.201441	-0.444219	-0.565889	-1.29709	-0.288674	0.0569612	0.3522	0.143821	0.103245	0.00347603	0.290089	0.174547	0.489583	0.338959	0.258	0.0206094	0.495637	NotSignificant	NotSignificant	NA
PF3D7_0107000	PF3D7_0107000	CEN1	centrin-1	402.1	468.14	379.86	268.55	526.41	517.99	231.75	250.67	748.4	405.09	471.18	244.68	0.94469	0.573653	0.440246	0.483928	0.629583	0.604014	0.759172	0.462087	0.616799	-0.0820865	-0.801749	-1.18362	-1.04713	-0.667531	-0.727346	0.396201	0.0528226	0.00417766	0.0101562	0.0833869	0.0783492	0.486064	0.171545	0.0242381	0.0482739	0.227265	0.223742	NotSignificant	DOWN	NotSignificant
PF3D7_0107400	PF3D7_0107400	N/A	ATP synthase-associated protein, putative	99.34	82.59	66.7	59.89	130.61	131.86	54.05	54.85	128.84	74.67	113.72	41.54	0.671431	0.725148	0.413827	0.415971	0.882645	0.556314	0.69829	0.414899	0.71948	-0.574688	-0.463652	-1.2729	-1.26544	-0.180095	-0.846028	0.0591334	0.178671	0.00234618	0.00255411	0.358168	0.0494937	0.179614	0.415296	0.0161531	0.0182712	0.495591	0.159882	NotSignificant	DOWN	NotSignificant
PF3D7_0107500	PF3D7_0107500	NCR1	Niemann-Pick type C1-related protein	284.77	299.28	350.21	284.75	221.15	266.68	316.5	337.41	152.48	391.84	248.88	284.62	1.2298	0.95145	1.43116	1.26522	1.63221	0.726368	1.09062	1.34819	1.17929	0.298423	-0.0718	0.51718	0.339393	0.70683	-0.461228	0.229608	0.455459	0.162719	0.234059	0.0679412	0.186024	0.486064	0.489583	0.371182	0.472443	0.195	0.419458	NotSignificant	NotSignificant	NotSignificant
PF3D7_0107900	PF3D7_0107900	N/A	conserved Plasmodium protein, unknown function	31.3	24.9	57.22	59.25	46.48	34.52	92.3	56.4	28.73	35.18	49.97	54.93	1.82812	2.37952	1.9858	1.63384	1.7393	1.5614	2.10382	1.80982	1.65035	0.870357	1.25067	0.989721	0.708263	0.798504	0.642839	0.0122811	0.00443607	0.0233338	0.0622795	0.0461873	0.100319	0.0518579	0.0230108	0.086966	0.181123	0.145343	0.269172	UP	NA	NotSignificant
PF3D7_0108000	PF3D7_0108000	N/A	proteasome subunit beta type-3, putative	441.17	520.72	664.83	634.69	261.5	338.22	558.5	617.8	656.99	243.99	517.68	558.57	1.50697	1.21887	2.13576	1.82662	0.787957	2.28932	1.36292	1.98119	1.53864	0.591651	0.285544	1.09475	0.869178	-0.343811	1.19492	0.0650986	0.26583	0.0134528	0.029417	0.240185	0.00899045	0.192211	0.489583	0.0576257	0.105051	0.479642	0.0426971	NotSignificant	NA	NA
PF3D7_0108300	PF3D7_0108300	ARP	conserved Plasmodium protein, unknown function	278.33	291.36	463.62	416.3	222.52	260.72	506.06	602.47	208.35	357	301.57	500.09	1.66572	1.42882	2.27422	2.31079	1.44742	1.40081	1.54727	2.29251	1.42412	0.736146	0.514821	1.18537	1.20839	0.533484	0.486264	0.0290905	0.135978	0.00806821	0.00421128	0.129488	0.165611	0.103539	0.343493	0.0393031	0.0262916	0.314986	0.386471	NotSignificant	UP	NotSignificant
PF3D7_0108400	PF3D7_0108400.1	N/A	mitochondrial carrier protein, putative	57.31	53.95	53.9	55.61	59.54	78.27	53.94	42.69	43.43	58.69	45.61	54.54	0.940499	1.03077	0.905946	0.54542	1.0502	0.929289	0.985634	0.725683	0.989743	-0.0885016	0.0437214	-0.142504	-0.874561	0.0706582	-0.1058	0.389697	0.449672	0.336874	0.026105	0.436049	0.423362	0.486064	0.489583	0.461297	0.0961584	0.495591	0.495637	NotSignificant	NA	NotSignificant
PF3D7_0108500	PF3D7_0108500	N/A	conserved Plasmodium protein, unknown function	1772.18	3162.73	276	461.07	795.19	1614.85	438.72	1616.95	517.64	725.71	603.76	467.67	0.15574	0.145782	0.551717	1.0013	1.16637	0.644431	0.150761	0.776509	0.905401	-2.68278	-2.77811	-0.857999	0.00187491	0.222026	-0.633902	5.37e-13	6.13e-09	0.025937	0.493637	0.316496	0.1089	2.42e-11	1.35e-07	0.0940156	0.494944	0.495591	0.285968	DOWN	NA	NotSignificant
PF3D7_0108700	PF3D7_0108700	PSOP24	secreted ookinete protein, putative	57.93	61.39	89.55	81.17	64.65	69.07	104.04	106.43	71.5	54.81	74.25	88.31	1.54583	1.3222	1.60928	1.5409	1.03846	1.6112	1.43402	1.57509	1.32483	0.628383	0.402943	0.686416	0.623774	0.0544478	0.688138	0.0536793	0.192774	0.0895357	0.0884596	0.449432	0.0855206	0.167068	0.438334	0.239888	0.231651	0.495591	0.238467	NotSignificant	NotSignificant	NotSignificant
PF3D7_0108800	PF3D7_0108800	N/A	mitochondrial carrier protein, putative	36.52	47.3	38.26	38.28	47.48	34.2	48.04	46.33	57.5	25.55	51.91	44.29	1.04765	0.809302	1.01179	1.35468	0.902783	1.73346	0.928474	1.18324	1.31812	0.0671501	-0.305249	0.0169162	0.43795	-0.147549	0.793658	0.448158	0.276394	0.46747	0.17308	0.383881	0.0574566	0.486064	0.489583	0.473219	0.377822	0.495591	0.179063	NotSignificant	NotSignificant	NotSignificant
PF3D7_0109000	PF3D7_0109000	PHIL1	photosensitized INA-labeled protein PHIL1	547.66	1028.46	118.77	97.45	612.45	1263.72	224.47	445.11	1913.44	2088.7	641.01	156.83	0.216868	0.0947533	0.366512	0.352222	0.335004	0.075085	0.155811	0.359367	0.205044	-2.20511	-3.39968	-1.44807	-1.50544	-1.57775	-3.73533	2.3e-09	1.49e-12	0.000686336	0.000438325	0.000508078	1.11e-13	5.12e-08	8.9e-11	0.00641183	0.00562005	0.0048748	3.39e-12	DOWN	DOWN	DOWN
PF3D7_0109500	PF3D7_0109500	N/A	N-acetyltransferase, GNAT family, putative	97.38	92.15	98.08	140.02	52.96	59.98	105.59	192.72	60.46	43.89	86.72	118.48	1.00719	1.51948	1.99377	3.21307	1.43434	2.69948	1.26333	2.60342	2.06691	0.0103335	0.603577	0.995498	1.68395	0.520384	1.43268	0.492221	0.0999719	0.0226637	0.000116885	0.135357	0.00229963	0.494223	0.274584	0.0852516	0.00214538	0.323989	0.0138956	NotSignificant	UP	NA
PF3D7_0109800	PF3D7_0109800	cPheRS	phenylalanine--tRNA ligase alpha subunit	51.31	44.72	64.15	64.6	44.68	63.28	73.97	81.03	41.45	40.39	60.5	74.07	1.25024	1.44454	1.65555	1.2805	1.45959	1.83387	1.34739	1.46802	1.64673	0.322209	0.530614	0.727311	0.356707	0.545563	0.874891	0.211028	0.128994	0.0762612	0.222559	0.124235	0.0412532	0.458722	0.331344	0.213802	0.454397	0.305876	0.139309	NotSignificant	NotSignificant	NotSignificant
PF3D7_0110000	PF3D7_0110000	N/A	conserved Plasmodium protein, unknown function	379.89	475.2	132.72	98.57	401.57	556.11	189.41	203.34	205.71	117.88	417.72	143.58	0.349364	0.207428	0.471674	0.365647	2.03063	1.21802	0.278396	0.41866	1.62432	-1.5172	-2.26931	-1.08414	-1.45148	1.02192	0.284536	2.59e-05	1.69e-06	0.00764175	0.000666391	0.0157697	0.282736	0.000242409	2.09e-05	0.0378094	0.00754004	0.0639819	0.495637	DOWN	DOWN	NA
PF3D7_0110200	PF3D7_0110200	ERV1	FAD-linked sulfhydryl oxidase ERV1, putative	89.22	94.91	94.72	88.36	92.55	68.24	109.87	76.1	78.5	71.5	139.02	113.26	1.06165	0.930987	1.18714	1.11518	1.77096	1.58406	0.996316	1.15116	1.67751	0.0863019	-0.103167	0.247493	0.157279	0.824528	0.663623	0.428256	0.42991	0.341187	0.372418	0.0411565	0.0933122	0.486064	0.489583	0.461297	0.493958	0.133354	0.254692	NotSignificant	NotSignificant	NotSignificant
PF3D7_0110400	PF3D7_0110400	RPB9	DNA-directed RNA polymerase II subunit RPB9, putative	134.52	112.82	107.32	107.82	108.36	106.43	131.98	121.55	75.62	117.32	119.9	119.48	0.7978	0.955682	1.21798	1.14207	1.58556	1.01841	0.876741	1.18002	1.30199	-0.325902	-0.065398	0.284487	0.191645	0.664992	0.0263202	0.182445	0.4607	0.312781	0.344226	0.0801873	0.473425	0.413027	0.489583	0.461297	0.493958	0.220885	0.495637	NotSignificant	NotSignificant	NotSignificant
PF3D7_0110600	PF3D7_0110600	PIP5K	phosphatidylinositol-4-phosphate 5-kinase	59.63	67.86	63.22	65.26	52.63	60.92	81.67	92.34	56.59	77.28	53.67	56.23	1.0602	0.961686	1.55178	1.51576	0.948401	0.727614	1.01095	1.53377	0.838007	0.0843427	-0.0563624	0.633921	0.60004	-0.0764312	-0.458755	0.430285	0.468108	0.108999	0.0971161	0.441729	0.18733	0.486064	0.489583	0.27701	0.247363	0.495591	0.421374	NotSignificant	NotSignificant	NotSignificant
PF3D7_0110700	PF3D7_0110700	N/A	chromatin assembly factor 1 protein WD40 domain, putative	199.75	216.62	605.22	581.01	203.28	224.58	198.93	175.41	236.7	136.38	274.92	241.2	3.02989	2.68216	0.978601	0.781058	1.16147	1.76859	2.85602	0.879829	1.46503	1.59926	1.4234	-0.0312074	-0.356498	0.215952	0.822598	1.52e-05	0.00147283	0.426976	0.210911	0.32103	0.0511891	0.000150008	0.00896563	0.461297	0.43658	0.495591	0.164267	UP	NotSignificant	NotSignificant
PF3D7_0110800	PF3D7_0110800	N/A	transcription initiation factor TFIIB, putative	281.39	251.39	408.48	324.91	305.66	340.38	455.79	374.52	228.55	357.09	384.63	371.28	1.45165	1.29245	1.49117	1.1003	1.68291	1.03974	1.37205	1.29573	1.36133	0.537694	0.370113	0.576442	0.137896	0.750961	0.0562199	0.0851794	0.211863	0.133607	0.388636	0.0566441	0.450066	0.23624	0.46715	0.321539	0.493958	0.170865	0.495637	NotSignificant	NotSignificant	NotSignificant
PF3D7_0110900	PF3D7_0110900	AKLP1	adenylate kinase-like protein 1	17.73	12.85	38.93	48.54	13.02	21.08	38	37.91	10.72	11.13	31.32	39.91	2.19571	3.77743	2.91859	1.79839	2.92164	3.5858	2.98657	2.35849	3.25372	1.13469	1.91741	1.54527	0.846704	1.54678	1.8423	0.00161365	3.27e-05	0.000757033	0.0328799	0.000581647	0.000136421	0.00926745	0.00030817	0.00685797	0.113807	0.00535455	0.00115137	UP	NA	UP
PF3D7_0111200	PF3D7_0111200	N/A	conserved protein, unknown function	6.06	11.17	21.39	31.21	33.25	10.87	0	10.13	32.65	23.11	5.64	0	3.5297	2.79409	0	1	0.172741	0	3.1619	0.5	0.0863706	1.81955	1.48238	#NAME?	0	-2.53332	#NAME?	1.01e-06	0.000983868	0	0.491994	6.31e-08	0	1.32e-05	0.00631454	0	0.493958	2.7e-06	0	UP	NA	DOWN
PF3D7_0111500	PF3D7_0111500	N/A	UMP-CMP kinase, putative	59.6	75.21	94.55	96.1	61.1	62.28	46.37	41.89	209.24	124.5	85.02	65.32	1.58641	1.27776	0.75892	0.672608	0.406328	0.524659	1.43208	0.715764	0.465493	0.665765	0.353612	-0.397981	-0.572163	-1.29928	-0.930549	0.0437486	0.22186	0.167303	0.100791	0.00342848	0.0346784	0.143141	0.480429	0.379366	0.25387	0.0204332	0.121663	NotSignificant	NotSignificant	NA
PF3D7_0111800	PF3D7_0111800	N/A	eukaryotic translation initiation factor 4E, putative	42.79	32.82	94.74	111.62	49.77	33.16	92.34	64.3	51.88	48.59	72.63	101.91	2.21407	3.40098	1.85533	1.93908	1.39996	2.09735	2.80752	1.89721	1.74865	1.1467	1.76595	0.891679	0.955375	0.485387	1.06856	0.00145597	0.000116533	0.0374897	0.018818	0.151919	0.017113	0.00852566	0.000977703	0.12496	0.0753781	0.34978	0.0715771	UP	NA	NA
PF3D7_0111900	PF3D7_0111900	N/A	conserved protein, unknown function	161.04	133.69	210.5	169.16	130.29	111.62	93.61	105.96	287.76	178.6	163.86	151.89	1.30713	1.26532	0.718474	0.949292	0.569433	0.850448	1.28622	0.833883	0.70994	0.386401	0.339497	-0.476992	-0.0750758	-0.812402	-0.233705	0.165495	0.230622	0.128591	0.426613	0.0459377	0.328172	0.385084	0.489583	0.312804	0.493958	0.144959	0.495637	NotSignificant	NotSignificant	NotSignificant
PF3D7_0112200	PF3D7_0112200	MRP1	multidrug resistance-associated protein 1	9.55	9.1	58	46.18	7.15	7.49	34.3	15.09	25.04	20.87	27.28	48.78	6.0733	5.07473	4.7972	1	1.08946	2.33733	5.57401	2.8986	1.71339	2.60248	2.34333	2.26219	0	0.123609	1.22486	4.7e-12	5.54e-07	1.31e-06	0.491994	0.392919	0.00765572	1.73e-10	7.65e-06	5.48e-05	0.493958	0.495591	0.0375514	UP	NA	NA
PF3D7_0112800	PF3D7_0112800	N/A	Plasmodium exported protein (hyp11), unknown function	64.26	73.68	15.72	21.53	117.14	86.78	51.61	58.05	15.55	104.97	46.27	42.81	0.244631	0.29221	0.440584	0.668933	2.97556	0.407831	0.26842	0.554758	1.6917	-2.03132	-1.77492	-1.18251	-0.580067	1.57316	-1.29396	3.28e-08	0.000143833	0.00420676	0.09776	0.000478451	0.00568468	5.8e-07	0.0011755	0.0243572	0.248339	0.00466141	0.0295957	DOWN	NA	NA
PF3D7_0113000	PF3D7_0113000	GARP	glutamic acid-rich protein GARP	1913.33	1551.14	3288.47	4371.56	581.68	498.95	7320.57	8866.58	271.54	1238.2	3914.3	6753.4	1.71872	2.81829	12.5852	17.7705	14.4152	5.45421	2.2685	15.1778	9.9347	0.781331	1.49482	3.65366	4.15141	3.84952	2.44737	0.0220323	0.000902021	9.21e-15	0	3.33e-16	6.81e-07	0.0835405	0.0058354	1.28e-12	0	6.1e-14	8.78e-06	UP	UP	UP
PF3D7_0113200	PF3D7_0113200	N/A	Plasmodium exported protein, unknown function	35.12	40.67	163.64	200.77	20.61	22.49	121.07	80.63	56.26	53.83	137.44	227	4.65945	4.93656	5.87433	3.58515	2.44294	4.21698	4.79801	4.72974	3.32996	2.22016	2.30351	2.55443	1.84203	1.28862	2.07621	3.17e-09	8.36e-07	5.18e-08	2.83e-05	0.00338561	2.07e-05	6.84e-08	1.1e-05	3.03e-06	0.000730199	0.0202635	0.000209096	UP	UP	UP
PF3D7_0113300	PF3D7_0113300	N/A	Plasmodium exported protein (hyp1), unknown function	190.81	123.86	33.26	38.99	121.25	139.08	110.29	190.96	37.19	102.91	80.84	95.76	0.17431	0.314791	0.909608	1.37302	2.1737	0.930522	0.24455	1.14132	1.55211	-2.52028	-1.66753	-0.136683	0.457355	1.12015	-0.103888	1.1e-11	0.000331344	0.34141	0.162387	0.00924617	0.424836	3.83e-10	0.00245697	0.461297	0.360251	0.0436924	0.495637	DOWN	NotSignificant	NA
PF3D7_0113700	PF3D7_0113700	HSP40	heat shock protein 40, type II	302.03	240.6	130.86	96.34	256.07	215.13	289.06	323.87	51.36	218.82	275.89	323.38	0.433268	0.400416	1.12883	1.50546	5.37169	1.47784	0.416842	1.31715	3.42476	-1.20667	-1.32043	0.174831	0.590206	2.42538	0.563486	0.000622204	0.00359039	0.399538	0.100879	1.84e-07	0.130592	0.00407156	0.019478	0.461297	0.253875	6.96e-06	0.324906	DOWN	NotSignificant	NA
PF3D7_0114000	PF3D7_0114000	EPF1	exported protein family 1	118.06	169.19	54.75	41.62	152.27	190.23	63.16	121.4	54.16	53.62	141.33	69.63	0.463747	0.245996	0.41479	0.638175	2.60949	1.29858	0.354871	0.526482	1.95404	-1.10859	-2.0233	-1.26955	-0.647976	1.38377	0.376938	0.00148955	1.75e-05	0.00239897	0.074424	0.00182541	0.224662	0.00869539	0.000172716	0.0163885	0.204909	0.0127532	0.476326	DOWN	NA	NA
PF3D7_0114500	PF3D7_0114500	N/A	Plasmodium exported protein (hyp10), unknown function	173.72	104.76	890.68	480.9	25.72	8.65	963.27	564.02	44.24	135.8	1081.08	1927.81	5.1271	4.59049	37.4522	65.2046	24.4367	14.1959	4.8588	51.3284	19.3163	2.35814	2.19865	5.22698	6.0269	4.61098	3.82741	3.39e-10	2.4e-06	0	0	0	2.25e-14	8.91e-09	2.89e-05	0	0	0	7.71e-13	UP	UP	UP
PF3D7_0115600	PF3D7_0115600	RIF	rifin	14.42	10.8	35.03	36.78	2.63	4.39	6.17	14.09	4.44	2.98	14.88	30.88	2.42926	3.40556	1	1	1	10.3624	2.91741	1	5.68121	1.28052	1.76789	0	0	0	3.37329	0.000434632	0.000114715	0.453175	0.491994	0.494719	1.44e-11	0.00296364	0.000966737	0.461297	0.493958	0.495591	3.42e-10	UP	NA	NA
PF3D7_0201500	PF3D7_0201500	N/A	Plasmodium exported protein (hyp9), unknown function	127.7	85.01	281.05	196.28	86.01	57.63	487.9	321.84	78.05	109.88	290.41	569.84	2.20086	2.3089	5.6726	5.58459	3.72082	5.18602	2.25488	5.62859	4.45342	1.13807	1.20721	2.50401	2.48145	1.89562	2.37463	0.00156779	0.00574775	9.29e-08	2.79e-08	3.49e-05	1.38e-06	0.0090775	0.0286882	5.12e-06	1.64e-06	0.00057237	1.68e-05	UP	UP	UP
PF3D7_0201700	PF3D7_0201700	N/A	DnaJ protein, putative	185.29	180.83	25.62	31.64	233.04	238.29	93.17	158.59	37.01	208.44	76.81	69.55	0.13827	0.174971	0.399803	0.665534	2.07539	0.333669	0.15662	0.532668	1.20453	-2.85444	-2.51481	-1.32264	-0.587417	1.05338	-1.58351	1.82e-14	1.28e-07	0.0016768	0.0950017	0.0133466	0.000964782	9.84e-13	2.03e-06	0.0127499	0.243795	0.0563828	0.00650827	DOWN	NA	NA
PF3D7_0201800	PF3D7_0201800	KAHsp40	knob associated heat shock protein 40	928.81	658.59	918.62	646.62	604.21	490.09	1809.64	1510.25	128.61	691.98	1095.43	1439.75	0.989029	0.981825	2.99505	3.08158	8.51746	2.08062	0.985427	3.03831	5.29904	-0.0159153	-0.0264625	1.58258	1.62367	3.09042	1.05702	0.464655	0.492688	0.000574187	0.00019484	4.72e-11	0.0180999	0.486064	0.494407	0.00554656	0.00315297	4.54e-09	0.0746603	NotSignificant	UP	UP
PF3D7_0201900	PF3D7_0201900	EMP3	erythrocyte membrane protein 3	129.16	82.37	461.21	407.29	24.43	24.85	643.7	812.57	29.74	120.55	364.76	805.6	3.57084	4.94464	26.3488	32.699	12.265	6.6827	4.25774	29.5239	9.47383	1.83626	2.30587	4.71966	5.03117	3.61647	2.74043	8.13e-07	8.16e-07	0	0	1.79e-14	3.2e-08	1.08e-05	1.09e-05	0	0	2.82e-12	5.01e-07	UP	UP	UP
PF3D7_0202000	PF3D7_0202000	KAHRP	knob-associated histidine-rich protein	3618.92	3514.75	2906.4	4639.59	927.4	785.64	5522.25	16165.3	551.68	1054.87	5020.98	7952.26	0.803113	1.32003	5.95455	20.576	9.10125	7.53862	1.06157	13.2653	8.31994	-0.316326	0.400575	2.57399	4.36289	3.18607	2.9143	0.189203	0.194115	4.12e-08	0	1.23e-11	4.49e-09	0.423238	0.439973	2.49e-06	0	1.38e-09	7.94e-08	NotSignificant	UP	UP
PF3D7_0202100	PF3D7_0202100	LSAP2	liver stage associated protein 2	630.82	821.65	109.57	103.82	1083.99	1190.03	320.68	430.54	925.68	2616.13	601.25	189.6	0.173695	0.126356	0.295833	0.361789	0.649523	0.0724735	0.150025	0.328811	0.360998	-2.52538	-2.98444	-1.75715	-1.46678	-0.622549	-3.7864	1e-11	4.62e-10	5.71e-05	0.000592546	0.0987719	5.22e-14	3.54e-10	1.43e-08	0.000994659	0.00693951	0.259014	1.68e-12	DOWN	DOWN	NA
PF3D7_0202200	PF3D7_0202200	PTP1	EMP1-trafficking protein	775.62	750.81	105.8	114.91	634.69	607.85	283.19	408.68	140.48	452.7	186.58	158.81	0.136407	0.153048	0.446186	0.672337	1.32816	0.350806	0.144728	0.559262	0.839483	-2.87401	-2.70794	-1.16428	-0.572744	0.40943	-1.51125	1.22e-14	1.42e-08	0.00471305	0.100566	0.192313	0.00154474	6.93e-13	2.85e-07	0.0263745	0.253644	0.412204	0.00981493	DOWN	NA	NA
PF3D7_0202300	PF3D7_0202300	N/A	Plasmodium exported protein (hyp11), unknown function	13.2	18.63	113.77	97.68	5.77	8.96	95.78	34.31	9.94	42.34	42.12	65.3	8.61894	5.24316	16.5997	3.82924	4.23742	1.54228	6.93105	10.2144	2.88985	3.10751	2.39044	4.05308	1.93706	2.08319	0.625062	2.22e-16	3.37e-07	0	1.14e-05	6.23e-06	0.106611	1.64e-14	4.86e-06	0	0.000352037	0.000142087	0.28163	UP	UP	NA
PF3D7_0202400	PF3D7_0202400	PTEF	translation-enhancing factor	107.82	94.48	120.97	163.05	67.03	42.15	314.59	378.09	75.55	94.34	147.05	347.13	1.12196	1.72576	4.69327	8.97011	1.94639	3.67956	1.42386	6.83169	2.81298	0.166024	0.787234	2.23059	3.16513	0.960803	1.87953	0.347888	0.0483894	1.82e-06	2.05e-12	0.0215682	0.000102377	0.486064	0.161158	6.99e-05	1.98e-10	0.0817805	0.000889146	NotSignificant	UP	UP
PF3D7_0202500	PF3D7_0202500	ETRAMP2	early transcribed membrane protein 2	13177.3	17454	3198.29	2996.35	5320.35	9759.42	5929.45	16042.1	6400.2	8020.33	7353.1	4873.72	0.242712	0.171671	1.11448	1.64376	1.14889	0.607671	0.207192	1.37912	0.878278	-2.04268	-2.54228	0.156377	0.716996	0.200236	-0.718638	2.77e-08	9.47e-08	0.414783	0.059961	0.332887	0.0808871	4.98e-07	1.53e-06	0.461297	0.175737	0.495591	0.22949	DOWN	NotSignificant	NotSignificant
PF3D7_0203400	PF3D7_0203400	N/A	conserved Plasmodium protein, unknown function	341.32	371.17	374.65	258.52	337.08	465.49	200.01	208.66	733.08	187.03	374.77	318.8	1.09765	0.6965	0.593361	0.448259	0.511227	1.70454	0.897075	0.52081	1.10788	0.134418	-0.521804	-0.753019	-1.1576	-0.967965	0.769382	0.379159	0.149069	0.0426534	0.00518563	0.0221687	0.0631665	0.486064	0.366635	0.138441	0.0304911	0.0835003	0.192792	NotSignificant	NA	NA
PF3D7_0203700	PF3D7_0203700	MAK16	protein MAK16, putative	245.37	270.96	295.58	314.67	175.94	241.79	349.87	398.13	85.33	174.35	227.88	339.02	1.20463	1.16132	1.98858	1.64659	2.67057	1.94448	1.18297	1.81758	2.30753	0.26859	0.21576	0.991735	0.719485	1.41715	0.959384	0.254154	0.315088	0.0230983	0.0593126	0.00145704	0.028548	0.486064	0.489583	0.08625	0.174377	0.0109616	0.105431	NotSignificant	NA	NA
PF3D7_0204100	PF3D7_0204100	N/A	Sel1 repeat-containing protein, putative	20.73	45.1	11.64	9.28	25.33	35.23	7.51	16.61	89.13	32.75	17.35	10.15	0.561505	0.205765	0.296486	0.471473	0.194659	0.309924	0.383635	0.38398	0.252292	-0.832629	-2.28093	-1.75396	-1.08475	-2.36098	-1.69002	0.0124732	1.5e-06	5.87e-05	0.00812685	4.24e-07	0.000465769	0.0525187	1.87e-05	0.0010102	0.0410316	1.45e-05	0.00342247	DOWN	DOWN	DOWN
PF3D7_0204200	PF3D7_0204200	N/A	conserved Plasmodium protein, unknown function	346.13	284	360.79	345.5	354.71	270.63	501.28	384.41	416.41	731.12	373.06	318.58	1.04235	1.21655	1.41321	1.42043	0.895896	0.435742	1.12945	1.41682	0.665819	0.0598454	0.282795	0.498977	0.506324	-0.158597	-1.19845	0.455787	0.267695	0.172433	0.137356	0.375089	0.00955905	0.486064	0.489583	0.387123	0.319616	0.495591	0.0447982	NotSignificant	NotSignificant	NA
PF3D7_0204300	PF3D7_0204300	N/A	conserved Plasmodium protein, unknown function	59.91	44.59	93.36	82.33	57.11	39.14	100.03	86.54	26.31	62.35	51.68	67.54	1.55834	1.84638	1.75153	2.21104	1.96427	1.08324	1.70236	1.98128	1.52376	0.640008	0.884698	0.808617	1.14472	0.973995	0.115353	0.050416	0.0313166	0.0543828	0.00630179	0.0201835	0.40445	0.159534	0.117257	0.16697	0.034883	0.0777094	0.495637	NotSignificant	NA	NA
PF3D7_0204500	PF3D7_0204500	AspAT	aspartate transaminase	57.62	50	91.03	60.78	41.92	31.37	90.42	104.15	34.49	45.61	57.07	70.75	1.57983	1.2156	2.15697	3.32005	1.65468	1.55119	1.39772	2.73851	1.60294	0.659772	0.281669	1.109	1.73121	0.726554	0.63338	0.0452326	0.26846	0.0124408	7.74e-05	0.0626938	0.103632	0.147656	0.489583	0.0543567	0.00155908	0.183936	0.274933	NotSignificant	UP	NotSignificant
PF3D7_0204700	PF3D7_0204700	HT	hexose transporter	220.58	162.8	211.38	189.31	144.13	131.34	273.17	275.05	135.06	125.64	244.25	244.51	0.958292	1.16284	1.8953	2.09418	1.80846	1.94612	1.06056	1.99474	1.87729	-0.0614631	0.21765	0.922428	1.06639	0.854758	0.960598	0.417297	0.313704	0.0324425	0.0100981	0.0358802	0.0283925	0.486064	0.489583	0.111766	0.0480379	0.120078	0.105061	NotSignificant	NA	NotSignificant
PF3D7_0204800	PF3D7_0204800	N/A	3'-5' exonuclease, putative	11.66	9.7	27.39	25.91	13.37	13.78	12	7.97	18.49	14.02	15.27	13.53	2.34906	2.67113	1	1	1	1	2.5101	1	1	1.23208	1.41745	0	0	0	0	0.000682339	0.00153277	0.453175	0.491994	0.494719	0.494066	0.00439919	0.00930145	0.461297	0.493958	0.495591	0.495637	UP	NA	NA
PF3D7_0204900	PF3D7_0204900	COQ5	2-methoxy-6-polyprenyl-1,4-benzoquinol methylase, mitochondrial, putative	23.44	28.4	28.15	28.89	34.19	35.22	16.71	25.94	38.77	22.15	31.06	24.65	1.20094	1.01725	0.488739	0.736513	0.801135	1.11287	1.1091	0.612626	0.957001	0.264162	0.0246793	-1.03286	-0.441216	-0.319883	0.154281	0.257911	0.465257	0.0102673	0.161238	0.256017	0.375075	0.486064	0.489583	0.0471833	0.358458	0.495591	0.495637	NotSignificant	NA	NotSignificant
PF3D7_0205100	PF3D7_0205100	N/A	conserved Plasmodium protein, unknown function	54.76	47.06	25.89	15.52	111.33	105.24	39.46	36.67	51.35	57.04	57.35	27.62	0.47279	0.329792	0.354442	0.348442	1.11685	0.484222	0.401291	0.351442	0.800533	-1.08073	-1.60037	-1.49638	-1.52101	0.159429	-1.04626	0.00188723	0.000545421	0.000477974	0.00038748	0.364437	0.0204884	0.0105299	0.00378265	0.00479663	0.00511833	0.495591	0.0820692	DOWN	DOWN	NA
PF3D7_0205500	PF3D7_0205500	N/A	DNA-directed RNA polymerase II 16 kDa subunit, putative	282.44	255.7	319.38	266.05	210.49	182.88	265.73	250.67	153.18	219.8	345.14	386.77	1.13079	1.04048	1.26244	1.37068	2.25317	1.75965	1.08563	1.31656	2.00641	0.17733	0.0572452	0.336209	0.454892	1.17195	0.815285	0.336937	0.438649	0.27489	0.16372	0.0068712	0.0527191	0.486064	0.489583	0.461297	0.362121	0.034569	0.168133	NotSignificant	NotSignificant	NA
PF3D7_0205700	PF3D7_0205700.1	N/A	RNA-binding protein, putative	126.83	115.68	85.09	84.97	144	104.64	236.06	170.74	46.04	182.6	114.15	116.44	0.670898	0.734526	1.63931	1.63169	2.47937	0.637678	0.702712	1.6355	1.55852	-0.575835	-0.445114	0.713085	0.706367	1.30997	-0.6491	0.0587782	0.188837	0.0806978	0.062792	0.00295677	0.10342	0.178726	0.431802	0.222399	0.182155	0.0182152	0.274625	NotSignificant	NotSignificant	NA
PF3D7_0206000	PF3D7_0206000	RAD2	DNA repair protein RAD2, putative	33.68	34.04	26.63	29.06	39.06	43.41	26.72	36.8	34.8	68.13	25.07	29.67	0.790677	0.853702	0.684076	0.847731	0.720402	0.435491	0.822189	0.765903	0.577947	-0.33884	-0.228196	-0.547772	-0.238322	-0.473125	-1.19929	0.173557	0.331929	0.0996136	0.293345	0.164503	0.00951715	0.398304	0.489583	0.259306	0.493958	0.369581	0.0447271	NotSignificant	NotSignificant	NA
PF3D7_0206100	PF3D7_0206100	SufE	cysteine desulfuration protein SufE	192.36	152.57	206.58	178.94	193.29	178.72	229.67	221	166.53	219.66	193.39	224.56	1.07392	1.17284	1.18821	1.23657	1.16129	1.02231	1.12338	1.21239	1.0918	0.102892	0.230005	0.248795	0.306345	0.215731	0.0318288	0.411161	0.30472	0.34017	0.256897	0.321196	0.469112	0.486064	0.489583	0.461297	0.493958	0.495591	0.495637	NotSignificant	NotSignificant	NotSignificant
PF3D7_0206200	PF3D7_0206200	PAT	pantothenate transporter	82.6	123.45	23.72	31.58	83.91	149.65	38.57	56.57	202.86	231.83	94.25	29.5	0.287167	0.255812	0.459659	0.378015	0.464606	0.127248	0.27149	0.418837	0.295927	-1.80004	-1.96684	-1.12136	-1.40348	-1.10592	-2.97428	8.21e-07	2.88e-05	0.00612542	0.000956588	0.0107421	2.65e-09	1.08e-05	0.000274774	0.0321259	0.00924051	0.0489512	4.86e-08	DOWN	DOWN	DOWN
PF3D7_0206300	PF3D7_0206300	AROM	pentafunctional AROM polypeptide, putative, pseudogene	61.32	59.04	39.14	41.71	77.68	68.85	57.53	99.49	23.37	80.42	45.68	77.64	0.638291	0.70647	0.740602	1.44503	1.95464	0.965431	0.672381	1.09281	1.46004	-0.647714	-0.501299	-0.433229	0.531095	0.966905	-0.0507542	0.03966	0.15911	0.14919	0.125754	0.020918	0.466135	0.132386	0.382456	0.348294	0.298863	0.0796343	0.495637	NotSignificant	NotSignificant	NA
PF3D7_0206700	PF3D7_0206700	ADSL	adenylosuccinate lyase	98.28	124.65	101.28	83.97	103.85	144.06	113.68	117.65	146.47	147.2	93.08	99.38	1.03053	0.673646	1.09466	0.816674	0.635488	0.675136	0.852086	0.955665	0.655312	0.0433795	-0.569937	0.130477	-0.292168	-0.654062	-0.56675	0.473037	0.127195	0.436393	0.254006	0.0877918	0.135607	0.486064	0.328624	0.461297	0.493958	0.236331	0.333684	NotSignificant	NotSignificant	NotSignificant
PF3D7_0206800	PF3D7_0206800	MSP2	merozoite surface protein 2	1087.49	2799.65	221.31	400.43	428.01	1208.67	182.42	1248.96	5450.98	1190.63	1009.6	263.87	0.203505	0.143029	0.426205	1.03333	0.185214	0.221622	0.173267	0.72977	0.203418	-2.29686	-2.80562	-1.23038	0.0473069	-2.43273	-2.17383	5.2e-10	4.39e-09	0.00310093	0.466584	1.95e-07	1.01e-05	1.32e-08	1.01e-07	0.0196577	0.493958	7.24e-06	0.000107569	DOWN	NA	DOWN
PF3D7_0206900	PF3D7_0206900.1	MSP5	merozoite surface protein 5	85.83	263.01	42.79	0	384.95	317.71	90.16	146.47	184.84	1412.7	185.24	56.73	0.498544	0	0.234212	0.461018	1.00216	0.0401571	0.249272	0.347615	0.521161	-1.00421	#NAME?	-2.09411	-1.11711	0.00311867	-4.6382	0.00352309	0	2.37e-06	0.00667591	0.492117	4.07e-20	0.0179733	0	8.75e-05	0.0360106	0.495591	4.44e-18	DOWN	DOWN	NA
PF3D7_0207000	PF3D7_0207000	MSP4	merozoite surface protein 4	384.71	843.93	210.53	164.1	319.25	557.85	122.64	347.86	1973.38	800.29	395.72	136.25	0.547243	0.194447	0.38415	0.623573	0.200529	0.170251	0.370845	0.503861	0.18539	-0.869746	-2.36255	-1.38026	-0.68137	-2.31812	-2.55427	0.00963926	6.54e-07	0.00112165	0.0646363	6.68e-07	2.71e-07	0.0423442	8.88e-06	0.00925972	0.185609	2.1e-05	3.72e-06	DOWN	NA	DOWN
PF3D7_0207400	PF3D7_0207400	SERA7	serine repeat antigen 7	42.67	87.67	21	15.52	41.72	64	11.42	32.45	260.87	103.78	34.8	16.92	0.492149	0.177027	0.27373	0.507031	0.1334	0.163037	0.334588	0.39038	0.148218	-1.02283	-2.49795	-1.86918	-0.979853	-2.90617	-2.61673	0.00303696	1.54e-07	2.09e-05	0.0149009	6.64e-10	1.42e-07	0.0158547	2.38e-06	0.000455812	0.0636847	4.6e-08	2.02e-06	DOWN	DOWN	DOWN
PF3D7_0207500	PF3D7_0207500	SERA6	serine repeat antigen 6	56.66	97.22	28.57	15.12	61.81	64.48	16.32	37.31	353.54	124.58	43.66	19.31	0.504236	0.155524	0.264035	0.578629	0.123494	0.155001	0.32988	0.421332	0.139247	-0.98783	-2.68479	-1.9212	-0.789289	-3.01749	-2.68965	0.00400715	1.86e-08	1.29e-05	0.0397098	1.52e-10	6.55e-08	0.0200181	3.59e-07	0.000327304	0.129702	1.27e-08	9.85e-07	DOWN	NA	DOWN
PF3D7_0207600	PF3D7_0207600	SERA5	serine repeat antigen 5	227.76	541.38	84.41	48.46	247.9	321.23	53.12	130.54	1762.88	520.87	156.89	33.6	0.370609	0.089512	0.21428	0.406375	0.0889964	0.0645075	0.230061	0.310328	0.0767519	-1.43203	-3.48178	-2.22243	-1.29911	-3.49011	-3.95439	6.6e-05	4.4e-13	6.21e-07	0.00202589	1.61e-13	4.06e-15	0.000562795	2.81e-11	2.82e-05	0.0155711	2.28e-11	1.55e-13	DOWN	DOWN	DOWN
PF3D7_0207700	PF3D7_0207700	SERA4	serine repeat antigen 4	48.07	93.96	17.53	12.17	48.8	51.84	12.19	23.79	300.61	104.09	36.55	13.29	0.364677	0.129523	0.249795	0.458912	0.121586	0.127678	0.2471	0.354354	0.124632	-1.45531	-2.94872	-2.00118	-1.12371	-3.03995	-2.96942	5.13e-05	7.32e-10	5.99e-06	0.00640955	1.12e-10	2.81e-09	0.000446652	2.13e-08	0.00017731	0.0351412	9.51e-09	5.13e-08	DOWN	DOWN	DOWN
PF3D7_0207800	PF3D7_0207800	SERA3	serine repeat antigen 3	39.63	76.28	12.58	8.43	42.48	48.52	9.6	25.7	196.36	70.6	22.89	10.26	0.317436	0.110514	0.225989	0.529678	0.116572	0.145326	0.213975	0.377834	0.130949	-1.65546	-3.1777	-2.14568	-0.916811	-3.10071	-2.78264	5.12e-06	3.5e-11	1.4e-06	0.0209648	4.88e-11	2.38e-08	5.68e-05	1.43e-09	5.74e-05	0.0810621	4.62e-09	3.84e-07	DOWN	DOWN	DOWN
PF3D7_0208000	PF3D7_0208000	SERA1	serine repeat antigen 1	26.95	32.67	7.47	6.87	39.58	39.81	15.07	17.72	86.28	59.44	31.62	12.44	0.27718	0.210285	0.380748	0.445114	0.366481	0.209287	0.243732	0.412931	0.287884	-1.85111	-2.24958	-1.39309	-1.16775	-1.44819	-2.25645	4.16e-07	2.06e-06	0.0010236	0.00486174	0.00128452	4.82e-06	5.82e-06	2.5e-05	0.00861337	0.0290375	0.0100497	5.45e-05	DOWN	DOWN	DOWN
PF3D7_0208100	PF3D7_0208100.1	N/A	conserved Plasmodium protein, unknown function	16.72	28.4	26.25	22.89	16.69	24.55	9.7	14.9	51.27	30.45	16.73	18.9	1.56998	0.805986	1	0.606925	0.326312	0.62069	1.18798	0.803462	0.473501	0.650743	-0.311173	0	-0.720411	-1.61568	-0.688056	0.0475449	0.27232	0.453175	0.0544956	0.000382266	0.0902926	0.152919	0.489583	0.461297	0.16424	0.00395496	0.249325	NotSignificant	NA	NA
PF3D7_0208200	PF3D7_0208200	KRR1	KRR1 small subunit processome component, putative	196.84	146.53	197.03	198.11	151.37	104.74	299.18	262.07	65.94	151.22	176.79	257.53	1.00097	1.35201	1.97648	2.5021	2.68107	1.70302	1.17649	2.23929	2.19204	0.00139189	0.435106	0.982934	1.32314	1.42281	0.768092	0.48282	0.17513	0.0241422	0.00194626	0.00140176	0.063482	0.486919	0.408854	0.0891597	0.0151435	0.0107016	0.193341	NotSignificant	UP	NA
PF3D7_0208400	PF3D7_0208400	N/A	conserved Plasmodium protein, unknown function	35.75	35.99	24.6	25.02	36.42	28.67	28.85	34.57	35.12	40.91	26.85	24.89	0.688112	0.695193	0.792147	1.20579	0.764522	0.608409	0.691652	0.998969	0.686465	-0.539285	-0.524514	-0.33616	0.269979	-0.387371	-0.716887	0.0709518	0.147775	0.202346	0.283306	0.212784	0.0814048	0.205931	0.36478	0.433205	0.493958	0.439385	0.230383	NotSignificant	NotSignificant	NotSignificant
PF3D7_0208600	PF3D7_0208600	RRF1	ribosome-recycling factor	24.29	41.81	81.06	91.44	23.07	33.68	38.91	42.3	70.58	21.96	37.35	55.95	3.33718	2.18704	1.68661	1.25594	0.529187	2.54781	2.76211	1.47127	1.5385	1.73863	1.12898	0.754123	0.328766	-0.918151	1.34926	2.84e-06	0.00899463	0.0684076	0.241278	0.0282785	0.00379594	3.36e-05	0.042153	0.198141	0.483067	0.10083	0.0212423	UP	NotSignificant	NA
PF3D7_0208700	PF3D7_0208700.2	N/A	unspecified product	197.91	138.19	190.11	226.37	153.72	135.2	338.07	216.27	119.84	138.12	254.52	301.73	0.960588	1.63811	2.19926	1.59963	2.12383	2.18455	1.29935	1.89944	2.15419	-0.0580101	0.71203	1.13702	0.677738	1.08667	1.12734	0.420854	0.0660982	0.010643	0.0709358	0.0111392	0.0127732	0.486064	0.202939	0.0484005	0.19809	0.0500954	0.056681	NotSignificant	NA	UP
PF3D7_0209100	PF3D7_0209100	N/A	patatin-like phospholipase, putative	90.7	119.71	68.76	65.77	82.95	77	77.24	91.81	72.76	47.97	67.4	65.76	0.758104	0.549411	0.931163	1.19234	0.926333	1.37086	0.653757	1.06175	1.14859	-0.399533	-0.864042	-0.102894	0.253793	-0.110397	0.455078	0.135614	0.0403518	0.368177	0.295465	0.413865	0.181334	0.331449	0.141257	0.461297	0.493958	0.495591	0.411168	NotSignificant	NotSignificant	NotSignificant
PF3D7_0209200	PF3D7_0209200	MTR3	exosome complex component MTR3, putative	201.41	156.5	192.87	158.01	156.22	156.31	307.01	223.27	143.79	147.33	212.85	205.86	0.957599	1.00965	1.96524	1.42838	1.48028	1.39727	0.983624	1.69681	1.43878	-0.0625066	0.0138532	0.974706	0.514379	0.565874	0.482612	0.416223	0.474143	0.0251537	0.133505	0.115742	0.167405	0.486064	0.489583	0.091998	0.313093	0.289865	0.389142	NotSignificant	NA	NotSignificant
PF3D7_0209300	PF3D7_0209300	IspF	2C-methyl-D-erythritol 2,4-cyclodiphosphate synthase	35.25	30.46	78.07	84.12	35.32	24.81	91.65	55.32	29.54	31.67	67.57	73.74	2.21475	2.76165	2.59485	2.22975	2.28741	2.32839	2.4882	2.4123	2.3079	1.14715	1.46553	1.37565	1.15688	1.19371	1.21933	0.00145041	0.00110558	0.0024703	0.00584304	0.00604633	0.00788816	0.00850186	0.00700861	0.0166445	0.0333553	0.0312495	0.0385583	UP	UP	UP
PF3D7_0209400	PF3D7_0209400	N/A	conserved protein, unknown function	55.65	34.2	51.94	58.17	52.62	53.26	67.13	63.67	49.48	41.39	70.64	86.57	0.933333	1.70088	1.27575	1.19546	1.42765	2.09157	1.31711	1.2356	1.75961	-0.0995357	0.766279	0.351346	0.257561	0.51364	1.06458	0.378583	0.0528921	0.264245	0.292613	0.138448	0.0174477	0.486064	0.171621	0.461297	0.493958	0.329209	0.0727095	NotSignificant	NotSignificant	NA
PF3D7_0209700	PF3D7_0209700	N/A	RING zinc finger protein, putative	211.69	197.91	151.48	149.79	178.7	157.68	276.19	273.28	117.64	232.93	184.18	184.79	0.715575	0.756859	1.54555	1.73313	1.56562	0.793328	0.736217	1.63934	1.17948	-0.482826	-0.401903	0.628121	0.79338	0.646738	-0.33401	0.0934397	0.213881	0.111323	0.0424523	0.0860258	0.26033	0.252853	0.46996	0.281154	0.136154	0.232725	0.495637	NotSignificant	NotSignificant	NotSignificant
PF3D7_0209800	PF3D7_0209800	UAP56	ATP-dependent RNA helicase UAP56	1168.75	1000.05	1701.24	1623.46	700.46	714.41	1759.81	1606.3	628.47	730.53	1106.93	1513.44	1.45561	1.62338	2.51236	2.24843	1.76131	2.0717	1.53949	2.3804	1.91651	0.54162	0.699	1.32905	1.16892	0.816648	1.05082	0.0835774	0.0696222	0.00334728	0.00541821	0.0426306	0.0186494	0.233392	0.211473	0.0207561	0.0315645	0.136435	0.0762078	NotSignificant	UP	NA
PF3D7_0210100	PF3D7_0210100.1	N/A	60S ribosomal protein L37ae, putative	3218.53	2869.88	3618.46	4151.27	1048.74	1368.05	3043.62	4388.61	1485.67	873.87	2801.78	3472.78	1.12426	1.4465	2.90217	3.20793	1.88587	3.97402	1.28538	3.05505	2.92995	0.168974	0.532562	1.53713	1.68164	0.91523	1.9906	0.345018	0.12815	0.00080346	0.000119232	0.0269843	4.22e-05	0.486064	0.33011	0.0071577	0.00216371	0.0972174	0.000399389	NotSignificant	UP	UP
PF3D7_0210400	PF3D7_0210400	N/A	50S ribosomal protein L33, putative	64.4	73.12	258.63	229.29	110.88	96.89	198.11	151.35	169.1	67.66	178.8	233.8	4.01599	3.1358	1.78671	1.56208	1.05736	3.45551	3.5759	1.67439	2.25644	2.00576	1.64884	0.837303	0.643469	0.0804701	1.7889	7.94e-08	0.000292441	0.0479732	0.0817237	0.427983	0.000204086	1.3e-06	0.00219694	0.151214	0.219476	0.495591	0.00166553	UP	NotSignificant	NA
PF3D7_0210600	PF3D7_0210600	N/A	conserved protein, unknown function	103.18	156.49	16.86	19.98	147.38	215.23	42.61	88.87	346.24	545.52	116.31	35.05	0.163404	0.127676	0.289117	0.412907	0.335923	0.0642506	0.14554	0.351012	0.200087	-2.61349	-2.96944	-1.79028	-1.27611	-1.5738	-3.96015	1.99e-12	5.61e-10	4.27e-05	0.00237464	0.00052319	3.71e-15	8.07e-11	1.69e-08	0.000792908	0.0172714	0.00499373	1.43e-13	DOWN	DOWN	DOWN
PF3D7_0210900	PF3D7_0210900	N/A	conserved Plasmodium protein, unknown function	403.38	306.81	621.02	559.32	507.18	390.34	802.01	604.05	320.53	532.22	447.14	568.99	1.53954	1.82302	1.58131	1.5475	1.395	1.06909	1.68128	1.5644	1.23204	0.6225	0.866328	0.661122	0.629937	0.480267	0.0963806	0.0553932	0.034085	0.0985646	0.0863088	0.15445	0.418976	0.171276	0.124986	0.256928	0.227487	0.354169	0.495637	NotSignificant	NotSignificant	NotSignificant
PF3D7_0211200	PF3D7_0211200	RAB5a	ras-related protein Rab-5A	33.8	17.21	77.08	60.62	25.25	25.5	31.86	21.15	70.23	35	72.41	53.96	2.28047	3.52237	1.26178	0.829412	1.03104	1.54171	2.90142	1.0456	1.28638	1.18933	1.81655	0.335463	-0.26984	0.0441015	0.624535	0.00100314	7.7e-05	0.275421	0.269977	0.458005	0.106801	0.0061665	0.000670631	0.461297	0.493958	0.495591	0.28163	UP	NotSignificant	NotSignificant
PF3D7_0211400	PF3D7_0211400	KASIII	beta-ketoacyl-ACP synthase III	34.01	28.46	11.82	5.17	42.56	50.69	22.37	23.11	25.57	22.91	26.22	19	0.347545	0.181658	0.525611	0.455908	1.02542	0.829332	0.264602	0.49076	0.927376	-1.52473	-2.4607	-0.927933	-1.13318	0.0362155	-0.269978	2.38e-05	2.31e-07	0.0181722	0.00604395	0.464553	0.302809	0.000225625	3.44e-06	0.0726426	0.0341249	0.495591	0.495637	DOWN	DOWN	NotSignificant
PF3D7_0211700	PF3D7_0211700	TKL1	tyrosine kinase-like protein, putative	7.9	10.86	25.55	26.13	11.32	11.24	13.14	7.58	16.1	22.46	13.27	17.28	3.23418	2.40608	1	1	1	0.769368	2.82013	1	0.884684	1.6934	1.26668	0	0	0	-0.378255	4.97e-06	0.00402476	0.453175	0.491994	0.494719	0.232883	5.54e-05	0.0213148	0.461297	0.493958	0.495591	0.488109	UP	NA	NA
PF3D7_0211800	PF3D7_0211800	AsnRS	asparagine--tRNA ligase	372.01	261.19	534.81	492.63	237.93	155.6	559.3	585.18	202.57	187.07	344.29	466.89	1.43762	1.8861	2.35069	3.7608	1.69961	2.4958	1.66186	3.05574	2.09771	0.523685	0.915405	1.23309	1.91104	0.765204	1.3195	0.0910836	0.0271055	0.0060814	1.47e-05	0.0533324	0.00451187	0.248251	0.105235	0.0319541	0.000425961	0.163216	0.024477	NotSignificant	UP	NA
PF3D7_0211900	PF3D7_0211900	N/A	pseudouridine synthase, putative	23.52	18.65	31.53	26.66	32.34	31.26	14.55	13.89	40.75	25.62	27.91	20.02	1.34056	1.42949	0.449907	0.444338	0.684908	0.781421	1.38503	0.447123	0.733164	0.422837	0.515501	-1.1523	-1.17027	-0.546018	-0.355829	0.142716	0.135672	0.00507474	0.00478425	0.129545	0.24659	0.344655	0.342953	0.0277961	0.0286651	0.314989	0.495637	NotSignificant	DOWN	NotSignificant
PF3D7_0212100	PF3D7_0212100	N/A	conserved Plasmodium protein, unknown function	36.44	41.29	30.08	38.19	37.9	38.99	40.86	53.19	38.54	34.13	31.31	34.58	0.825467	0.924921	1.0781	1.3642	0.812403	1.01318	0.875194	1.22115	0.912794	-0.276718	-0.112597	0.108491	0.448051	-0.299733	0.0188975	0.218756	0.42228	0.45489	0.167459	0.269761	0.479241	0.46959	0.489583	0.462627	0.367961	0.495591	0.495637	NotSignificant	NotSignificant	NotSignificant
PF3D7_0212300	PF3D7_0212300	N/A	peptide chain release factor subunit 1, putative	547.9	475.94	819.17	738.11	394.52	345.86	630.8	645.06	224.85	331.96	585.71	717.96	1.49511	1.55085	1.5989	1.86509	2.60489	2.16279	1.52298	1.732	2.38384	0.58025	0.633056	0.677084	0.899245	1.38122	1.11289	0.0690022	0.0897104	0.0927924	0.0252629	0.0018567	0.0137403	0.201018	0.253763	0.24652	0.0937863	0.0128925	0.0598503	NotSignificant	NA	UP
PF3D7_0212600	PF3D7_0212600	SPATR	secreted protein with altered thrombospondin repeat domain	274.85	484.71	46.83	50.06	278.25	489.42	78.44	218.9	828.97	893.17	329.66	59.44	0.170384	0.103278	0.281905	0.447264	0.397674	0.0665495	0.136831	0.364584	0.232112	-2.55314	-3.27539	-1.82672	-1.1608	-1.33034	-3.90943	6.06e-12	8.95e-12	3.08e-05	0.0050814	0.00281441	8.12e-15	2.2e-10	4.38e-10	0.000616461	0.0299713	0.0176444	3.01e-13	DOWN	DOWN	DOWN
PF3D7_0212900	PF3D7_0212900	ATEL1	arginyl-tRNA--protein transferase	123.6	167.59	74.39	61.78	180.11	190.48	58.01	82.45	465.7	339.51	124.35	33.97	0.601861	0.368638	0.322081	0.432854	0.267017	0.100056	0.485249	0.377467	0.183537	-0.732498	-1.43972	-1.6345	-1.20805	-1.90499	-3.32112	0.0239527	0.00167044	0.000160815	0.0037472	3.59e-05	3.52e-11	0.0893313	0.0100616	0.00217483	0.0241317	0.000587446	8.06e-10	DOWN	DOWN	DOWN
PF3D7_0213300	PF3D7_0213300	N/A	conserved protein, unknown function	121.46	114.99	125.46	168.96	89.64	165.76	34.45	60.76	90.78	138.51	130.09	137.48	1.03293	1.46935	0.384315	0.366554	1.43302	0.992564	1.25114	0.375435	1.21279	0.0467462	0.555173	-1.37964	-1.4479	0.519064	-0.0107684	0.469505	0.118636	0.00112658	0.00068482	0.135958	0.497481	0.486064	0.311814	0.00926048	0.00763579	0.324881	0.498095	NotSignificant	DOWN	NotSignificant
PF3D7_0213400	PF3D7_0213400	PK7	protein kinase 7	35.68	32.4	74.97	82.79	31.13	49.4	42.78	25.77	44.92	25.15	43.01	65.79	2.10118	2.55525	1.37424	0.52166	0.95748	2.6159	2.32821	0.947948	1.78669	1.0712	1.35346	0.458631	-0.938819	-0.0626858	1.38731	0.00273642	0.00233433	0.195252	0.0186454	0.453096	0.00302953	0.0144854	0.0133794	0.42281	0.0747924	0.495591	0.0174875	UP	NA	NA
PF3D7_0213700	PF3D7_0213700	N/A	conserved protein, unknown function	178.09	144.1	257.67	252.66	181.04	111.87	254.18	173.07	92.12	91.26	330.29	278.65	1.44685	1.75337	1.404	1.54706	3.58543	3.05336	1.60011	1.47553	3.3194	0.532918	0.810127	0.489542	0.629532	1.84215	1.6104	0.0871592	0.0438262	0.177611	0.0864487	5.55e-05	0.000727472	0.24061	0.148992	0.395464	0.227728	0.000833348	0.00510128	NotSignificant	NotSignificant	UP
PF3D7_0213900	PF3D7_0213900	N/A	RTR1 domain-containing protein, putative	29.53	35.04	36.01	53.97	29.88	36.56	38.22	59.53	13.28	19.58	27.98	35.2	1.21944	1.54024	1.27912	1.62828	2.10693	1.79775	1.37984	1.4537	1.95234	0.286216	0.623155	0.355148	0.703351	1.07514	0.846195	0.239488	0.0930658	0.261605	0.063614	0.0118648	0.0464922	0.486064	0.260529	0.461297	0.183508	0.0524299	0.152469	NotSignificant	NotSignificant	NA
PF3D7_0214000	PF3D7_0214000	CCT8	T-complex protein 1 subunit theta	328.83	254.02	593.04	539.24	281.19	247.5	631.79	508.62	151.66	256.39	386.56	493.95	1.80349	2.12282	2.24684	2.05503	2.54886	1.92656	1.96316	2.15094	2.23771	0.850787	1.08599	1.1679	1.03916	1.34985	0.946025	0.0140238	0.0113893	0.00892737	0.011822	0.0022846	0.0303078	0.0580578	0.0520025	0.042733	0.0538053	0.0150192	0.109427	UP	UP	NA
PF3D7_0214200	PF3D7_0214200	mRPL13	ribosomal protein L13, mitochondrial	213.8	205.4	285.78	249.41	244.36	263.44	230.33	214.67	269.41	161.94	340.41	223.55	1.33667	1.21426	0.942585	0.814872	1.26354	1.38045	1.27547	0.878729	1.32199	0.418643	0.280083	-0.0853058	-0.295354	0.33747	0.465138	0.145225	0.26954	0.382377	0.251769	0.236093	0.176163	0.349524	0.489583	0.461297	0.493958	0.473352	0.402658	NotSignificant	NotSignificant	NotSignificant
PF3D7_0214400	PF3D7_0214400	N/A	conserved protein, unknown function	169.35	156.44	115.71	167.31	171.99	157.16	235.97	208.79	61.65	176.49	139.44	188.82	0.68326	1.06948	1.372	1.32852	2.2618	1.06986	0.876372	1.35026	1.66583	-0.549494	0.0969142	0.456279	0.409819	1.17747	0.0974251	0.0673712	0.40662	0.196636	0.189359	0.00665312	0.418173	0.197353	0.489583	0.424837	0.404193	0.0336807	0.495637	NotSignificant	NotSignificant	NA
PF3D7_0214600	PF3D7_0214600	N/A	serine/threonine protein kinase, putative	54.03	96.01	7.9	11.06	106.14	130.57	24.14	53.27	166.58	401.39	74.56	22.05	0.146215	0.115196	0.227435	0.40798	0.447593	0.0549341	0.130706	0.317708	0.251263	-2.77384	-3.11783	-2.13647	-1.29343	-1.15974	-4.18615	9.14e-14	7.91e-11	1.54e-06	0.00210748	0.00793455	1e-16	4.47e-12	2.85e-09	6.19e-05	0.015876	0.0386189	5.22e-15	DOWN	DOWN	DOWN
PF3D7_0214700	PF3D7_0214700	N/A	conserved Plasmodium protein, unknown function	74.32	105.64	32.71	19.9	106.02	117.66	39.23	39.83	168.47	339.97	104.94	27.79	0.440124	0.188376	0.370025	0.338518	0.6229	0.0817425	0.31425	0.354271	0.352321	-1.18402	-2.40832	-1.43431	-1.5627	-0.682927	-3.61277	0.0007654	4.05e-07	0.000759474	0.000277024	0.0785579	6.53e-13	0.00485209	5.72e-06	0.00686913	0.00406588	0.216817	1.82e-11	DOWN	DOWN	NA
PF3D7_0214900	PF3D7_0214900	RON6	rhoptry neck protein 6	113.1	203	25.08	32.45	144.36	204.35	36.16	94.27	581.36	635.08	94.07	29.52	0.221751	0.159852	0.250485	0.461316	0.16181	0.0464823	0.190801	0.355901	0.104146	-2.17299	-2.64519	-1.9972	-1.11617	-2.62763	-4.42717	3.81e-09	2.95e-08	6.23e-06	0.00671434	2.11e-08	1.72e-18	8.08e-08	5.42e-07	0.000181492	0.0360809	1.05e-06	1.34e-16	DOWN	DOWN	DOWN
PF3D7_0215000	PF3D7_0215000	ACS9	acyl-CoA synthetase	168.14	147.48	59.67	57.75	224.41	196.94	101.25	143.75	104.54	81.76	186.34	104.38	0.354883	0.391579	0.451183	0.729918	1.78248	1.27666	0.373231	0.59055	1.52957	-1.49459	-1.35263	-1.14822	-0.454194	0.833882	0.352378	3.34e-05	0.0029366	0.0052036	0.154365	0.0394605	0.239404	0.00030318	0.016289	0.0283108	0.346969	0.129334	0.495637	DOWN	NA	NotSignificant
PF3D7_0215100	PF3D7_0215100	N/A	RING zinc finger protein, putative	117.15	106.69	72.23	98.77	135.84	117.16	96.31	114.06	194.07	147.66	122.73	108.18	0.61656	0.925766	0.708996	0.97354	0.632401	0.732629	0.771163	0.841268	0.682515	-0.697687	-0.11128	-0.496151	-0.0386872	-0.661089	-0.448845	0.0296195	0.423344	0.120225	0.458163	0.0854725	0.19262	0.105149	0.489583	0.29833	0.493958	0.231735	0.428381	NotSignificant	NotSignificant	NotSignificant
PF3D7_0215200	PF3D7_0215200	N/A	conserved Plasmodium protein, unknown function	15.4	23.86	25.12	28.27	24.05	24.28	35.02	26.46	37.16	64.07	25.42	29.66	1.63117	1.18483	1.45613	1.08979	0.684069	0.462931	1.408	1.27296	0.5735	0.705906	0.244678	0.542142	0.124045	-0.547786	-1.11113	0.0347931	0.294203	0.149988	0.400349	0.128766	0.0149503	0.119339	0.489583	0.349467	0.493958	0.314171	0.0640407	NotSignificant	NotSignificant	NA
PF3D7_0215300	PF3D7_0215300	ACS8	acyl-CoA synthetase	65.1	57.28	12.91	7.19	52.12	55.67	27.63	38.77	21.09	103.41	34.81	31.07	0.19831	0.125524	0.530123	0.696425	1.65055	0.300455	0.161917	0.613274	0.9755	-2.33417	-2.99397	-0.915602	-0.521959	0.722943	-1.73478	2.8e-10	4.09e-10	0.0193764	0.121653	0.0636302	0.00033877	7.42e-09	1.27e-08	0.0758496	0.291556	0.185534	0.00261087	DOWN	NA	NA
PF3D7_0215400	PF3D7_0215400	N/A	conserved Plasmodium protein, unknown function	152.8	128.63	112.43	125.49	135.22	125.46	151.71	126.99	137.94	177.36	117.11	149.99	0.735798	0.975589	1.12195	1.0122	0.848992	0.845681	0.855694	1.06707	0.847337	-0.442617	-0.0356548	0.166008	0.0174874	-0.236177	-0.241814	0.112403	0.485124	0.40681	0.492681	0.315389	0.322427	0.290205	0.489583	0.461297	0.494236	0.495591	0.495637	NotSignificant	NotSignificant	NotSignificant
PF3D7_0215500	PF3D7_0215500	N/A	conserved Plasmodium protein, unknown function	42.28	38.44	58.97	48.08	37.22	32.71	55.51	58.09	30.4	45.49	35.18	51.52	1.39475	1.25078	1.4914	1.77591	1.15724	1.13256	1.32276	1.63366	1.1449	0.480006	0.322829	0.57667	0.828558	0.210684	0.179583	0.111434	0.241213	0.133502	0.0359151	0.324985	0.356353	0.288663	0.489583	0.321539	0.120424	0.495591	0.495637	NotSignificant	NotSignificant	NotSignificant
PF3D7_0215600	PF3D7_0215600	N/A	conserved Plasmodium protein, unknown function	70.91	56.95	108.69	72.55	81.98	64.42	120.63	99.23	68.56	58.18	83.74	109	1.53279	1.27392	1.47146	1.54036	1.22141	1.8735	1.40336	1.50591	1.54745	0.616158	0.34928	0.557245	0.623268	0.28855	0.905733	0.057289	0.224529	0.142617	0.088638	0.26874	0.036167	0.17523	0.484052	0.336895	0.232011	0.495591	0.125645	NotSignificant	NotSignificant	NotSignificant
PF3D7_0215700	PF3D7_0215700	RPB2	DNA-directed RNA polymerase II subunit RPB2, putative	154.33	150.87	215.91	188.39	98.96	136.95	186.19	231.32	104.85	87.94	165.67	234.74	1.39902	1.24869	1.88147	1.68908	1.58007	2.66932	1.32385	1.78528	2.12469	0.484412	0.320416	0.911858	0.756241	0.659986	1.41647	0.109245	0.242767	0.0341102	0.0503656	0.0817579	0.00253975	0.284678	0.489583	0.116434	0.15573	0.224232	0.0151425	NotSignificant	NotSignificant	NA
PF3D7_0216200	PF3D7_0216200	N/A	conserved Plasmodium protein, unknown function	48.73	42.56	59.57	53.96	52.12	50.73	100.47	71.15	26.76	52.27	75.75	78.15	1.22245	1.26786	1.92767	1.40252	2.83072	1.49512	1.24515	1.6651	2.16292	0.289776	0.342392	0.946856	0.488025	1.50117	0.580263	0.236583	0.228809	0.0288446	0.146383	0.000809806	0.123716	0.486064	0.489583	0.102614	0.333918	0.00696924	0.31287	NotSignificant	NotSignificant	NA
PF3D7_0216600	PF3D7_0216600	N/A	MtN3-like protein	89.8	94.9	37.78	31.59	81.85	104.28	68.68	80.88	128.42	93.64	72.24	65.03	0.420713	0.332877	0.839096	0.775604	0.562529	0.694468	0.376795	0.80735	0.628499	-1.24909	-1.58694	-0.253092	-0.366608	-0.83	-0.52602	0.000418337	0.00060129	0.255773	0.204552	0.0424999	0.153833	0.00286629	0.00410003	0.461297	0.427467	0.136153	0.366516	DOWN	NotSignificant	NotSignificant
PF3D7_0217400	PF3D7_0217400	N/A	conserved protein, unknown function	109.37	77.94	134.55	115.77	148.9	119.15	189.12	81.75	130.01	125.97	162.25	143.09	1.23023	1.48537	1.27011	0.68611	1.24798	1.13591	1.3578	0.978112	1.19194	0.298925	0.570826	0.344958	-0.543488	0.319596	0.183843	0.229206	0.112349	0.268712	0.112362	0.247762	0.353233	0.485602	0.300868	0.461297	0.27403	0.490002	0.495637	NotSignificant	NotSignificant	NotSignificant
PF3D7_0217500	PF3D7_0217500	CDPK1	calcium-dependent protein kinase 1	161.64	257.32	26.9	18.63	155.55	247.56	41.22	71.74	489.89	481.96	119.08	17.64	0.166419	0.0724001	0.264995	0.289788	0.243075	0.0366005	0.11941	0.277392	0.139838	-2.58711	-3.78786	-1.91596	-1.78693	-2.04053	-4.77199	3.25e-12	3.63e-15	1.36e-05	3.98e-05	1.05e-05	3.47e-21	1.26e-10	3.69e-13	0.000335792	0.000933527	0.000217908	4.48e-19	DOWN	DOWN	DOWN
PF3D7_0217600	PF3D7_0217600	N/A	conserved Plasmodium protein, unknown function	26.07	21.47	23.75	27.33	28.8	28.39	29.94	31.66	24.42	33.12	27.56	28.76	0.911009	1.27294	1.03958	1.11518	1.12858	0.868357	1.09197	1.07738	0.99847	-0.134463	0.348163	0.0560054	0.157278	0.174513	-0.203639	0.3441	0.225219	0.499368	0.372418	0.352654	0.349819	0.486064	0.48493	0.499368	0.493958	0.495591	0.495637	NotSignificant	NotSignificant	NotSignificant
PF3D7_0217700	PF3D7_0217700	N/A	E2F-associated phosphoprotein, putative	148.31	130.49	401.81	299.6	97.89	111.49	495.41	245.78	47.08	151.6	182.9	252.5	2.70926	2.29596	5.06088	2.2045	3.88488	1.66557	2.50261	3.63269	2.77522	1.4379	1.1991	2.33939	1.14045	1.95787	0.736014	9.03e-05	0.00602752	5.8e-07	0.00647034	2e-05	0.0717245	0.000743325	0.0299007	2.65e-05	0.035338	0.000376345	0.211613	UP	UP	NA
PF3D7_0218300	PF3D7_0218300	N/A	rRNA methyltransferase, putative	24.83	33.11	67.13	67.5	39.53	26.96	51.23	28.83	49.04	41.99	34.53	42.25	2.70358	2.03866	1.29598	1.06936	0.704119	1.00619	2.37112	1.18267	0.855156	1.43487	1.02762	0.374041	0.0967503	-0.506109	0.00890555	9.32e-05	0.0155147	0.248687	0.423683	0.14799	0.487078	0.000763968	0.0670139	0.461297	0.493958	0.344042	0.495637	UP	NotSignificant	NotSignificant
PF3D7_0218400	PF3D7_0218400	DDX47	ATP-dependent RNA helicase DDX47, putative	77.55	68.17	107.85	85.96	71.54	82.2	158.7	141.33	36.03	70.33	88.42	108.32	1.39072	1.26097	2.21834	1.71934	2.45407	1.54017	1.32584	1.96884	1.99712	0.475827	0.334529	1.14948	0.781857	1.29517	0.623088	0.113539	0.233751	0.00991882	0.044792	0.00324838	0.107327	0.292339	0.489583	0.0461416	0.142213	0.019726	0.282622	NotSignificant	NA	NA
PF3D7_0218500	PF3D7_0218500	SNRPD2	small nuclear ribonucleoprotein Sm D2, putative	371.76	321.96	422.99	474.52	299.17	259.3	542.62	512.7	262.36	243.48	487.63	473.61	1.1378	1.47385	1.81375	1.97725	1.85863	1.94517	1.30583	1.8955	1.9019	0.186252	0.559587	0.858977	0.983493	0.894239	0.959896	0.328389	0.116838	0.0435431	0.0161544	0.029837	0.0284823	0.486064	0.309366	0.140605	0.0677172	0.104808	0.105325	NotSignificant	NA	NotSignificant
PF3D7_0218600	PF3D7_0218600	N/A	patatin-like phospholipase, putative	27.92	28.75	74.88	74.87	21.74	17.29	59.19	50.83	26.32	34.06	40.43	56.42	2.68195	2.60417	2.72263	2.93985	1.53609	1.65649	2.64306	2.83124	1.59629	1.42328	1.38083	1.445	1.55574	0.619267	0.728128	0.000105205	0.00195389	0.0015456	0.000339714	0.0954034	0.0738712	0.000853666	0.0115591	0.011943	0.00466716	0.251925	0.215747	UP	UP	NotSignificant
PF3D7_0218700	PF3D7_0218700	PRP45	pre-mRNA-processing protein 45, putative	132.43	121.45	138.15	141.04	137.6	113.51	245.07	183.94	66.64	150.17	111.38	144.48	1.04319	1.1613	1.78103	1.62047	1.67137	0.96211	1.10225	1.70075	1.31674	0.0610056	0.215742	0.832713	0.696416	0.74103	-0.0557268	0.454574	0.315101	0.0489559	0.0655358	0.0590478	0.462247	0.486064	0.489583	0.15346	0.186963	0.175966	0.495637	NotSignificant	NotSignificant	NotSignificant
PF3D7_0219200	PF3D7_0219200	N/A	40S ribosomal protein S30	10670.6	8173.2	14530.1	14639.1	5515.17	6121.55	18450.3	17553.7	5724.14	4618.33	12407.9	18526.8	1.36169	1.79111	3.34537	2.86753	2.16764	4.01158	1.5764	3.10645	3.08961	0.445403	0.840854	1.74217	1.51981	1.11613	2.00417	0.129724	0.038254	0.000164621	0.000452026	0.00945781	3.77e-05	0.320361	0.135795	0.00217906	0.00574386	0.0444337	0.000361493	NotSignificant	UP	UP
PF3D7_0219300	PF3D7_0219300	N/A	conserved Plasmodium protein, unknown function	38.45	23.32	33.05	29.9	38.77	16.5	78.68	31.84	33.37	46.54	23.5	39.5	0.859558	1.28216	2.0294	1.9297	0.704225	0.848732	1.07086	1.97955	0.776479	-0.218333	0.358578	1.02106	0.948374	-0.505891	-0.236619	0.266823	0.218823	0.0198907	0.0195365	0.148096	0.326103	0.486064	0.476578	0.0774043	0.076847	0.344042	0.495637	NotSignificant	UP	NotSignificant
PF3D7_0219400	PF3D7_0219400.1	N/A	unspecified product	497.04	548.24	615.49	588.02	433.43	414.59	743.03	748.95	1288.85	415.74	707.82	756.9	1.23831	1.07256	1.7143	1.80648	0.549187	1.82061	1.15544	1.76039	1.1849	0.308373	0.101058	0.777621	0.853184	-0.86463	0.864421	0.221726	0.403306	0.0620511	0.0318485	0.0363428	0.0431063	0.473283	0.489583	0.183883	0.111391	0.121214	0.143941	NotSignificant	NotSignificant	NotSignificant
PF3D7_0219400	PF3D7_0219400.2	N/A	unspecified product	898.12	883.62	709.81	903.64	190.97	388.26	274.43	1083.72	918.92	53.9	649.19	606.33	0.790329	1.02266	1.43703	2.79122	0.706471	11.2492	0.906493	2.11413	5.97782	-0.339475	0.0323221	0.523092	1.4809	-0.501298	3.49175	0.173127	0.458994	0.159642	0.000611801	0.150327	2.88e-12	0.397479	0.489583	0.365779	0.0071481	0.347945	7.48e-11	NotSignificant	NA	NA
PF3D7_0219700	PF3D7_0219700	GEXP20	Plasmodium exported protein (PHISTc), unknown function	223	172.98	35.04	39.8	293.76	282.74	112.31	162.25	74.29	206.39	103.11	99.88	0.15713	0.230084	0.382319	0.573849	1.38794	0.483938	0.193607	0.478084	0.935939	-2.66997	-2.11976	-1.38715	-0.801258	0.472944	-1.04711	6.85e-13	7.2e-06	0.00106796	0.0375088	0.158119	0.0204064	3e-11	7.86e-05	0.00892058	0.124591	0.360544	0.0818562	DOWN	NA	NA
PF3D7_0219800	PF3D7_0219800	N/A	Plasmodium exported protein (PHISTc), unknown function	99.4	105.83	45.73	34.45	115.78	98.9	66.83	69.05	114.42	155.05	71.24	75.72	0.46006	0.325522	0.577215	0.69818	0.622618	0.488359	0.392791	0.637698	0.555489	-1.1201	-1.61917	-0.792818	-0.518329	-0.68358	-1.03399	0.00134878	0.00047526	0.0355046	0.123271	0.0783579	0.0217116	0.00800532	0.00339984	0.120398	0.293946	0.21658	0.0856999	DOWN	NotSignificant	NA
PF3D7_0220000	PF3D7_0220000	LSA3	liver stage antigen 3	527.87	715.37	161.2	168.15	609.88	906.51	208.05	457.73	419.19	1539.98	314.23	247.15	0.305378	0.235053	0.341133	0.504937	0.749612	0.160489	0.270216	0.423035	0.455051	-1.71133	-2.08894	-1.5516	-0.985826	-0.415783	-2.63945	2.57e-06	9.6e-06	0.000312272	0.0144138	0.19594	1.12e-07	3.08e-05	0.000100554	0.00345079	0.0622391	0.417301	1.63e-06	DOWN	DOWN	NA
PF3D7_0220100	PF3D7_0220100	N/A	DnaJ protein, putative	53.62	63.94	35.45	53.35	52.35	63.54	66.58	74.56	22.26	44.95	44.72	60.02	0.661134	0.834376	1.27182	1.17343	2.00898	1.33526	0.747755	1.22263	1.67212	-0.596986	-0.26123	0.346899	0.230737	1.00647	0.417122	0.0525212	0.307567	0.26735	0.313187	0.0170928	0.201687	0.164572	0.489583	0.461297	0.493958	0.0680836	0.440778	NotSignificant	NotSignificant	NA
PF3D7_0220200	PF3D7_0220200	N/A	Plasmodium exported protein, unknown function	1015.2	787.26	3166.36	2390.5	802.9	563.59	3646.44	1824.21	773.7	1454.84	2509.86	3615.29	3.11895	3.03648	4.54159	3.23677	3.24397	2.48501	3.07772	3.88918	2.86449	1.64106	1.6024	2.1832	1.69455	1.69776	1.31325	9.33e-06	0.000414816	2.95e-06	0.000106657	0.000183006	0.00467685	9.77e-05	0.00301299	0.000101518	0.00199937	0.00220228	0.0251082	UP	UP	UP
PF3D7_0220300	PF3D7_0220300	N/A	Plasmodium exported protein, unknown function	15.15	15.8	80.05	75.43	1.81	14.64	109.55	66.52	15.65	12.36	87.28	156.79	5.28383	4.77405	60.5249	4.54372	5.577	12.6853	5.02894	32.5343	9.13114	2.40158	2.25521	5.91946	2.18387	2.47949	3.66508	1.63e-10	1.37e-06	0	8.87e-07	1.01e-07	2.48e-13	4.56e-09	1.73e-05	0	3.7e-05	4.11e-06	7.34e-12	UP	UP	UP
PF3D7_0220500	PF3D7_0220500	N/A	Plasmodium exported protein (hyp2), unknown function	100.53	80.7	143.82	135.5	128.29	98.9	388.29	269.46	227.62	433.63	273.51	337.85	1.43062	1.67906	3.02666	2.72457	1.20161	0.77912	1.55484	2.87561	0.990364	0.516638	0.747652	1.59773	1.44603	0.264966	-0.360082	0.0941658	0.0571679	0.000512373	0.000797778	0.285251	0.243958	0.254312	0.181303	0.00506135	0.00831446	0.495591	0.495637	NotSignificant	UP	NotSignificant
PF3D7_0220600	PF3D7_0220600	N/A	Plasmodium exported protein (hyp9), unknown function	205.4	119.22	405.77	334.33	158.2	97.85	621.62	430.62	101.21	236.7	423.51	588.54	1.97551	2.80431	3.92933	4.40082	4.18447	2.48644	2.38991	4.16507	3.33545	0.982226	1.48765	1.97428	2.13777	2.06504	1.31408	0.00549215	0.000948414	2.2e-05	1.46e-06	7.41e-06	0.00465465	0.0262588	0.00611463	0.000473608	5.96e-05	0.000163035	0.0250364	UP	UP	UP
PF3D7_0220800	PF3D7_0220800	CLAG2	cytoadherence linked asexual protein 2	56.27	108.81	21.47	22.57	61.86	85	24.82	48.11	457.94	260.06	49.36	18.7	0.381553	0.207426	0.401229	0.566	0.107787	0.0719065	0.29449	0.483614	0.0898468	-1.39004	-2.26933	-1.3175	-0.821126	-3.21374	-3.79773	0.000102802	1.69e-06	0.00173681	0.0340756	9.93e-12	4.41e-14	0.000835359	2.09e-05	0.0130984	0.1165	1.17e-09	1.44e-12	DOWN	NA	DOWN
PF3D7_0221200	PF3D7_0221200	N/A	Plasmodium exported protein (hyp15), unknown function	21	24.2	135.61	168.68	10.79	7.87	96.36	62.82	20.93	18.14	75.98	150.6	6.45762	6.97025	8.93049	7.98221	3.6302	8.30209	6.71393	8.45635	5.96615	2.691	2.80121	3.15874	2.99679	1.86005	3.05348	9.02e-13	3.01e-09	1.96e-11	2.63e-11	4.75e-05	8.56e-10	3.85e-11	7.43e-08	1.77e-09	2.3e-09	0.0007318	1.65e-08	UP	UP	UP
PF3D7_0221500	PF3D7_0221500	N/A	Pfmc-2TM Maurer's cleft two transmembrane protein, pseudogene	3.11	0	49.21	40.86	0	0	1.95	4.19	0	2.85	8.05	9.23	15.8232	Inf	1	1	1	1	Inf	1	1	3.98397	Inf	0	0	0	0	0	0	0.453175	0.491994	0.494719	0.494066	0	0	0.461297	0.493958	0.495591	0.495637	UP	NA	NA
PF3D7_0221700	PF3D7_0221700	N/A	Plasmodium exported protein, unknown function	60.89	35.59	41.6	39.89	67.93	50.29	113.03	117.92	21	105.66	69.25	107.15	0.683199	1.12082	1.66392	2.3448	3.29762	1.0141	0.90201	2.00436	2.15586	-0.549622	0.164555	0.734585	1.22946	1.72142	0.0202025	0.0673274	0.353525	0.0740657	0.0036707	0.000151376	0.478218	0.197327	0.489583	0.209651	0.0237467	0.00189805	0.495637	NotSignificant	NA	NA
PF3D7_0300200	PF3D7_0300200	RIF	rifin	8.62	14.73	68.85	106.54	1.5	0.88	3.26	11.77	4.24	0	5.08	9.68	7.98724	7.23286	1	1	1	1	7.61005	1	1	2.9977	2.85457	0	0	0	0	2e-15	1.55e-09	0.453175	0.491994	0.494719	0.494066	1.3e-13	4.08e-08	0.461297	0.493958	0.495591	0.495637	UP	NA	NA
PF3D7_0301200	PF3D7_0301200	FIKK3	serine/threonine protein kinase, FIKK family	29.68	28.62	3.96	2.49	29.66	37.87	10.81	19.81	12.66	42.74	14.92	7.46	0.133423	0.0870021	0.364464	0.523105	1	0.174544	0.110213	0.443785	0.587272	-2.90592	-3.52281	-1.45615	-0.934827	0	-2.51834	6.34e-15	2.37e-13	0.000646468	0.0190492	0.494719	3.9e-07	3.75e-13	1.6e-11	0.00608945	0.075922	0.495591	5.28e-06	DOWN	DOWN	NA
PF3D7_0301300	PF3D7_0301300	EH1	epoxide hydrolase 1	42.85	26.19	43.15	42.09	41.61	29.93	104.67	65.82	29.43	104.8	45.4	62.94	1.007	1.6071	2.5155	2.19913	1.54264	0.600573	1.30705	2.35732	1.07161	0.0100654	0.684461	1.33085	1.13693	0.625405	-0.73559	0.491939	0.073723	0.00330878	0.00661225	0.0932454	0.0760028	0.494114	0.219371	0.0205587	0.0357859	0.247261	0.219272	NotSignificant	UP	NotSignificant
PF3D7_0301600	PF3D7_0301600	GEXP21	Plasmodium exported protein (hyp1), unknown function	228.45	157.78	195.57	223.17	232.98	163.94	326.6	266.42	52.42	199.84	237.76	318.22	0.856074	1.41444	1.40184	1.62511	4.53567	1.59237	1.13526	1.51347	3.06402	-0.224193	0.500229	0.487319	0.700534	2.18132	0.671179	0.261769	0.142656	0.178845	0.0643891	2.39e-06	0.0908567	0.486064	0.355858	0.397123	0.185086	6.4e-05	0.250155	NotSignificant	NotSignificant	NA
PF3D7_0301700	PF3D7_0301700	N/A	Plasmodium exported protein, unknown function	127.47	87.59	441.2	315.99	79.12	68.19	352.29	255.57	112.61	114.58	258.42	513.97	3.46121	3.6076	4.4526	3.74791	2.29482	4.48569	3.53441	4.10026	3.39025	1.79128	1.85104	2.15465	1.90609	1.19838	2.16533	1.46e-06	5.77e-05	3.92e-06	1.54e-05	0.0058812	9.54e-06	1.83e-05	0.000517604	0.000127717	0.000433121	0.0306751	0.000102039	UP	UP	UP
PF3D7_0301800	PF3D7_0301800	N/A	Plasmodium exported protein, unknown function	496.16	538.86	138.45	104.76	618.75	847.06	209.75	345.71	241.65	852.36	254.93	155.52	0.279043	0.19441	0.33899	0.408129	1.05496	0.182458	0.236727	0.37356	0.618707	-1.84144	-2.36282	-1.56069	-1.2929	0.0771822	-2.45436	4.74e-07	6.52e-07	0.000290774	0.00211518	0.430683	7.38e-07	6.55e-06	8.88e-06	0.0032966	0.0158918	0.495591	9.47e-06	DOWN	DOWN	NA
PF3D7_0302000	PF3D7_0302000	PRP46	pre-mRNA-splicing factor PRP46, putative	137.45	131.48	194.4	175.66	92.73	119.9	203.71	187.45	75.93	89.19	141.76	176.05	1.41433	1.33602	2.19681	1.56339	1.86698	1.97388	1.37518	1.8801	1.92043	0.500121	0.417942	1.13541	0.644674	0.900709	0.981031	0.10169	0.184415	0.0107397	0.0813244	0.0289322	0.0258774	0.268652	0.424595	0.0486641	0.218817	0.102453	0.0974046	NotSignificant	NA	NA
PF3D7_0302100	PF3D7_0302100	SRPK1	serine/threonine protein kinase	93.18	70.89	119.25	105.72	67.03	72.56	106.64	128.46	49.93	61.48	77.07	121.96	1.27978	1.49132	1.59093	1.7704	1.54356	1.98373	1.38555	1.68066	1.76365	0.355897	0.576594	0.66987	0.824073	0.626262	0.988219	0.18628	0.110093	0.0953695	0.0366997	0.0929468	0.0250382	0.418873	0.297055	0.251368	0.122764	0.246585	0.0948114	NotSignificant	NotSignificant	NA
PF3D7_0302200	PF3D7_0302200	CLAG3.2	cytoadherence linked asexual protein 3.2	53.4	101.13	11.69	11.23	10.78	12.41	5.53	8.33	82.1	49.08	16.5	3.88	0.218914	0.111045	1	1	0.200974	0.0790546	0.16498	1	0.140015	-2.19156	-3.17078	0	0	-2.31492	-3.66101	2.85e-09	3.85e-11	0.453175	0.491994	6.91e-07	3.27e-13	6.2e-08	1.51e-09	0.461297	0.493958	2.16e-05	9.44e-12	DOWN	NA	DOWN
PF3D7_0302500	PF3D7_0302500	CLAG3.1	cytoadherence linked asexual protein 3.1	118.14	186.98	23.99	33.83	256.46	380.26	75.71	215.57	1762.28	934.88	238.93	69.09	0.203064	0.180928	0.295212	0.566902	0.13558	0.0739025	0.191996	0.431057	0.104741	-2.29999	-2.46651	-1.76018	-0.81883	-2.88278	-3.75823	4.94e-10	2.17e-07	5.56e-05	0.0344586	8.99e-10	7.92e-14	1.27e-08	3.26e-06	0.000979441	0.117201	6.08e-08	2.49e-12	DOWN	NA	DOWN
PF3D7_0302700	PF3D7_0302700	N/A	CDGSH iron-sulfur domain-containing protein, putative	33.39	35.48	29.95	51.18	32.26	27.04	36.28	29.02	77.17	30.18	56.16	30.52	0.896975	1.4425	1.12461	1.07322	0.727744	1.01127	1.16974	1.09892	0.869505	-0.15686	0.528574	0.169428	0.101952	-0.458497	0.0161622	0.32263	0.129882	0.403987	0.419212	0.172194	0.481386	0.486064	0.333061	0.461297	0.493958	0.382056	0.495637	NotSignificant	NotSignificant	NotSignificant
PF3D7_0302800	PF3D7_0302800	N/A	RNA-binding protein, putative	28.26	11.67	20.12	21.45	13.44	17.59	29.14	23.85	8.69	25.67	20.82	27.5	0.71196	1.83805	2.16815	1.35588	2.39586	1.07129	1.275	1.76202	1.73357	-0.490131	0.878173	1.11647	0.439234	1.26054	0.0993483	0.0902642	0.0322779	0.0119378	0.172359	0.00403442	0.416696	0.246533	0.120299	0.0528087	0.376683	0.0230307	0.495637	NotSignificant	NA	NA
PF3D7_0302900	PF3D7_0302900	N/A	exportin-1, putative	113	104.29	107.3	101.96	103.34	91.54	159.39	159.38	104.92	108.51	93.6	126.4	0.949558	0.977658	1.54238	1.7411	0.892108	1.16487	0.963608	1.64174	1.02849	-0.0746727	-0.0325976	0.625162	0.799996	-0.164709	0.220168	0.403753	0.487639	0.112523	0.0411542	0.370252	0.327047	0.486064	0.490936	0.283679	0.133118	0.495591	0.495637	NotSignificant	NotSignificant	NotSignificant
PF3D7_0303900	PF3D7_0303900	N/A	phosphatidylethanolamine-binding protein, putative	33.48	87.21	6.55	6.52	45.91	110.57	21.04	26.69	50.67	47.88	61.43	18.36	0.195639	0.0747621	0.458288	0.241386	1.21235	0.383459	0.135201	0.349837	0.797907	-2.35373	-3.74155	-1.12567	-2.05059	0.277812	-1.38286	2.01e-10	7.7e-15	0.00596834	3.02e-06	0.276198	0.00340436	5.54e-09	7.05e-13	0.0314765	0.000114338	0.495591	0.0194144	DOWN	DOWN	NA
PF3D7_0304100	PF3D7_0304100	IMC1e	inner membrane complex protein 1e, putative	62.72	116.13	21.87	15.66	115.33	181.9	48.23	60.39	239.7	283.9	107.09	27.2	0.348693	0.134849	0.418191	0.331996	0.446767	0.0958084	0.241771	0.375093	0.271288	-1.51997	-2.89058	-1.25777	-1.59076	-1.16241	-3.3837	2.51e-05	1.53e-09	0.00259329	0.00022002	0.00781411	1.54e-11	0.000236108	4.06e-08	0.0172481	0.00345224	0.0382006	3.58e-10	DOWN	DOWN	DOWN
PF3D7_0304400	PF3D7_0304400	RPL44	60S ribosomal protein L44	2995.07	2040.14	5626.63	4049.74	3351.89	2045.91	7812.46	3725.93	1575.42	3465.39	4005.19	4315.53	1.87863	1.98503	2.33076	1.82116	2.5423	1.24532	1.93183	2.07596	1.89381	0.909681	0.989161	1.2208	0.864858	1.34613	0.31652	0.00933861	0.0188852	0.00654637	0.0300581	0.00234083	0.261846	0.0411188	0.0786276	0.0336197	0.106773	0.0152331	0.495637	UP	NA	NA
PF3D7_0304500	PF3D7_0304500	GLP1	1-cys-glutaredoxin-like protein-1	99.96	72.34	228.26	184.7	78.44	95.33	102.9	96.96	93.78	58.75	128.51	125.97	2.28351	2.55322	1.31183	1.0171	1.37033	2.14417	2.41837	1.16446	1.75725	1.19126	1.35232	0.391582	0.0244594	0.454528	1.10042	0.000986162	0.00235161	0.237006	0.486572	0.167596	0.0146258	0.00608848	0.0134438	0.461297	0.493958	0.374192	0.0630379	UP	NotSignificant	NA
PF3D7_0304600	PF3D7_0304600	CSP	circumsporozoite (CS) protein	22.5	47.18	31.05	38.93	13.11	34.79	23.26	36.06	28.76	11.39	30.21	33.89	1.38	0.825138	1.77422	1.0365	1.05042	2.97542	1.10257	1.40536	2.01292	0.464668	-0.277293	0.827183	0.0517267	0.0709625	1.57309	0.119299	0.296013	0.0501615	0.462726	0.435799	0.000935069	0.30238	0.489583	0.156376	0.493958	0.495591	0.00634551	NotSignificant	NotSignificant	NA
PF3D7_0305200	PF3D7_0305200	N/A	conserved Plasmodium protein, unknown function	25.27	19.92	25.89	33.61	30.83	18.55	41.62	41.83	35.78	44.07	23.58	34.13	1.02454	1.68725	1.34998	2.25499	0.659027	0.77445	1.35589	1.80249	0.716739	0.0349693	0.754673	0.432942	1.17312	-0.60159	-0.368756	0.48187	0.0555254	0.210694	0.00527652	0.106611	0.238636	0.486495	0.177282	0.44505	0.030907	0.272403	0.495637	NotSignificant	NA	NotSignificant
PF3D7_0305400	PF3D7_0305400	N/A	conserved protein, unknown function	56.47	43.62	36.03	55.94	18.96	39.76	25.73	31.2	51.17	39.32	24.72	40.4	0.638038	1.28244	1.35707	0.784708	0.483096	1.02747	0.960239	1.07089	0.755281	-0.648286	0.35889	0.440492	-0.349772	-1.04962	0.039092	0.039531	0.218633	0.206082	0.215206	0.0145683	0.463431	0.132314	0.476578	0.438407	0.441928	0.0602678	0.495637	NotSignificant	NotSignificant	NA
PF3D7_0305500	PF3D7_0305500	N/A	conserved Plasmodium protein, unknown function	30.6	34.85	41.95	42.97	30.69	29.51	44.42	46.15	43.77	66.95	32.03	40.49	1.37092	1.233	1.44738	1.56388	0.73178	0.60478	1.30196	1.50563	0.66828	0.455139	0.302171	0.533441	0.645127	-0.450519	-0.725518	0.124379	0.254697	0.154348	0.0811749	0.176484	0.0788768	0.310859	0.489583	0.356943	0.218638	0.38893	0.225023	NotSignificant	NotSignificant	NotSignificant
PF3D7_0305600	PF3D7_0305600	N/A	DNA-(apurinic or apyrimidinic site) lyase, putative	46.65	56.18	46.58	35.87	65.65	67.4	26.1	26.97	153.16	90	55.24	27.23	0.998499	0.638483	0.397563	0.400148	0.360669	0.302556	0.818491	0.398856	0.331612	-0.00216644	-0.647279	-1.33075	-1.32139	-1.47125	-1.72473	0.479081	0.0969133	0.00158592	0.00173313	0.00109448	0.00036411	0.486064	0.267737	0.0121895	0.0137918	0.00888089	0.00275752	NotSignificant	DOWN	DOWN
PF3D7_0305700	PF3D7_0305700	N/A	ubiquitin-conjugating enzyme E2, putative	451.14	572.62	468.34	501.89	258.29	334.51	410.42	574.49	638.53	320.04	492.06	547.17	1.03813	0.87648	1.58899	1.71741	0.770614	1.70969	0.957303	1.6532	1.24015	0.0539811	-0.190207	0.668109	0.780232	-0.37592	0.773737	0.461923	0.360843	0.0960064	0.0451301	0.219805	0.0621109	0.486064	0.489583	0.252344	0.142967	0.450069	0.190183	NotSignificant	NotSignificant	NotSignificant
PF3D7_0306000	PF3D7_0306000	N/A	conserved protein, unknown function	78.74	101.45	73.33	54.78	86.71	101.87	42.84	59.74	277.25	86.37	129.29	40.43	0.931293	0.53997	0.494061	0.586434	0.46633	0.468102	0.735632	0.540247	0.467216	-0.102693	-0.889048	-1.01724	-0.76996	-1.10058	-1.0951	0.375421	0.0360715	0.0112101	0.0434852	0.0110632	0.0161826	0.486064	0.130584	0.0502551	0.13884	0.0499007	0.0684928	NotSignificant	NA	DOWN
PF3D7_0306100	PF3D7_0306100	N/A	conserved Plasmodium protein, unknown function	40.04	29.71	44.79	48.69	40.61	38.01	69.83	65.93	33.1	49.6	45.75	53.2	1.11863	1.63884	1.71953	1.73454	1.38218	1.07258	1.37874	1.72704	1.22738	0.161735	0.712677	0.782012	0.794556	0.466941	0.101086	0.352078	0.0659268	0.0609163	0.0422192	0.161169	0.415362	0.486064	0.20253	0.181344	0.135636	0.364572	0.495637	NotSignificant	NotSignificant	NotSignificant
PF3D7_0306200	PF3D7_0306200	AHA1	activator of Hsp90 ATPase	81.04	81.77	134.44	130.23	126.14	76.31	184.81	111.57	57.35	114.98	107.68	136.07	1.65893	1.59264	1.46512	1.46206	1.87759	1.18342	1.62579	1.46359	1.53051	0.730256	0.671418	0.551017	0.548005	0.908885	0.242966	0.0301358	0.077557	0.145626	0.118237	0.0278215	0.311028	0.106649	0.228014	0.341942	0.284933	0.0996383	0.495637	NotSignificant	NotSignificant	NA
PF3D7_0306300	PF3D7_0306300	GRX1	glutaredoxin 1	1276.69	1307.82	2128.11	1915.08	1011.38	939.38	1887.62	1790.48	1080.78	631.96	1845	2150.56	1.6669	1.46433	1.86638	1.90602	1.7071	3.403	1.56561	1.8862	2.55505	0.737164	0.550241	0.900243	0.930566	0.771548	1.76681	0.0289129	0.120668	0.0360235	0.0214699	0.0519075	0.000240362	0.103286	0.315994	0.121288	0.0826775	0.159802	0.00192289	NotSignificant	NA	NA
PF3D7_0306500	PF3D7_0306500	N/A	cytochrome c oxidase subunit ApiCOX35, putative	78.42	110.34	95.92	58.17	118.58	167.15	52.48	61.69	246.3	95.1	104.25	49.13	1.22316	0.527189	0.44257	0.36907	0.423264	0.516614	0.875173	0.40582	0.469939	0.29061	-0.923609	-1.17602	-1.43803	-1.24037	-0.952841	0.235905	0.0307746	0.00438115	0.000738165	0.00493267	0.0314462	0.486064	0.115838	0.02501	0.00788117	0.0268625	0.112407	NotSignificant	DOWN	NA
PF3D7_0306600	PF3D7_0306600	N/A	ATP synthase-associated protein, putative	130.54	186.71	101.21	104.15	242.94	177.13	93.34	148.55	236.78	141.91	97.98	95.44	0.775318	0.557817	0.38421	0.83865	0.413802	0.672539	0.666567	0.61143	0.54317	-0.36714	-0.842136	-1.38003	-0.25386	-1.27299	-0.57231	0.155094	0.0444324	0.00112344	0.281708	0.00403982	0.133238	0.367649	0.150224	0.00925972	0.493958	0.0230383	0.329758	NotSignificant	NA	NA
PF3D7_0306700	PF3D7_0306700	EMC5	ER membrane protein complex subunit 5, putative	254.78	202.58	223.75	273.11	195.28	230.56	336.45	286.21	165.78	152.41	223.73	277.33	0.878209	1.34816	1.72291	1.24137	1.34956	1.81963	1.11318	1.48214	1.5846	-0.187364	0.43099	0.784848	0.311932	0.432489	0.863646	0.294326	0.177329	0.0601919	0.252957	0.179408	0.0432461	0.486064	0.412958	0.179753	0.493958	0.392556	0.144154	NotSignificant	NotSignificant	NotSignificant
PF3D7_0306900	PF3D7_0306900	N/A	40S ribosomal protein S23, putative	2084.34	2878.4	3191.26	4330.43	436.15	744.88	1414.91	4676.04	1023.5	314.53	1818.04	2308.7	1.53106	1.50446	3.24409	6.27757	1.7763	7.34016	1.51776	4.76083	4.55823	0.614536	0.589243	1.69781	2.65021	0.828873	2.87581	0.0577822	0.10526	0.000235513	3.27e-09	0.0403615	7e-09	0.176453	0.286615	0.00279272	2.14e-07	0.131453	1.21e-07	NotSignificant	UP	NA
PF3D7_0307100	PF3D7_0307100	RPS12	40S ribosomal protein S12, putative	3303.76	2500.78	5950.63	4963.75	1903.24	1870.11	6391.37	4519.7	1449.17	1683.01	4257.18	4458.91	1.80117	1.98488	3.35815	2.41681	2.93767	2.64937	1.89302	2.88748	2.79352	0.848934	0.989052	1.74767	1.2731	1.55467	1.40565	0.0141995	0.0188955	0.000157377	0.00274469	0.000548804	0.00271251	0.058529	0.0786276	0.00213852	0.0192467	0.00511856	0.0159333	UP	UP	UP
PF3D7_0307200	PF3D7_0307200	N/A	60S ribosomal protein L7, putative	2614.47	2032.59	4312.59	3481.64	2301.83	1640.88	5322.66	3425.39	1116.3	2187.92	3337.92	3280.28	1.64951	1.71291	2.31236	2.08753	2.99016	1.49927	1.68121	2.19995	2.24472	0.722036	0.776448	1.20937	1.0618	1.58022	0.584259	0.0316466	0.0506672	0.00700725	0.0103723	0.000453861	0.122116	0.110685	0.166754	0.0355685	0.0489145	0.00446782	0.309929	NotSignificant	UP	NA
PF3D7_0307500	PF3D7_0307500	SKA2	spindle and kinetochore-associated protein 2, putative	19.59	28.43	26.56	25.89	20.4	17.03	12.96	16.41	41.31	18.66	31.58	15.77	1.35579	0.910658	0.635294	1	0.764464	1	1.13323	0.817647	0.882232	0.439138	-0.135019	-0.654503	0	-0.38748	0	0.133246	0.404262	0.0653981	0.491994	0.212718	0.494066	0.327494	0.489583	0.191179	0.493958	0.439385	0.495637	NotSignificant	NA	NA
PF3D7_0307800	PF3D7_0307800	N/A	conserved Plasmodium protein, unknown function	48	50.61	59.22	61.5	60.81	65.96	85.96	90.84	80.2	67.29	59.44	84.44	1.23375	1.21517	1.41358	1.3772	0.741147	1.25487	1.22446	1.39539	0.998007	0.30305	0.281164	0.499357	0.461736	-0.432168	0.327534	0.225924	0.268804	0.172227	0.160033	0.186606	0.25484	0.480077	0.489583	0.386946	0.356466	0.405014	0.495637	NotSignificant	NotSignificant	NotSignificant
PF3D7_0308000	PF3D7_0308000	N/A	DNA polymerase delta small subunit, putative	20.07	24.86	74.89	73.69	23	22.46	35.92	20.61	28.55	14.15	40.46	33.95	3.73144	2.9642	1.56174	0.917631	1.41716	2.39929	3.34782	1.23969	1.90823	1.89973	1.56764	0.643153	-0.124013	0.503006	1.26261	3.48e-07	0.00053585	0.105372	0.384946	0.14342	0.0062236	4.98e-06	0.00372994	0.271066	0.493958	0.336696	0.0316757	UP	NotSignificant	NA
PF3D7_0308200	PF3D7_0308200	CCT7	T-complex protein 1 subunit eta	423.52	387.01	635.35	590.21	347.15	338.08	602.82	497.16	286.72	274.86	470.16	549.32	1.50017	1.52505	1.73648	1.47054	1.63979	1.99854	1.51261	1.60351	1.81917	0.585121	0.608858	0.796168	0.556346	0.713509	0.99895	0.0673127	0.0980733	0.0573675	0.114649	0.0661276	0.0238279	0.197327	0.270284	0.1736	0.278651	0.19105	0.0916334	NotSignificant	NotSignificant	NA
PF3D7_0308300	PF3D7_0308300	N/A	conserved Plasmodium protein, unknown function	31.47	42.48	11.68	7.45	34.68	43.73	11.81	24.26	99.91	125.04	53.68	11.97	0.371147	0.175377	0.340542	0.554768	0.537284	0.0957294	0.273262	0.447655	0.316506	-1.42994	-2.51147	-1.55409	-0.850044	-0.896244	-3.38489	6.75e-05	1.33e-07	0.000306218	0.0295441	0.0313785	1.51e-11	0.000573798	2.09e-06	0.0033971	0.105409	0.109142	3.54e-10	DOWN	NA	NA
PF3D7_0308600	PF3D7_0308600	PRPF19	pre-mRNA-processing factor 19, putative	257.77	205.78	259.62	257.32	191.39	195.61	272.47	254.98	127.42	163.67	209.61	232.23	1.00718	1.25046	1.42364	1.30351	1.64503	1.41889	1.12882	1.36357	1.53196	0.0103172	0.322461	0.509582	0.382404	0.718116	0.504764	0.492204	0.241449	0.166729	0.206098	0.0648988	0.156713	0.494223	0.489583	0.378507	0.429626	0.188507	0.371353	NotSignificant	NotSignificant	NotSignificant
PF3D7_0308700	PF3D7_0308700	N/A	conserved protein, unknown function	30.99	51.55	9.62	6.43	37.31	44.99	14.16	25.13	112.55	89.35	29.97	7.24	0.310423	0.124733	0.379523	0.558569	0.266282	0.0810297	0.217578	0.469046	0.173656	-1.68769	-3.00308	-1.39774	-0.840194	-1.90898	-3.62541	3.45e-06	3.63e-10	0.000990067	0.031028	3.47e-05	5.45e-13	4e-05	1.13e-08	0.0083934	0.109126	0.000570545	1.53e-11	DOWN	NA	DOWN
PF3D7_0308800	PF3D7_0308800	N/A	conserved protein, unknown function	137.08	162.65	154.94	107.85	95.97	197.36	49.29	98.47	377.37	258.13	138.35	76.77	1.13029	0.66308	0.513598	0.498936	0.366616	0.297408	0.896685	0.506267	0.332012	0.176692	-0.592745	-0.961289	-1.00307	-1.44766	-1.74948	0.337551	0.11765	0.0152298	0.0130834	0.00128924	0.000304654	0.486064	0.310672	0.0635599	0.057967	0.0100558	0.00237046	NotSignificant	DOWN	DOWN
PF3D7_0308900	PF3D7_0308900	SF3B1	splicing factor 3B subunit 1, putative	58.83	70.19	75.23	67.81	52.06	64.45	82.48	95.27	54.65	50.77	60.73	75.07	1.27877	0.966092	1.58433	1.4782	1.11125	1.47863	1.12243	1.53126	1.29494	0.354756	-0.0497675	0.663869	0.563842	0.152188	0.56426	0.187088	0.473522	0.097553	0.111491	0.370141	0.130269	0.420156	0.489583	0.254888	0.272374	0.495591	0.324814	NotSignificant	NotSignificant	NotSignificant
PF3D7_0309000	PF3D7_0309000	YVH1	dual specificity protein phosphatase	54.91	33.72	62.92	59.04	62.7	42.18	66.68	68.91	33.78	45.4	54.38	72.35	1.14588	1.75089	1.06348	1.63371	1.60983	1.59361	1.44838	1.34859	1.60172	0.19645	0.808088	0.0887887	0.708154	0.686907	0.672301	0.31873	0.0442179	0.47155	0.0623087	0.0735796	0.0904964	0.486064	0.149677	0.476754	0.181123	0.206284	0.249524	NotSignificant	NotSignificant	NotSignificant
PF3D7_0309200	PF3D7_0309200	ARK2	serine/threonine protein kinase, putative	49.1	54.5	37.06	52.95	58.7	78.14	43	54.17	68.74	59.15	45.08	39.96	0.754786	0.97156	0.732538	0.693243	0.655804	0.675571	0.863173	0.712891	0.665688	-0.40586	-0.0416255	-0.449024	-0.528567	-0.608662	-0.565822	0.132014	0.480213	0.141515	0.118745	0.103917	0.136005	0.325027	0.489583	0.334966	0.285794	0.267444	0.33413	NotSignificant	NotSignificant	NotSignificant
PF3D7_0309500	PF3D7_0309500	AS	asparagine synthetase [glutamine-hydrolyzing], putative	674	621.03	813.59	628.48	564.02	479.89	973.21	918.52	405.94	525.1	575.48	613.33	1.20711	1.012	1.72549	1.91402	1.41765	1.16803	1.10955	1.81976	1.29284	0.271553	0.0172039	0.787005	0.936607	0.503499	0.224071	0.251656	0.471392	0.0596455	0.0207966	0.143186	0.324281	0.486064	0.489583	0.178902	0.0805857	0.336481	0.495637	NotSignificant	NA	NotSignificant
PF3D7_0309600	PF3D7_0309600	PfP2	60S acidic ribosomal protein P2	2662.62	2798.1	4353	4480.13	1242.07	1514.3	4051.74	4456.14	1605.85	1029.62	3229.7	3548.85	1.63486	1.60113	3.26209	2.94271	2.01121	3.44676	1.61799	3.1024	2.72898	0.709163	0.679093	1.7058	1.55714	1.00806	1.78524	0.0341378	0.0752831	0.000220952	0.000335912	0.0169519	0.000209719	0.117585	0.223294	0.00266916	0.00463102	0.0678077	0.00170415	NotSignificant	UP	UP
PF3D7_0309700	PF3D7_0309700	SBP2	SECIS-binding protein 2, putative	28.34	31.8	18.6	20.77	36.85	37.25	21.1	43.5	19.23	21.1	23.22	17.01	0.656316	0.653145	0.572592	1.16779	1.20749	0.806161	0.65473	0.870188	1.00682	-0.607537	-0.614526	-0.804422	0.223775	0.272009	-0.31086	0.0496038	0.10902	0.033616	0.318627	0.280269	0.275328	0.157578	0.294732	0.115301	0.493958	0.495591	0.495637	NotSignificant	NotSignificant	NotSignificant
PF3D7_0309800	PF3D7_0309800	N/A	YTH domain-containing protein, putative	150.68	161.64	109.84	102.45	95.99	147.67	133.42	198.38	85.85	68.79	152.7	113.14	0.728962	0.633816	1.38994	1.3434	1.77868	1.64472	0.681389	1.36667	1.7117	-0.456084	-0.657864	0.475019	0.42589	0.83081	0.717838	0.105768	0.09322	0.18577	0.179946	0.0400111	0.076746	0.276976	0.260584	0.408034	0.387764	0.130461	0.220751	NotSignificant	NotSignificant	NotSignificant
PF3D7_0310200	PF3D7_0310200	N/A	phd finger protein, putative	34.45	52.36	46.45	65.71	34.2	55.29	44.11	57.42	29.91	70.45	35.07	61.44	1.34833	1.25497	1.28977	1.03852	1.17252	0.872108	1.30165	1.16415	1.02231	0.431175	0.327648	0.367109	0.0545348	0.22961	-0.197421	0.137817	0.238124	0.253387	0.460276	0.310873	0.35436	0.335059	0.489583	0.461297	0.493958	0.495591	0.495637	NotSignificant	NotSignificant	NotSignificant
PF3D7_0310300	PF3D7_0310300	N/A	phosphoglycerate mutase, putative	73.48	75.55	84.97	75.63	68.5	62.09	134.67	137.56	32.09	71.07	70.32	105.96	1.15637	1.00106	1.96599	2.21549	2.19134	1.49092	1.07871	2.09074	1.84113	0.209602	0.00152686	0.975253	1.14763	1.13181	0.576207	0.306451	0.484276	0.0250855	0.00618936	0.00865667	0.125354	0.486064	0.489583	0.0918668	0.0344662	0.0414237	0.314911	NotSignificant	UP	NA
PF3D7_0310500	PF3D7_0310500	DHX57	ATP-dependent RNA helicase DHX57, putative	25.23	22.48	38.05	31.45	26.52	23.5	38.37	42.66	22.54	24.75	24.35	43.45	1.50813	1.39902	1.44683	1.81532	1.0803	1.75556	1.45357	1.63108	1.41793	0.592756	0.484418	0.532898	0.860223	0.111434	0.811928	0.0647294	0.150139	0.154623	0.0307587	0.40274	0.0534335	0.1914	0.368217	0.357306	0.108448	0.495591	0.169839	NotSignificant	NotSignificant	NotSignificant
PF3D7_0310700	PF3D7_0310700	N/A	trafficking protein particle complex subunit 4, putative	105.12	70.88	72.06	95.09	135.75	97.5	131.87	134.03	77.91	192.21	87.88	98.49	0.685502	1.34156	0.971418	1.37467	1.12797	0.512408	1.01353	1.17304	0.820188	-0.544767	0.423915	-0.0418358	0.459082	0.173726	-0.964634	0.0690115	0.18115	0.41812	0.161457	0.353265	0.0298397	0.201018	0.418946	0.461297	0.358792	0.495591	0.108577	NotSignificant	NotSignificant	NotSignificant
PF3D7_0310800	PF3D7_0310800	N/A	conserved Plasmodium protein, unknown function	353.53	242.35	279.06	342.44	284.34	255.46	394.63	362.92	289.49	362.04	370.75	386.6	0.789353	1.413	1.38788	1.42065	1.2807	1.06784	1.10118	1.40427	1.17427	-0.341257	0.498759	0.472884	0.506554	0.356933	0.0946925	0.171927	0.143341	0.186989	0.137245	0.223739	0.420274	0.395582	0.35727	0.40976	0.319616	0.456643	0.495637	NotSignificant	NotSignificant	NotSignificant
PF3D7_0311100	PF3D7_0311100	N/A	pre-mRNA splicing factor, putative	59.46	78.59	93.5	104.94	70.3	85.58	89.24	90.92	55.36	78.67	65.12	102.18	1.57249	1.33528	1.26942	1.0624	1.1763	1.29884	1.45389	1.16591	1.23757	0.653047	0.417147	0.344166	0.087324	0.234257	0.377227	0.0469461	0.184852	0.269268	0.431808	0.307448	0.224491	0.15168	0.424781	0.461297	0.493958	0.495591	0.476142	NotSignificant	NotSignificant	NotSignificant
PF3D7_0311700	PF3D7_0311700	PM6	plasmepsin VI	55.82	70.32	10.69	8.53	77.56	78.86	26.96	29.28	32.78	23.03	54.82	18.17	0.191508	0.121303	0.347602	0.371291	1.67236	0.788971	0.156406	0.359446	1.23067	-2.38452	-3.04332	-1.52449	-1.42938	0.741886	-0.341956	1.19e-10	2.14e-10	0.000385463	0.000788092	0.0588374	0.255281	3.46e-09	7.03e-09	0.00403954	0.00827424	0.175523	0.495637	DOWN	DOWN	NotSignificant
PF3D7_0312000	PF3D7_0312000	N/A	conserved protein, unknown function	35.62	37.72	75.98	88.69	50.25	45.64	24.47	25.89	47.57	9.72	33.5	44.77	2.13307	2.35127	0.486965	0.567266	0.704225	4.60597	2.24217	0.527115	2.6551	1.09293	1.23344	-1.03811	-0.817904	-0.505891	2.2035	0.0022905	0.00492011	0.00996664	0.0346141	0.148096	6.79e-06	0.0124142	0.0252678	0.0462748	0.117589	0.344042	7.44e-05	UP	NA	NA
PF3D7_0312400	PF3D7_0312400	GSK3	glycogen synthase kinase 3	378.99	463.5	313.02	303.81	460.48	534.6	244.92	340.81	584.88	271.97	495.73	253.73	0.825932	0.655469	0.53188	0.637505	0.847576	0.932934	0.740701	0.584692	0.890255	-0.275905	-0.6094	-0.910828	-0.649492	-0.238586	-0.100153	0.21939	0.111009	0.0198604	0.0739565	0.3136	0.427717	0.470069	0.298123	0.0774043	0.204216	0.495591	0.495637	NotSignificant	NA	NotSignificant
PF3D7_0312500	PF3D7_0312500	MFR3	major facilitator superfamily-related transporter, putative	13.4	10.52	29.38	24.6	8.12	12.21	29.9	27.08	8.05	8.27	21.13	30.21	2.19254	2.3384	3.68227	2.21785	2.62484	3.65296	2.26547	2.95006	3.1389	1.1326	1.22552	1.88059	1.14916	1.39223	1.86907	0.0016426	0.00515796	5.1e-05	0.00613062	0.00172475	0.000111038	0.00941471	0.0262186	0.00091948	0.0342726	0.0123072	0.000952715	UP	UP	UP
PF3D7_0312800	PF3D7_0312800	N/A	60S ribosomal protein L26, putative	2394.09	2243.15	3695.86	3230.35	1669.2	1347.9	4019.02	3728.12	1153.97	1598.75	2533.13	3180.59	1.54374	1.4401	2.40775	2.76587	2.19514	1.98942	1.49192	2.58681	2.09228	0.626433	0.526164	1.26769	1.46773	1.13432	0.99235	0.0542427	0.130936	0.00492506	0.000676712	0.00853442	0.0245663	0.168636	0.335008	0.0272389	0.00758131	0.0410307	0.0935232	NotSignificant	UP	UP
PF3D7_0313100	PF3D7_0313100	HRD3	ubiquitin-protein ligase, putative	74.76	67.96	203.97	196.62	72.08	73.48	180.55	131.03	107.46	75.97	124.84	160.13	2.72833	2.89317	2.50486	1.78321	1.16173	2.10781	2.81075	2.14403	1.63477	1.44802	1.53265	1.32473	0.834474	0.216281	1.07574	8.12e-05	0.000690018	0.00344125	0.0349013	0.320784	0.0165231	0.000671063	0.00462727	0.0210402	0.118211	0.495591	0.0697259	UP	NA	NA
PF3D7_0313400	PF3D7_0313400	N/A	conserved Plasmodium protein, unknown function	26.25	17.2	24.38	25.91	24.13	17.53	35.23	21.39	13.01	18.66	23.16	21.7	0.928762	1.5064	1.46001	1.22019	1.78017	1.16292	1.21758	1.3401	1.47154	-0.106619	0.5911	0.545977	0.28711	0.832014	0.217746	0.371501	0.104564	0.148093	0.270704	0.0397945	0.328769	0.486064	0.285128	0.346587	0.493958	0.129979	0.495637	NotSignificant	NotSignificant	NotSignificant
PF3D7_0314100	PF3D7_0314100.1	N/A	vesicle transport v-SNARE protein, putative	232.73	297.95	94.35	66.8	247.9	296.1	132.56	135.85	275.7	363.38	258.5	128.09	0.405405	0.224199	0.534732	0.458798	0.937613	0.352496	0.314802	0.496765	0.645055	-1.30256	-2.15715	-0.903113	-1.12407	-0.092935	-1.50432	0.000249439	5.05e-06	0.0206644	0.00639533	0.428145	0.0016145	0.00182814	5.74e-05	0.0797376	0.035109	0.495591	0.0102006	DOWN	DOWN	NA
PF3D7_0314400	PF3D7_0314400	PPP6	serine/threonine protein phosphatase 6, putative	113.13	83.75	121.44	105	65.1	61.57	161.81	163.46	43.19	51.58	114.15	130.96	1.07346	1.25373	2.48556	2.65486	2.64297	2.53897	1.16359	2.57021	2.59097	0.102262	0.326228	1.31357	1.40864	1.40216	1.34424	0.411807	0.239031	0.00369513	0.00105402	0.00161311	0.00390902	0.486064	0.489583	0.022093	0.00987922	0.0117317	0.0218107	NotSignificant	UP	UP
PF3D7_0314500	PF3D7_0314500	N/A	conserved Plasmodium protein, unknown function	76.87	39.23	67.26	67.09	60.04	37.84	99.41	67.88	23.72	62.4	63.69	89.28	0.874984	1.71017	1.65573	1.79387	2.68508	1.43077	1.29258	1.7248	2.05792	-0.192672	0.77414	0.727467	0.843074	1.42496	0.516791	0.289521	0.0511653	0.0762136	0.0334694	0.00138126	0.151101	0.486064	0.167794	0.213774	0.11534	0.0106021	0.361675	NotSignificant	NotSignificant	NA
PF3D7_0314700	PF3D7_0314700	RNF1	RING finger protein RNF1	148.62	146.72	48.24	28.67	249.2	263.06	79.42	97.05	78.64	80.37	181.63	72.76	0.324586	0.195406	0.3187	0.368927	2.30964	0.905313	0.259996	0.343814	1.60748	-1.62333	-2.35545	-1.64973	-1.43859	1.20767	-0.143512	7.55e-06	7.03e-07	0.00014191	0.000735055	0.00556471	0.394542	8.06e-05	9.45e-06	0.00198534	0.00786274	0.0294572	0.495637	DOWN	DOWN	NA
PF3D7_0315000	PF3D7_0315000	N/A	zinc finger protein, putative	13.87	25.13	21.75	30.52	27.37	19.54	29.6	15.89	21.48	25.39	24.16	23.41	1.56813	1.21448	1.08148	1	1.12477	0.922017	1.39131	1.04074	1.02339	0.649048	0.280344	0.113002	0	0.169626	-0.117135	0.0479894	0.269362	0.451086	0.491994	0.356456	0.414649	0.153826	0.489583	0.461297	0.493958	0.495591	0.495637	NotSignificant	NA	NotSignificant
PF3D7_0315100	PF3D7_0315100	eIF4E	eukaryotic translation initiation factor 4E	319.43	255.35	288.61	207.75	251.13	296.36	374.45	270.9	167.4	264.92	267.12	293.06	0.903516	0.813589	1.49106	0.914091	1.5957	1.10622	0.858552	1.20258	1.35096	-0.146379	-0.297628	0.576339	-0.12959	0.674188	0.145639	0.332609	0.281679	0.133654	0.380271	0.0773617	0.381541	0.486064	0.489583	0.321539	0.493958	0.214244	0.495637	NotSignificant	NotSignificant	NotSignificant
PF3D7_0315600	PF3D7_0315600	N/A	zinc finger protein, putative	52.22	67.88	24.99	25.66	89.77	117.88	43.4	81.93	86.22	57.01	97.78	49.05	0.478552	0.37802	0.483458	0.695029	1.13408	0.860375	0.428286	0.589243	0.997225	-1.06325	-1.40347	-1.04854	-0.524855	0.181517	-0.216962	0.00218363	0.00212034	0.00939168	0.120372	0.347229	0.340161	0.0119374	0.0123524	0.0443431	0.288975	0.495591	0.495637	DOWN	NA	NotSignificant
PF3D7_0315800	PF3D7_0315800	N/A	zinc finger protein, putative	70.84	60.23	57.86	63.29	57.84	54.29	82.66	75.73	39.66	74.14	73.28	72.63	0.81677	1.05081	1.42911	1.39492	1.84771	0.979633	0.933788	1.41202	1.41367	-0.291998	0.0714953	0.515122	0.480178	0.885735	-0.0296865	0.207053	0.427086	0.163799	0.150373	0.0310619	0.482637	0.452455	0.489583	0.372664	0.340286	0.10824	0.495637	NotSignificant	NotSignificant	NotSignificant
PF3D7_0316100	PF3D7_0316100	N/A	mitochondrial ribosomal protein L27 precursor, putative	25.08	34.88	28.59	19.18	30.19	50.92	20.54	16.72	53.25	96.3	22.63	10.79	1.13995	0.549885	0.680358	0.328358	0.424977	0.112046	0.844919	0.504358	0.268511	0.188973	-0.862797	-0.555635	-1.60666	-1.23454	-3.15784	0.3258	0.0405753	0.0967158	0.000192803	0.00510942	2.85e-10	0.486064	0.141565	0.253439	0.00313788	0.027587	5.91e-09	NotSignificant	NA	DOWN
PF3D7_0316300	PF3D7_0316300.2	PPase	inorganic pyrophosphatase, putative	146.27	127.54	228.6	242.11	195.12	106.53	155.14	107.25	531.72	265.55	181.13	146.83	1.56286	1.89831	0.7951	1.00676	0.340649	0.552928	1.73058	0.90093	0.446789	0.644192	0.924713	-0.330791	0.00971788	-1.55364	-0.854837	0.0492811	0.0259264	0.205584	0.49949	0.000606934	0.0477457	0.156816	0.10149	0.438003	0.499679	0.00551582	0.155502	NotSignificant	NotSignificant	NA
PF3D7_0316400	PF3D7_0316400	N/A	conserved protein, unknown function	19.67	18.96	25.41	35.49	25.9	26.82	14.7	15.43	18.39	20.79	28.99	19.96	1.29181	1.87184	0.567568	0.575317	1.5764	0.960077	1.58183	0.571442	1.26824	0.369399	0.904454	-0.817136	-0.797571	0.656634	-0.058778	0.176888	0.0285496	0.0316423	0.0381758	0.0828223	0.459863	0.404315	0.109569	0.109858	0.126254	0.226495	0.495637	NotSignificant	NotSignificant	NotSignificant
PF3D7_0316600	PF3D7_0316600	FNT	formate-nitrite transporter	1148.77	720.66	2137.95	1875.43	476.52	333.41	3084.64	2905.47	507.15	517.33	1426.74	1739.25	1.86108	2.60238	6.47326	8.71441	2.81325	3.36197	2.23173	7.59384	3.08761	0.896138	1.37983	2.69449	3.1234	1.49224	1.74931	0.0102737	0.00196668	9.63e-09	3.91e-12	0.00086315	0.000273272	0.0447526	0.0116102	6.15e-07	3.7e-10	0.00733936	0.00215881	UP	UP	UP
PF3D7_0316700	PF3D7_0316700	YOP1	protein YOP1, putative	92.53	95.71	96.72	123.58	44.19	69.18	112.09	140.26	216.65	63.59	128.02	114.67	1.04528	1.29119	2.53655	2.02746	0.590907	1.80327	1.16824	2.28201	1.19709	0.0638931	0.368704	1.34287	1.01968	-0.758997	0.850616	0.451557	0.212706	0.00306179	0.0132072	0.0577541	0.0456518	0.486064	0.468474	0.0194881	0.0582884	0.173201	0.150104	NotSignificant	UP	NotSignificant
PF3D7_0316800	PF3D7_0316800	N/A	40S ribosomal protein S15A, putative	2685	2595.06	3460.11	3250.1	1133.46	1547.13	2941.47	3851.53	1480.3	997.81	2776.5	3466.67	1.28868	1.25242	2.59512	2.48947	1.87563	3.47428	1.27055	2.5423	2.67496	0.365896	0.324716	1.3758	1.31584	0.907378	1.79671	0.179296	0.24	0.00246778	0.00204782	0.0280236	0.00019253	0.408504	0.489583	0.0166445	0.0156699	0.100109	0.00158949	NotSignificant	UP	NA
PF3D7_0316900	PF3D7_0316900	N/A	E3 ubiquitin-protein ligase, putative	54.59	49.97	47.17	48.98	57.58	57.85	82.59	81.54	68.02	121.98	51.73	65.59	0.864078	0.980188	1.43435	1.40951	0.760512	0.537711	0.922133	1.42193	0.649111	-0.210767	-0.0288694	0.520399	0.495191	-0.394958	-0.895097	0.273421	0.490707	0.161039	0.142801	0.208206	0.0403766	0.486064	0.493138	0.368236	0.328652	0.43319	0.136756	NotSignificant	NotSignificant	NotSignificant
PF3D7_0317000	PF3D7_0317000	N/A	proteasome subunit alpha type-3, putative	266.03	250.44	326.36	333.94	268.21	276.03	481.64	372.49	411.77	312.14	324.08	324.56	1.22678	1.33341	1.79576	1.34945	0.787041	1.03979	1.2801	1.57261	0.913416	0.294875	0.415124	0.844592	0.432377	-0.345489	0.056292	0.232456	0.185968	0.0464446	0.176232	0.239095	0.45001	0.486064	0.426787	0.147956	0.381915	0.477853	0.495637	NotSignificant	NotSignificant	NotSignificant
PF3D7_0317200	PF3D7_0317200	CRK4	cdc2-related protein kinase 4	70.12	100.21	79.15	63.15	108.56	110.99	37.65	56.75	314.51	188.43	71.5	56.64	1.12878	0.630177	0.346813	0.511307	0.227338	0.300589	0.879478	0.42906	0.263963	0.174763	-0.666172	-1.52777	-0.967737	-2.13709	-1.73414	0.339411	0.0903951	0.000375831	0.0159326	4.18e-06	0.000340348	0.486064	0.255318	0.00395319	0.0671842	0.000102824	0.00261948	NotSignificant	DOWN	DOWN
PF3D7_0317300	PF3D7_0317300	N/A	conserved Plasmodium protein, unknown function	44.87	54.02	43.04	48.49	38.21	46.38	45.99	69.99	64.41	56.56	38.1	52.29	0.959216	0.897631	1.20361	1.50906	0.591523	0.924505	0.928423	1.35633	0.758014	-0.0600731	-0.155806	0.26737	0.593646	-0.757494	-0.113247	0.418728	0.387737	0.325799	0.0995511	0.0581185	0.417633	0.486064	0.489583	0.461297	0.251535	0.17411	0.495637	NotSignificant	NotSignificant	NotSignificant
PF3D7_0317500	PF3D7_0317500	EG5	kinesin-5	16.5	17.81	27.23	29.21	17.96	19.51	26.59	29.09	14.88	25.21	22.53	29.66	1.6503	1.64009	1.48051	1.49103	1.51411	1.17652	1.6452	1.48577	1.34532	0.722731	0.713775	0.566096	0.57631	0.598473	0.234522	0.0315165	0.0656369	0.138412	0.106377	0.102987	0.316921	0.110418	0.202127	0.329498	0.263968	0.266015	0.495637	NotSignificant	NotSignificant	NotSignificant
PF3D7_0317600	PF3D7_0317600	RPS11	40S ribosomal protein S11, putative	2880.04	2450.12	5250.05	4970.97	1151.03	1414.35	4181.48	4386.52	1325.35	1080.44	3557.84	3825.94	1.82291	2.02887	3.63282	3.10144	2.68445	3.54109	1.92589	3.36713	3.11277	0.866242	1.02067	1.86109	1.63294	1.42463	1.8242	0.0126311	0.0160821	6.04e-05	0.000180312	0.00138443	0.000156563	0.0530854	0.0690447	0.00103419	0.00301228	0.0106121	0.00130776	UP	UP	UP
PF3D7_0317700	PF3D7_0317700	N/A	CPSF (cleavage and polyadenylation specific factor), subunit A, putative	57.99	56.59	48.79	50.07	65.3	58.65	54.7	67.32	38.32	49.64	42.42	52.43	0.841352	0.884785	0.837672	1.14783	1.10699	1.0562	0.863069	0.992749	1.0816	-0.249219	-0.176601	-0.255542	0.198904	0.146647	0.0788894	0.240751	0.371407	0.254098	0.338375	0.374524	0.432466	0.486064	0.489583	0.461297	0.493958	0.495591	0.495637	NotSignificant	NotSignificant	NotSignificant
PF3D7_0317800	PF3D7_0317800	N/A	26S proteasome non-ATPase regulatory subunit 9, putative	154	112.6	214.69	191.05	188.87	137.78	338.18	229.26	101.54	136.89	180.72	199.84	1.39409	1.69671	1.79054	1.66396	1.77979	1.45986	1.5454	1.72725	1.61982	0.479325	0.762743	0.840398	0.734618	0.831708	0.545828	0.111775	0.0536835	0.0473193	0.0554886	0.0398495	0.138109	0.288977	0.173153	0.149954	0.166319	0.130083	0.337506	NotSignificant	NotSignificant	NotSignificant
PF3D7_0318100	PF3D7_0318100	STOML	stomatin-like protein, putative	27.83	22.18	100.99	79.09	35.6	14.12	84.57	52.95	39.64	36.63	77.7	79.24	3.62882	3.56583	2.37556	3.75	1.96014	2.16325	3.59732	3.06278	2.0617	1.8595	1.83424	1.24827	1.90689	0.970958	1.1132	5.98e-07	6.64e-05	0.00554724	1.53e-05	0.0204955	0.0137189	8.04e-06	0.0005905	0.029641	0.000433121	0.0783407	0.0598491	UP	UP	UP
PF3D7_0318200	PF3D7_0318200	RPB1	DNA-directed RNA polymerase II subunit RPB1	205.14	225.93	295.65	201.85	167.24	187.52	270.01	347.68	159.17	192.47	197.77	300.8	1.44121	0.893418	1.61451	1.8541	1.24251	1.56284	1.16731	1.7343	1.40267	0.527281	-0.162592	0.691093	0.890716	0.313255	0.644171	0.0895397	0.382384	0.0879358	0.0263881	0.251974	0.0998589	0.245308	0.489583	0.236382	0.0967621	0.495591	0.268687	NotSignificant	NA	NotSignificant
PF3D7_0318600	PF3D7_0318600	N/A	cleavage and polyadenylation specificity factor, putative	42.56	49.05	40.36	30.52	49.15	57.89	55.64	58.7	66	96.03	38.79	46.23	0.948308	0.622222	1.13204	1.01399	0.587727	0.481412	0.785265	1.07302	0.53457	-0.076572	-0.684498	0.178931	0.0200463	-0.766781	-1.05466	0.401815	0.084389	0.396171	0.490438	0.0558963	0.0196857	0.486064	0.243191	0.461297	0.493958	0.169096	0.0796971	NotSignificant	NotSignificant	NA
PF3D7_0318700	PF3D7_0318700	N/A	conserved Plasmodium protein, unknown function	158.86	219.36	7.18	35.27	172.98	324.97	71.9	151.35	421.64	744.28	283.98	32.11	0.045197	0.160786	0.415655	0.465735	0.673513	0.0431424	0.102991	0.440695	0.358328	-4.46763	-2.63679	-1.26654	-1.10242	-0.570222	-4.53475	1.41e-32	3.25e-08	0.00244727	0.00730352	0.119167	2.6e-19	1.43e-30	5.9e-07	0.0165877	0.0381287	0.296365	2.35e-17	DOWN	DOWN	NA
PF3D7_0319100	PF3D7_0319100	RBX1	E3 ubiquitin-protein ligase RBX1, putative	287.87	329.46	342.82	498.23	260.67	301.57	332.53	393.06	505.17	112.72	408.44	253.97	1.19088	1.51226	1.27567	1.30338	0.80852	2.25311	1.35157	1.28953	1.53081	0.252034	0.596709	0.35126	0.382257	-0.306645	1.17191	0.268347	0.102481	0.264305	0.20619	0.265005	0.0101501	0.486064	0.280257	0.461297	0.429626	0.495591	0.0468339	NotSignificant	NotSignificant	NA
PF3D7_0319300	PF3D7_0319300	N/A	ubiquitin-conjugating enzyme E2, putative	130.42	103.21	231.93	203.57	104.76	95.35	268.27	209.43	101.45	78.91	142.87	130.6	1.77833	1.97239	2.56081	2.19643	1.40828	1.65505	1.87536	2.37862	1.53166	0.830524	0.979942	1.3566	1.13516	0.493934	0.726875	0.016049	0.0197799	0.00280004	0.00668468	0.147755	0.0742169	0.064835	0.0816497	0.018344	0.0360237	0.344042	0.21617	UP	UP	NotSignificant
PF3D7_0319500	PF3D7_0319500	N/A	RNA-binding protein, putative	282.76	278.09	270.72	252.46	192.53	252.52	366.91	401.74	166.41	153.51	316.75	366.49	0.95742	0.907836	1.90573	1.59092	1.90343	2.3874	0.932628	1.74833	2.14542	-0.0627766	-0.139497	0.930343	0.669864	0.928602	1.25544	0.415946	0.400687	0.0312383	0.0733122	0.0252884	0.00647573	0.486064	0.489583	0.109221	0.203327	0.0925505	0.0327352	NotSignificant	NotSignificant	UP
PF3D7_0319600	PF3D7_0319600	EF-1delta	elongation factor 1-delta, putative	1769.57	1512.59	2255.24	1851.88	1387.45	1100.05	2806.74	2024.03	763.9	999.37	1656.16	1811.36	1.27446	1.22431	2.02295	1.83994	2.16803	1.8125	1.24938	1.93145	1.99027	0.349882	0.29197	1.01646	0.879662	1.11639	0.857982	0.190562	0.261499	0.020367	0.0279084	0.00944411	0.0442789	0.425469	0.489583	0.0788044	0.10084	0.044432	0.146992	NotSignificant	NA	NA
PF3D7_0319700	PF3D7_0319700	ABCI3	ABC transporter I family member 1, putative	28.96	28.58	33.76	30.04	35.09	32.34	46.29	44.59	13.93	53.09	34.37	50.01	1.16575	1.05108	1.31918	1.37879	2.46734	0.941985	1.10842	1.34898	1.70466	0.221253	0.0718789	0.399641	0.463401	1.30295	-0.0862235	0.295752	0.426775	0.231741	0.159145	0.00309197	0.438497	0.486064	0.489583	0.461297	0.355185	0.0189864	0.495637	NotSignificant	NotSignificant	NA
PF3D7_0320000	PF3D7_0320000	I2	protein phosphatase inhibitor 2	168.27	206.51	260.21	182.51	310.01	319.01	192.6	90.32	346.07	167.88	291.52	198.39	1.54638	0.883783	0.62127	0.283126	0.842373	1.18174	1.21508	0.452198	1.01205	0.628898	-0.178236	-0.686707	-1.82048	-0.247469	0.240909	0.0535311	0.370132	0.0571078	2.92e-05	0.307044	0.312459	0.166789	0.489583	0.172999	0.00074947	0.495591	0.495637	NotSignificant	NA	NotSignificant
PF3D7_0320100	PF3D7_0320100	SEC22	protein transport protein SEC22	108.31	104.68	103.79	101.61	135.01	151.77	146.14	100.98	169.85	122.47	139.89	145.24	0.958268	0.970673	1.08244	0.665349	0.823609	1.18592	0.96447	0.873894	1.00477	-0.061499	-0.0429434	0.114285	-0.587817	-0.279968	0.24601	0.41726	0.47913	0.450005	0.0948531	0.283591	0.308915	0.486064	0.489583	0.461297	0.243565	0.495591	0.495637	NotSignificant	NotSignificant	NotSignificant
PF3D7_0320300	PF3D7_0320300	CCT5	T-complex protein 1 subunit epsilon	571.52	464.29	1336.23	1171.71	460.62	425.66	1163.21	827.29	395.76	417.36	767.12	963.79	2.33803	2.52366	2.52531	1.94355	1.93835	2.30925	2.43084	2.23443	2.1238	1.22529	1.33552	1.33646	0.958692	0.954826	1.20743	0.000725979	0.002619	0.00319121	0.0184855	0.0222214	0.00840982	0.00464365	0.014685	0.0200678	0.0743796	0.0836433	0.040608	UP	UP	UP
PF3D7_0320500	PF3D7_0320500	Nico	nicotinamidase, putative	51.8	49.22	64.64	66.29	42.5	33.02	139.43	86.77	106.14	158.64	65.18	104.46	1.24788	1.34681	3.28071	2.6278	0.614095	0.658472	1.29734	2.95425	0.636283	0.319475	0.429547	1.71401	1.39386	-0.703467	-0.602806	0.213118	0.178105	0.000206851	0.00117467	0.0724491	0.120756	0.461851	0.414434	0.00254311	0.0106413	0.204224	0.307576	NotSignificant	UP	NotSignificant
PF3D7_0320700	PF3D7_0320700	SPC25	signal peptidase complex subunit 2	108.5	131.12	132.13	150.7	96.3	172.81	117.24	83.57	297.2	215.75	126.77	105.32	1.21779	1.14933	1.21745	0.483595	0.426548	0.488158	1.18356	0.85052	0.457353	0.284263	0.200792	0.283857	-1.04813	-1.22922	-1.03458	0.24109	0.326142	0.313257	0.0100973	0.00527591	0.0216511	0.486064	0.489583	0.461297	0.0480379	0.0282976	0.0855202	NotSignificant	NA	DOWN
PF3D7_0320800	PF3D7_0320800	DOZI	ATP-dependent RNA helicase DDX6	97.59	138.62	100.78	138.61	111.9	169.41	65.23	73.64	159.85	94.74	113.7	76.68	1.03269	0.999928	0.582931	0.434685	0.711292	0.809373	1.01631	0.508808	0.760332	0.0464041	-0.000104079	-0.778603	-1.20196	-0.491486	-0.305123	0.469864	0.485618	0.0379361	0.00389942	0.155169	0.279109	0.486064	0.489583	0.126214	0.0248304	0.355386	0.495637	NotSignificant	NA	NotSignificant
PF3D7_0320900	PF3D7_0320900	H2A.Z	histone H2A.Z	989.07	1633.01	761.33	886.44	350.69	779.26	431.52	1358.7	2342.23	378.66	1025.8	694.22	0.769743	0.542826	1.23049	1.74358	0.437959	1.83336	0.656285	1.48703	1.13566	-0.377551	-0.881439	0.299231	0.80205	-1.19113	0.87449	0.148642	0.0373327	0.301752	0.0407579	0.00661428	0.041323	0.355938	0.133533	0.461297	0.132213	0.0335738	0.139379	NotSignificant	NotSignificant	NA
PF3D7_0321000	PF3D7_0321000	N/A	conserved protein, unknown function	105.99	94.04	146.74	149.4	130.57	80.22	216.6	162.72	65.77	106.85	113.57	148.42	1.38447	1.58869	1.65888	2.02842	1.72678	1.38905	1.48658	1.84365	1.55791	0.469334	0.667834	0.73021	1.02036	0.78808	0.474099	0.116866	0.0786367	0.0753804	0.0131566	0.0483362	0.171636	0.298875	0.230235	0.212361	0.0581099	0.150851	0.394432	NotSignificant	NA	NotSignificant
PF3D7_0321400	PF3D7_0321400	STK	protein kinase, putative	37.15	47.25	8.84	5.21	33.34	36.83	15.06	22.44	153.57	107.8	37.05	9.94	0.237954	0.110265	0.45171	0.609286	0.241258	0.0922078	0.174109	0.530498	0.166733	-2.07124	-3.18096	-1.14653	-0.714809	-2.05135	-3.43897	1.81e-08	3.35e-11	0.00525752	0.0558681	9.5e-06	7.31e-12	3.43e-07	1.38e-09	0.028495	0.167182	0.000204358	1.82e-10	DOWN	NA	DOWN
PF3D7_0321800	PF3D7_0321800	N/A	WD repeat-containing protein, putative	23.79	28.65	19.67	20.94	24.91	25.33	21.37	31.53	32.74	34.45	21.71	33.88	0.826818	0.73089	0.857888	1.24477	0.663103	0.983454	0.778854	1.05133	0.823279	-0.274358	-0.452274	-0.221138	0.315878	-0.592695	-0.0240701	0.220597	0.18487	0.278129	0.250193	0.110071	0.487042	0.471582	0.424781	0.461297	0.493958	0.278983	0.495637	NotSignificant	NotSignificant	NotSignificant
PF3D7_0322000	PF3D7_0322000	CYP19A	peptidyl-prolyl cis-trans isomerase	5705.57	5085.14	13958.3	12319.2	3248.92	3135.7	8674.83	6916.48	2855.88	3195.19	6287.01	7414.39	2.44643	2.42259	2.67007	2.20572	2.20143	2.32048	2.43451	2.43789	2.26096	1.29068	1.27655	1.41688	1.14125	1.13844	1.21443	0.000394631	0.00378868	0.0018739	0.00643857	0.00833642	0.00809952	0.00273688	0.0203593	0.0139317	0.0352663	0.0402714	0.0394557	UP	UP	UP
PF3D7_0322100	PF3D7_0322100	Prt1	mRNA-capping enzyme subunit beta	73.36	64.56	105.33	109.75	76.8	73.33	181.01	135.89	57.68	71.1	83.65	112.31	1.4358	1.69997	2.3569	1.85313	1.45024	1.57961	1.56788	2.10502	1.51492	0.521851	0.765508	1.23689	0.889964	0.536294	0.659565	0.0918785	0.0530638	0.00594339	0.0264893	0.128252	0.0946512	0.249938	0.171935	0.031374	0.0970077	0.313212	0.258222	NotSignificant	UP	NotSignificant
PF3D7_0322300	PF3D7_0322300	DGAT	diacylglycerol O-acyltransferase	22.71	22.63	28.21	19.21	26.1	21.38	17.75	13.68	69.92	27.96	20.63	22.66	1.24218	0.848873	0.680077	0.63985	0.295051	0.810443	1.04553	0.659963	0.552747	0.312879	-0.236379	-0.556231	-0.644194	-1.76096	-0.303216	0.218209	0.325822	0.0964986	0.0756005	0.000121688	0.280371	0.468947	0.489583	0.253286	0.207502	0.00157806	0.495637	NotSignificant	NotSignificant	NA
PF3D7_0322900	PF3D7_0322900	RPS3A	40S ribosomal protein S3A, putative	1638.43	1435.64	2711.35	2537.26	933.14	885.41	2477.68	2320.62	765.13	946.68	1652.16	1881.27	1.65485	1.76734	2.65521	2.62096	2.15932	1.98723	1.71109	2.63808	2.07327	0.726697	0.821577	1.40882	1.39009	1.11058	0.990758	0.0307824	0.0416777	0.00197891	0.00120735	0.00975655	0.0247473	0.108263	0.144259	0.014429	0.0108043	0.0454612	0.0940172	NotSignificant	UP	UP
PF3D7_0323000	PF3D7_0323000	TMA7	translation machinery-associated protein 7, putative	931.34	868.74	898.26	1147.53	614.8	575.28	1220.47	1276.3	668.56	354.11	1008.78	1289.11	0.964481	1.32091	1.98515	2.21857	1.50888	3.64042	1.1427	2.10186	2.57465	-0.0521749	0.401535	0.989248	1.14963	0.593483	1.86411	0.426881	0.193571	0.0233894	0.00611287	0.10487	0.000115379	0.486064	0.43931	0.0870662	0.0342726	0.269409	0.00098107	NotSignificant	UP	NA
PF3D7_0323400	PF3D7_0323400	RIPR	Rh5 interacting protein	87.43	157.29	15.88	19.6	142.28	235.97	49.84	97.09	383.72	693.62	111.21	21.02	0.181631	0.124611	0.350295	0.411451	0.289821	0.0303048	0.153121	0.380873	0.160063	-2.46092	-3.0045	-1.51336	-1.28121	-1.78677	-5.04431	3.17e-11	3.56e-10	0.000419915	0.00229297	9.84e-05	1.88e-23	9.99e-10	1.12e-08	0.00431305	0.0168488	0.00133389	3.04e-21	DOWN	DOWN	DOWN
PF3D7_0323500	PF3D7_0323500	SMN	survival motor neuron-like protein	140.06	164.12	94.26	114.53	194.36	246.32	185.14	175.25	222.9	459.09	177.23	141.61	0.672997	0.697843	0.952562	0.711473	0.79511	0.308458	0.68542	0.832018	0.551784	-0.571327	-0.519026	-0.0701147	-0.491119	-0.330774	-1.69685	0.0601842	0.150405	0.394771	0.135881	0.248744	0.000443868	0.18164	0.36855	0.461297	0.317077	0.491432	0.0032785	NotSignificant	NotSignificant	NA
PF3D7_0323600	PF3D7_0323600	N/A	conserved Plasmodium protein, unknown function	19.04	13.38	28.02	24.02	14.77	11.88	34.51	21.13	15.42	13.31	18.02	23.87	1.47164	1.79522	2.33649	1.77862	1	1.79339	1.63343	2.05756	1.39669	0.557423	0.844158	1.22434	0.830758	0	0.842688	0.0773574	0.0376909	0.00640914	0.0355353	0.494719	0.0471674	0.220102	0.13456	0.0331961	0.119462	0.495591	0.153972	NotSignificant	NA	NA
PF3D7_0323700	PF3D7_0323700	SART1	U4/U6.U5 tri-snRNP-associated protein 1, putative	134.33	128.56	117.83	153.75	130.96	157.51	199.15	196.97	112.89	168.17	125.14	135.72	0.877168	1.19594	1.52069	1.25052	1.10851	0.80704	1.03655	1.38561	0.957777	-0.189075	0.258145	0.604729	0.322532	0.148625	-0.309287	0.292773	0.2847	0.121056	0.245568	0.372957	0.276362	0.486064	0.489583	0.299869	0.488727	0.495591	0.495637	NotSignificant	NotSignificant	NotSignificant
PF3D7_0324100	PF3D7_0324100	MC-2TM	Pfmc-2TM Maurer's cleft two transmembrane protein	6.01	3.2	112.01	102.87	0	0	12.53	6.76	0	6.66	11.36	20.86	18.6373	32.1469	1	1	1	3.13213	25.3921	1	2.06607	4.22012	5.00661	0	0	0	1.64715	0	0	0.453175	0.491994	0.494719	0.000565318	0	0	0.461297	0.493958	0.495591	0.00407488	UP	NA	NA
PF3D7_0324900	PF3D7_0324900	VAR	erythrocyte membrane protein 1, PfEMP1	33.28	34.71	22.75	25.03	40.68	40.27	26.68	31.76	37.91	26.44	36.77	25.52	0.683594	0.721118	0.655851	0.788676	0.969929	0.965204	0.702356	0.722263	0.967567	-0.548789	-0.471693	-0.608561	-0.342495	-0.0440493	-0.0510938	0.0676141	0.174371	0.0788035	0.21991	0.468567	0.465869	0.197963	0.4075	0.218877	0.449959	0.495591	0.495637	NotSignificant	NotSignificant	NotSignificant
PF3D7_0400100	PF3D7_0400100	VAR	erythrocyte membrane protein 1, PfEMP1	21.36	27.36	14.46	17.07	18.25	26.41	9.05	14.38	27.83	17.23	20.81	10.63	0.676966	0.623904	1	0.544491	0.747754	1	0.650435	0.772245	0.873877	-0.562844	-0.680605	0	-0.877021	-0.419364	0	0.062902	0.0856391	0.453175	0.0257793	0.193877	0.494066	0.186668	0.245176	0.461297	0.0953917	0.413992	0.495637	NotSignificant	NA	NA
PF3D7_0400200	PF3D7_0400200	N/A	erythrocyte membrane protein 1 (PfEMP1), exon 2, pseudogene	364.05	499.9	817.19	1204.09	320.2	391.31	413.49	440.54	600.44	377.34	497.29	605.8	2.24472	2.40866	1.29135	1.12581	0.828209	1.60545	2.32669	1.20858	1.21683	1.16653	1.26823	0.368879	0.170961	-0.271933	0.682977	0.00122607	0.00398685	0.252182	0.361102	0.28931	0.0871192	0.0073616	0.0212028	0.461297	0.493958	0.495591	0.241856	UP	NotSignificant	NotSignificant
PF3D7_0401500	PF3D7_0401500	N/A	stevor, pseudogene	21.97	29.34	456.13	565.04	7.8	3.59	83.54	50.02	15.79	24.46	129.44	213.09	20.7615	19.2584	10.7103	13.9331	8.19759	8.71177	20.0099	12.3217	8.45468	4.37584	4.26741	3.42092	3.80045	3.0352	3.12297	0	0	3.89e-13	0	1.01e-10	3.64e-10	0	0	4.25e-11	0	8.67e-09	7.29e-09	UP	UP	UP
PF3D7_0401600	PF3D7_0401600.1	RIF	rifin	135.97	107.5	291.61	365.12	106.07	81.57	417.36	258.27	54.15	188.15	329.94	411.65	2.14466	3.39647	3.93476	3.16624	6.09307	2.18788	2.77056	3.5505	4.14048	1.10075	1.76403	1.97628	1.66277	2.60717	1.12953	0.00214691	0.000118351	2.16e-05	0.000140139	2.31e-08	0.0126312	0.011748	0.000988579	0.000466799	0.00246477	1.14e-06	0.0561827	UP	UP	UP
PF3D7_0401600	PF3D7_0401600.2	RIF	rifin	0.01	0.02	60.87	35.95	0.01	78.86	0.04	0.01	0	0.01	28.88	52.27	6087	1797.5	1	0.000126807	Inf	5227	3942.25	0.500063	Inf	12.5715	10.8118	0	-12.9451	Inf	12.3518	0	0	0.453175	1.88e-178	0	0	0	0	0.461297	2.88e-176	0	0	UP	NA	UP
PF3D7_0401700	PF3D7_0401700	N/A	Plasmodium exported protein, unknown function, pseudogene	4.1	10.31	21.71	27.13	1.46	2.44	4.29	4.71	4.44	3.73	3.55	6.79	5.29512	2.63143	1	1	1	1	3.96327	1	1	2.40466	1.39584	0	0	0	0	1.55e-10	0.00176991	0.453175	0.491994	0.494719	0.494066	4.35e-09	0.0106157	0.461297	0.493958	0.495591	0.495637	UP	NA	NA
PF3D7_0401800	PF3D7_0401800	PfD80	Plasmodium exported protein (PHISTb), unknown function	88.88	67.39	222.11	189.76	36.32	34.23	240.74	191.41	72.84	119.38	458.95	759.52	2.49899	2.81585	6.6283	5.59188	6.3008	6.3622	2.65742	6.11009	6.3315	1.32134	1.49357	2.72864	2.48333	2.65553	2.66953	0.000293678	0.000909952	6.31e-09	2.73e-08	1.3e-08	6.92e-08	0.00211151	0.00588	4.22e-07	1.62e-06	6.84e-07	1.03e-06	UP	UP	UP
PF3D7_0401900	PF3D7_0401900	ACS6	acyl-CoA synthetase	39.47	45.48	10.01	8.05	2.48	2.32	2.19	3.42	0.63	2.54	1.93	3.7	0.25361	0.177001	1	1	1	1	0.215306	1	1	-1.97931	-2.49817	0	0	0	0	6.98e-08	1.54e-07	0.453175	0.491994	0.494719	0.494066	1.15e-06	2.38e-06	0.461297	0.493958	0.495591	0.495637	DOWN	NA	NA
PF3D7_0402000	PF3D7_0402000	N/A	Plasmodium exported protein (PHISTa), unknown function	183.57	123.76	1818.57	1546.79	8.74	8.58	132.69	61.27	63.1	207.69	812.68	1462.29	9.90668	12.4983	15.1819	7.14103	12.8792	7.04073	11.2025	11.1615	9.95999	3.3084	3.64366	3.92428	2.83613	3.68698	2.81573	0	2.1e-14	1.11e-16	2.64e-10	5.66e-15	1.39e-08	0	1.75e-12	1.75e-14	1.92e-08	9.19e-13	2.32e-07	UP	UP	UP
PF3D7_0402100	PF3D7_0402100	N/A	Plasmodium exported protein (PHISTb), unknown function	278.16	312.52	81.07	70.79	310.38	417.09	199.8	261.76	240.4	878.05	230.38	117.71	0.291451	0.226514	0.643727	0.627586	0.958319	0.134058	0.258982	0.635657	0.546189	-1.77867	-2.14233	-0.635479	-0.672114	-0.0614214	-2.89907	1.09e-06	5.82e-06	0.0707173	0.0672433	0.454143	6.38e-09	1.4e-05	6.53e-05	0.202559	0.1904	0.495591	1.11e-07	DOWN	NotSignificant	NA
PF3D7_0402200	PF3D7_0402200	SURF4.1	surface-associated interspersed protein 4.1 (SURFIN 4.1), pseudogene	51.78	85.39	10.01	11.3	110.86	153.6	19.89	67.75	161.82	483.76	51.06	22.96	0.193318	0.132334	0.179415	0.441081	0.315536	0.0474616	0.162826	0.310248	0.181499	-2.37095	-2.91774	-2.47862	-1.18089	-1.66412	-4.3971	1.5e-10	1.09e-09	3.44e-08	0.0044697	0.000263509	2.89e-18	4.25e-09	3.09e-08	2.1e-06	0.0275058	0.00294054	2.1e-16	DOWN	DOWN	DOWN
PF3D7_0402900	PF3D7_0402900	N/A	probable protein, unknown function	91.74	53.57	16.03	9.98	82.77	75.1	39.13	48.6	57.95	143.65	44.81	48.51	0.174733	0.186298	0.472756	0.647137	0.773253	0.337696	0.180516	0.559946	0.555474	-2.51678	-2.42431	-1.08083	-0.627857	-0.370988	-1.5662	1.17e-11	3.42e-07	0.0077912	0.0808448	0.222869	0.00108177	4.03e-10	4.91e-06	0.0383152	0.218147	0.455195	0.00720334	DOWN	NA	NA
PF3D7_0403200	PF3D7_0403200	N/A	pre-mRNA splicing factor, putative	158.49	153.75	121.22	146.68	168.04	163.81	194.35	212.19	81.4	167.9	103.65	160.89	0.764843	0.954016	1.15657	1.29534	1.27334	0.958249	0.85943	1.22596	1.1158	-0.386764	-0.0679142	0.209852	0.373333	0.348619	-0.0615276	0.143083	0.458639	0.371041	0.211824	0.22897	0.457717	0.345394	0.489583	0.461297	0.437354	0.464317	0.495637	NotSignificant	NotSignificant	NotSignificant
PF3D7_0403700	PF3D7_0403700	CLF1	pre-mRNA-splicing factor CLF1, putative	115.11	115.54	172.52	189.03	109.62	109.35	193.98	166.39	95.91	107.57	137.1	176.28	1.49874	1.63606	1.76957	1.52163	1.42947	1.63875	1.5674	1.6456	1.53411	0.58375	0.710223	0.823397	0.605616	0.515475	0.712593	0.067785	0.0665785	0.0510005	0.0950286	0.137602	0.0782437	0.198361	0.204303	0.15847	0.243795	0.327432	0.223742	NotSignificant	NotSignificant	NotSignificant
PF3D7_0404200	PF3D7_0404200	N/A	conserved Plasmodium protein, unknown function	21.95	31.07	8.6	8.38	37.72	33.1	8.15	13.07	29.24	22.56	25.27	14.48	0.3918	0.269714	0.216066	0.394864	0.864227	0.641844	0.330757	0.305465	0.753036	-1.35181	-1.8905	-2.21046	-1.34057	-0.210518	-0.639705	0.00015238	5.56e-05	7.06e-07	0.00151253	0.334698	0.106783	0.0011889	0.000501518	3.13e-05	0.0126155	0.495591	0.28163	DOWN	DOWN	NotSignificant
PF3D7_0404300	PF3D7_0404300	N/A	conserved Plasmodium protein, unknown function	175.73	229.53	159.77	266.14	125.24	162.34	184.23	336.52	154.32	135.47	137.69	207.12	0.909179	1.1595	1.47102	2.07293	0.892237	1.5289	1.03434	1.77197	1.21057	-0.137364	0.213503	0.556813	1.05167	-0.164501	0.612493	0.341288	0.316745	0.142824	0.0110003	0.370416	0.111227	0.486064	0.489583	0.337034	0.0510472	0.495591	0.28951	NotSignificant	NA	NotSignificant
PF3D7_0404400	PF3D7_0404400	P36	6-cysteine protein P36	25.96	26.22	18.08	33.99	19.28	25.6	33.92	38.46	27.5	38.73	24.8	47.5	0.696456	1.29634	1.75934	1.50234	0.901818	1.22644	0.996397	1.63084	1.06413	-0.521896	0.374443	0.815031	0.587215	-0.149091	0.294476	0.0773845	0.209284	0.0528939	0.102045	0.38265	0.276159	0.220102	0.463082	0.163192	0.256	0.495591	0.495637	NotSignificant	NotSignificant	NotSignificant
PF3D7_0404700	PF3D7_0404700	DPAP3	dipeptidyl aminopeptidase 3	59.24	114.68	15.87	16.69	69.97	117.77	23.02	42.54	363.69	331.38	47.65	10.66	0.267893	0.145535	0.328998	0.361213	0.131018	0.0321685	0.206714	0.345105	0.0815933	-1.90027	-2.78056	-1.60385	-1.46908	-2.93216	-4.95821	2.13e-07	5.95e-09	0.000206243	0.000582118	4.73e-10	1.01e-22	3.18e-06	1.31e-07	0.00254311	0.00687186	3.51e-08	1.55e-20	DOWN	DOWN	DOWN
PF3D7_0405000	PF3D7_0405000	DDX51	ATP-dependent RNA helicase DDX51, putative	69.51	66.47	80.9	80.09	70.05	62.48	106.21	93.93	45.29	53.17	74.22	102.02	1.16386	1.2049	1.5162	1.50336	1.63877	1.91875	1.18438	1.50978	1.77876	0.218919	0.268919	0.600463	0.588192	0.712615	0.940168	0.297882	0.277204	0.122894	0.101663	0.0663681	0.0311072	0.486064	0.489583	0.302365	0.255169	0.19155	0.111476	NotSignificant	NotSignificant	NotSignificant
PF3D7_0405100	PF3D7_0405100	SEC24B	protein transport protein Sec24B, putative	97.39	96.14	80.21	54.87	83.72	103.25	78.91	97.46	146.52	95.81	83.23	86.95	0.823596	0.57073	0.942547	0.943923	0.568045	0.907525	0.697163	0.943235	0.737785	-0.279992	-0.809119	-0.0853642	-0.0832597	-0.815922	-0.13999	0.216218	0.0512042	0.382329	0.419574	0.0452328	0.397211	0.465895	0.167825	0.461297	0.493958	0.143053	0.495637	NotSignificant	NotSignificant	NotSignificant
PF3D7_0405200	PF3D7_0405200	MAg-1	ag-1 blood stage membrane protein homologue	55.25	99.44	55.3	75.52	84.78	108.44	33.75	72.55	262.7	205.04	75.03	40.28	1.0009	0.759453	0.398089	0.669034	0.285611	0.196449	0.880179	0.533561	0.24103	0.00130502	-0.396968	-1.32884	-0.579849	-1.80788	-2.34777	0.482729	0.21686	0.00160691	0.0978423	8.25e-05	2.07e-06	0.486919	0.474303	0.0123341	0.248433	0.0011518	2.45e-05	NotSignificant	NA	DOWN
PF3D7_0405400	PF3D7_0405400	PRPF8	pre-mRNA-processing-splicing factor 8, putative	141.76	158.29	205.55	147.63	126.88	146.57	174.79	232.7	116.17	118.39	156.63	228.56	1.44999	0.932655	1.3776	1.58764	1.34828	1.93057	1.19132	1.48262	1.63943	0.536039	-0.100584	0.462158	0.666881	0.431123	0.949026	0.0858618	0.432004	0.193187	0.0742282	0.180157	0.0299049	0.2379	0.489583	0.419224	0.204623	0.393877	0.108686	NotSignificant	NotSignificant	NotSignificant
PF3D7_0405500	PF3D7_0405500	N/A	conserved Plasmodium protein, unknown function	67.28	55.83	99.2	102.53	100.88	53.44	140.95	96.53	41.55	55.51	117.65	155.1	1.47444	1.83647	1.3972	1.80632	2.83153	2.79409	1.65545	1.60176	2.81281	0.560162	0.876934	0.482543	0.853057	1.50158	1.48238	0.0763161	0.0324632	0.181514	0.0318684	0.000807413	0.00168595	0.218375	0.120299	0.400816	0.111392	0.00696924	0.0106284	NotSignificant	NotSignificant	UP
PF3D7_0405600	PF3D7_0405600	N/A	TMEM33 domain-containing protein, putative	29.56	26.86	30.95	38.77	42.32	20.98	52.66	59.59	29.72	17.99	34.72	38.44	1.04702	1.44341	1.24433	2.84032	1.16824	2.13674	1.24522	2.04233	1.65249	0.0662931	0.529481	0.315368	1.50606	0.224333	1.09541	0.449052	0.129487	0.289885	0.000503451	0.314781	0.0149948	0.486064	0.332258	0.461297	0.00620304	0.495591	0.0641827	NotSignificant	NA	NA
PF3D7_0405700	PF3D7_0405700	N/A	lysine decarboxylase, putative	18.48	27.69	25.38	20.54	33.85	41.55	16.97	18.12	21.3	18.92	26.36	22.06	1.37338	0.741784	0.501329	0.436101	1.23756	1.16596	1.05758	0.468715	1.20176	0.457727	-0.430929	-0.996169	-1.19727	0.307497	0.221521	0.122985	0.196852	0.0126002	0.00402043	0.255832	0.326088	0.308549	0.443754	0.0548001	0.0253734	0.495591	0.495637	NotSignificant	DOWN	NotSignificant
PF3D7_0405900	PF3D7_0405900	ASP	apical sushi protein	101.85	192.88	23.33	28.46	124.68	195.26	36.51	85.49	698.37	515.19	102.1	24.51	0.229062	0.147553	0.29283	0.437826	0.146198	0.0475747	0.188308	0.365328	0.0968861	-2.12619	-2.7607	-1.77187	-1.19157	-2.77401	-4.39366	7.88e-09	7.56e-09	5.02e-05	0.00417187	3.57e-09	3.06e-18	1.56e-07	1.64e-07	0.000912522	0.0261319	2.11e-07	2.2e-16	DOWN	DOWN	DOWN
PF3D7_0406000	PF3D7_0406000	N/A	conserved protein, unknown function	72.1	80.68	105.21	80.12	93.36	76.85	151.57	109.11	169.84	146	103.49	95.45	1.45922	0.993059	1.6235	1.41978	0.609338	0.653767	1.22614	1.52164	0.631553	0.545201	-0.0100487	0.699108	0.505666	-0.714685	-0.613151	0.0821363	0.493801	0.0852438	0.137674	0.0692702	0.116715	0.23005	0.495196	0.231055	0.319831	0.198114	0.299609	NotSignificant	NotSignificant	NotSignificant
PF3D7_0406100	PF3D7_0406100	N/A	V-type proton ATPase subunit B	505.61	524.54	690.29	560.33	310.35	417.05	624.06	782.78	455.34	271.23	623.39	714.73	1.36526	1.06823	2.01083	1.87695	1.36906	2.63514	1.21675	1.94389	2.0021	0.449178	0.0952239	1.00779	0.908387	0.453191	1.39788	0.127633	0.407973	0.021292	0.0241018	0.168298	0.00284292	0.317129	0.489583	0.0815194	0.0904813	0.375281	0.0165718	NotSignificant	UP	NA
PF3D7_0406200	PF3D7_0406200	Pfs16	sexual stage-specific protein precursor	18933.5	25945.2	5916.69	5969.04	17441	24191.3	10296.4	18543.8	11840.1	5874.86	17880.8	9874.4	0.312498	0.230063	0.590356	0.766548	1.51019	1.68079	0.271281	0.678452	1.59549	-1.67808	-2.1199	-0.760343	-0.383551	0.59473	0.749139	3.88e-06	7.19e-06	0.0412569	0.194152	0.104397	0.0682579	4.42e-05	7.86e-05	0.134755	0.411333	0.268437	0.203733	DOWN	NotSignificant	NotSignificant
PF3D7_0407200	PF3D7_0407200	PTH2	peptidyl-tRNA hydrolase 2, putative	76.83	70.17	78.85	124.15	48.65	60.38	88.8	181.87	47.25	35.08	107.21	140.48	1.02629	1.76927	1.82528	3.01209	2.26899	4.00456	1.39778	2.41869	3.13678	0.037441	0.823158	0.86812	1.59076	1.18205	2.00164	0.479273	0.0413879	0.0417762	0.000255722	0.00647672	3.85e-05	0.486064	0.143519	0.135982	0.00382238	0.032964	0.000367479	NotSignificant	NA	UP
PF3D7_0407400	PF3D7_0407400	N/A	conserved Plasmodium protein, unknown function	21.85	22.96	96.38	89.31	77.77	0	75.96	38.31	36.73	31.1	56.25	75.09	4.41098	3.88981	0.976726	Inf	1.53145	2.41447	4.1504	Inf	1.97296	2.1411	1.9597	-0.0339738	Inf	0.614894	1.27171	1.08e-08	2.25e-05	0.424667	0	0.0969629	0.00591618	2.1e-07	0.000218658	0.461297	0	0.255315	0.0305768	UP	NA	NA
PF3D7_0407700	PF3D7_0407700	N/A	conserved Plasmodium protein, unknown function	42.6	51.71	14.27	13.49	66.81	77.11	23.32	28.07	139.08	139.62	36.88	14.62	0.334977	0.260878	0.34905	0.364025	0.265171	0.104713	0.297927	0.356537	0.184942	-1.57787	-1.93855	-1.5185	-1.45789	-1.915	-3.25549	1.29e-05	3.69e-05	0.000403674	0.000634468	3.29e-05	8.26e-11	0.000129914	0.000345139	0.00417645	0.00727736	0.000550978	1.84e-09	DOWN	DOWN	DOWN
PF3D7_0407800	PF3D7_0407800	N/A	conserved Plasmodium protein, unknown function	46.04	80.16	11.76	8.89	80.12	97.7	19.1	41.51	269.62	289.59	54.78	20.27	0.25543	0.110903	0.238392	0.424872	0.203175	0.0699955	0.183167	0.331632	0.136585	-1.969	-3.17263	-2.06859	-1.2349	-2.29921	-3.83659	8.09e-08	3.75e-11	3.07e-06	0.00313775	8.15e-07	2.46e-14	1.32e-06	1.51e-09	0.000104511	0.0211166	2.47e-05	8.31e-13	DOWN	DOWN	DOWN
PF3D7_0407900	PF3D7_0407900	N/A	AAA family ATPase, putative	105.59	154.82	55.12	59.01	153.17	236.71	73.01	85.38	276.55	633.97	116.13	64.58	0.522019	0.381152	0.47666	0.360695	0.419924	0.101866	0.451586	0.418677	0.260895	-0.937825	-1.39156	-1.06897	-1.47115	-1.2518	-3.29526	0.00587416	0.00229046	0.00834894	0.000572882	0.00460155	4.94e-11	0.0279059	0.0132079	0.0404059	0.00679326	0.0255242	1.11e-09	DOWN	DOWN	DOWN
PF3D7_0408000	PF3D7_0408000	N/A	conserved Plasmodium protein, unknown function	87.96	236.57	18.82	35.16	201.01	321.75	54.31	127.99	384.21	910.68	171.35	49.49	0.213961	0.148624	0.270186	0.397793	0.44598	0.054344	0.181292	0.333989	0.250162	-2.22458	-2.75026	-1.88798	-1.32991	-1.16495	-4.20174	1.68e-09	8.57e-09	1.76e-05	0.00163179	0.00770067	7.75e-17	3.83e-08	1.83e-07	0.000404893	0.0132867	0.0378045	4.23e-15	DOWN	DOWN	DOWN
PF3D7_0408100	PF3D7_0408100	N/A	conserved Plasmodium protein, unknown function	21.99	29.32	8.26	10.58	30.21	34.4	13.15	24.56	37.91	57.76	16.79	14.5	0.375625	0.360846	0.435286	0.713953	0.442891	0.251039	0.368236	0.57462	0.346965	-1.41263	-1.47055	-1.19996	-0.486098	-1.17498	-1.99402	8.11e-05	0.00135836	0.00376823	0.138302	0.00726735	4.64e-05	0.000671063	0.00839555	0.0224121	0.320713	0.0362093	0.000435453	DOWN	NA	DOWN
PF3D7_0408300	PF3D7_0408300	ZRANB2	zinc finger Ran-binding domain-containing protein 2, putative	226.28	178.09	272.25	228.57	236.91	196.91	392.81	306.49	170.16	160.46	297.64	390.66	1.20316	1.28345	1.65806	1.5565	1.74918	2.43463	1.2433	1.60728	2.0919	0.266823	0.36003	0.729493	0.638304	0.806676	1.2837	0.25565	0.21794	0.0755976	0.0834517	0.0445569	0.00553148	0.486064	0.475993	0.212466	0.222595	0.141229	0.0289574	NotSignificant	NotSignificant	NA
PF3D7_0408500	PF3D7_0408500	FEN1	flap endonuclease 1	20.24	33.12	22.58	17.17	21.62	26.86	11.35	14.43	52.96	13.23	19.18	9.15	1.11561	0.518418	0.524977	0.53723	0.36216	1	0.817015	0.531103	0.68108	0.157836	-0.947813	-0.929674	-0.896388	-1.4653	0	0.355901	0.0274623	0.0180074	0.0233313	0.0011409	0.494066	0.486064	0.106041	0.0720802	0.0882303	0.00913495	0.495637	NotSignificant	DOWN	NA
PF3D7_0408900	PF3D7_0408900.2	KAE1	tRNA N6-adenosine threonylcarbamoyltransferase	19.64	24.53	59.37	51.92	16.02	31.6	21.12	18.74	46.42	17.67	22.13	24.93	3.02291	2.11659	1.31835	0.593038	0.476734	1.41087	2.56975	0.955695	0.9438	1.59594	1.08174	0.398736	-0.753804	-1.06874	0.496581	1.58e-05	0.0116532	0.232329	0.0468588	0.0131544	0.16061	0.00015485	0.0528675	0.461297	0.147049	0.056184	0.377905	UP	NotSignificant	NA
PF3D7_0409100	PF3D7_0409100	PRPF31	U4/U6 small nuclear ribonucleoprotein PRP31, putative	177.41	184.01	206.59	202.62	195.7	195.62	273.18	253.28	160.62	219.33	192.9	201	1.16448	1.10114	1.39591	1.29476	1.20097	0.916427	1.13281	1.34533	1.0587	0.219683	0.138992	0.481208	0.372679	0.264202	-0.125908	0.297184	0.373319	0.182265	0.212241	0.285794	0.407934	0.486064	0.489583	0.40215	0.438055	0.495591	0.495637	NotSignificant	NotSignificant	NotSignificant
PF3D7_0409200	PF3D7_0409200	SOF1	protein SOF1, putative	152.33	145.35	205.7	183.1	142.26	175.61	223.59	216.43	135.29	166.77	174.91	192.64	1.35036	1.25972	1.5717	1.23245	1.29285	1.15512	1.30504	1.40207	1.22399	0.433342	0.333101	0.652326	0.301525	0.370558	0.208048	0.136563	0.234655	0.101856	0.260322	0.215314	0.335698	0.333194	0.489583	0.264054	0.493958	0.443914	0.495637	NotSignificant	NotSignificant	NotSignificant
PF3D7_0409400	PF3D7_0409400	DnaJ	chaperone protein DnaJ	116.12	104.82	275.05	270.91	106.35	95.51	235.07	198.96	62.87	106.15	205.78	244.04	2.36867	2.58453	2.21034	2.08313	3.2731	2.29901	2.4766	2.14674	2.78606	1.24408	1.3699	1.14427	1.05875	1.71066	1.20101	0.000611094	0.00209848	0.0102161	0.0105577	0.000165072	0.00870322	0.00401273	0.0122501	0.047024	0.0494377	0.00203386	0.0416464	UP	UP	UP
PF3D7_0409600	PF3D7_0409600	RPA1	replication protein A1, large subunit	48.59	61	136.05	128.21	56.22	65.32	111.12	87.22	147.34	100.62	78.19	96.14	2.79996	2.1018	1.97652	1.33527	0.530677	0.955476	2.45088	1.6559	0.743077	1.48541	1.07163	0.982963	0.417134	-0.914093	-0.0657084	5.44e-05	0.012304	0.0241387	0.185037	0.0288327	0.454455	0.000469769	0.0554216	0.0891597	0.396597	0.102292	0.495637	UP	NA	NotSignificant
PF3D7_0409700	PF3D7_0409700	RF2	peptide chain release factor 2	43.69	53.44	36.71	49.06	57.26	47.93	60.25	45.49	76.61	53.52	66.32	45.54	0.840238	0.918039	1.05222	0.949092	0.865683	0.850897	0.879138	1.00066	0.85829	-0.25113	-0.123373	0.0734336	-0.0753795	-0.208089	-0.232944	0.239184	0.413598	0.484571	0.426351	0.33655	0.328713	0.486064	0.489583	0.487692	0.493958	0.495591	0.495637	NotSignificant	NotSignificant	NotSignificant
PF3D7_0409800	PF3D7_0409800	N/A	zinc finger protein, putative	163.83	98.17	135.35	132.94	143	86.06	266.06	190.25	132.08	205.69	107.45	147.13	0.826161	1.35418	1.86056	2.21067	0.813522	0.7153	1.09017	2.03561	0.764411	-0.275505	0.437421	0.895736	1.14448	-0.297747	-0.48338	0.219702	0.173901	0.0367891	0.00631122	0.271135	0.174577	0.470376	0.406987	0.123209	0.034883	0.495591	0.40016	NotSignificant	NA	NotSignificant
PF3D7_0410000	PF3D7_0410000	EVP1	erythrocyte vesicle protein 1	90.93	110.92	54.22	53.31	83.3	115.04	101.76	121.48	155.48	216.28	116.93	100.48	0.596283	0.480617	1.22161	1.05598	0.752058	0.464583	0.53845	1.13879	0.608321	-0.745931	-1.05704	0.288782	0.0785832	-0.411084	-1.10599	0.0220244	0.0159821	0.30955	0.439369	0.198669	0.0153364	0.0835405	0.0687194	0.461297	0.493958	0.419759	0.0654966	DOWN	NotSignificant	NA
PF3D7_0410300	PF3D7_0410300	PPM1	protein phosphatase PPM1, putative	50.66	58.74	64.67	74.75	57.02	57.41	81.08	74.77	66.17	53.88	55.17	68.29	1.27655	1.27256	1.42196	1.30239	0.833762	1.26745	1.27455	1.36217	1.0506	0.35225	0.34773	0.507878	0.381157	-0.262293	0.341924	0.18887	0.225488	0.167638	0.206879	0.29624	0.245836	0.422854	0.485324	0.379658	0.430159	0.495591	0.495637	NotSignificant	NotSignificant	NotSignificant
PF3D7_0410400	PF3D7_0410400	RRP4	exosome complex component RRP4	88.07	65.94	89.22	98.82	63.36	62.84	145.88	128.55	33.53	63.15	96.64	86.14	1.01306	1.49864	2.3024	2.04567	2.8822	1.36405	1.25585	2.17404	2.12312	0.0187165	0.583649	1.20314	1.03257	1.52717	0.447901	0.498961	0.107378	0.00727011	0.0122754	0.000671286	0.185081	0.499224	0.291404	0.0364147	0.0552929	0.00599513	0.418015	NotSignificant	UP	NA
PF3D7_0410600	PF3D7_0410600	N/A	conserved protein, unknown function	200.53	154.37	355.06	307.32	168.7	154.02	281.31	189.79	206.08	291.99	271.61	293.29	1.77061	1.9908	1.66752	1.23224	1.31798	1.00445	1.8807	1.44988	1.16122	0.824245	0.993349	0.737701	0.301286	0.398332	0.00640892	0.0167254	0.0184902	0.0731401	0.260493	0.198721	0.489036	0.0669958	0.0773945	0.207718	0.493958	0.419759	0.495637	UP	NotSignificant	NotSignificant
PF3D7_0410700	PF3D7_0410700	RbgA	ribosome biogenesis GTPase A, putative	48.22	72.7	28.52	21.17	94.92	102.18	40.11	50.25	185.79	191.59	65.9	39.49	0.591456	0.291197	0.422566	0.491779	0.354702	0.206117	0.441326	0.457173	0.280409	-0.757658	-1.77993	-1.24275	-1.02392	-1.49532	-2.27846	0.0204498	0.000138185	0.00286148	0.0116184	0.000923942	3.94e-06	0.0785892	0.00113588	0.0187033	0.0530912	0.0077748	4.52e-05	DOWN	DOWN	DOWN
PF3D7_0410800	PF3D7_0410800	N/A	conserved Plasmodium protein, unknown function	66.76	100.2	57.87	60.69	95.18	118.74	60.94	83.53	253.77	214.02	80.96	76.44	0.866836	0.605689	0.640261	0.70347	0.319029	0.357163	0.736263	0.671865	0.338096	-0.206168	-0.723352	-0.643269	-0.50744	-1.64824	-1.48535	0.27747	0.0726531	0.0685004	0.128216	0.00029801	0.00182039	0.486064	0.217194	0.198299	0.30357	0.00324272	0.0113761	NotSignificant	NotSignificant	DOWN
PF3D7_0411000	PF3D7_0411000	N/A	conserved Plasmodium protein, unknown function	58.19	52.06	28.11	22.66	33.9	52.1	54.03	65.81	17.07	48.95	35.64	48.54	0.483073	0.435267	1.59381	1.26315	2.08787	0.991624	0.45917	1.42848	1.53975	-1.04969	-1.20003	0.672475	0.337023	1.06203	-0.0121348	0.00244209	0.00734566	0.0944327	0.235658	0.0127391	0.496409	0.0131479	0.0353588	0.249246	0.474659	0.0550252	0.49746	DOWN	NotSignificant	NA
PF3D7_0411200	PF3D7_0411200	N/A	PP-loop family protein, putative	10.73	10.55	23.2	25.47	15.97	12.27	16.82	14.8	10.38	11.32	24.38	23.76	2.16216	2.41422	1	1	2.34875	2.09894	2.28819	1	2.22384	1.11247	1.27156	0	0	1.23189	1.06966	0.0019469	0.00390656	0.453175	0.491994	0.00480906	0.0170217	0.010831	0.0208615	0.461297	0.493958	0.0263917	0.071353	UP	NA	UP
PF3D7_0412000	PF3D7_0412000	N/A	LITAF-like zinc finger protein, putative	47.3	60.87	79.14	56.08	67.08	69.72	43.36	40.6	121.01	51.6	57.5	56.26	1.67315	0.921308	0.646392	0.582329	0.475167	1.09031	1.29723	0.614361	0.782739	0.742567	-0.118245	-0.629518	-0.780093	-1.07349	0.124738	0.0279855	0.417725	0.0724507	0.0414714	0.0128222	0.397311	0.10067	0.489583	0.206584	0.133992	0.0551742	0.495637	NotSignificant	NotSignificant	NA
PF3D7_0412100	PF3D7_0412100	N/A	30S ribosomal protein S12, mitochondrial, putative	34.9	33.75	97.99	83.05	21.75	22.82	42.44	24.7	39.9	27.5	31.83	39.33	2.80774	2.46074	1.95126	1.08238	0.797744	1.43018	2.63424	1.51682	1.11396	1.48941	1.29909	0.964409	0.114212	-0.326002	0.516199	5.21e-05	0.00329522	0.0264694	0.408718	0.251918	0.151375	0.000451907	0.0181014	0.0955792	0.493958	0.495591	0.362024	UP	NA	NotSignificant
PF3D7_0413500	PF3D7_0413500	PGM2	phosphoglucomutase-2	68.05	87.24	41.14	33.98	85.2	80.2	33.28	40.81	327.8	139.01	42.96	26.29	0.604555	0.3895	0.39061	0.508853	0.131056	0.189123	0.497028	0.449732	0.160089	-0.726053	-1.3603	-1.3562	-0.97468	-2.93175	-2.4026	0.0249271	0.00279749	0.00132896	0.0153342	4.76e-10	1.22e-06	0.0919988	0.0156088	0.010484	0.0652179	3.51e-08	1.51e-05	DOWN	DOWN	DOWN
PF3D7_0413600	PF3D7_0413600	RPT3	26S protease regulatory subunit 6B, putative	333.8	440.51	451.7	408.65	310.8	367.81	360.78	391.98	779.68	390.59	443.46	372	1.35321	0.927675	1.16081	1.06571	0.568772	0.952405	1.14044	1.11326	0.760589	0.436381	-0.108309	0.215133	0.0918193	-0.814078	-0.0703524	0.134817	0.425746	0.366801	0.427929	0.045601	0.450835	0.330175	0.489583	0.461297	0.493958	0.144057	0.495637	NotSignificant	NotSignificant	NotSignificant
PF3D7_0413700	PF3D7_0413700	N/A	lysine decarboxylase-like protein, putative	59.96	67.03	130.59	147.42	66.24	59.87	57.75	56.66	148.94	85.34	74.47	78.19	2.17795	2.19931	0.87183	0.946384	0.5	0.916217	2.18863	0.909107	0.708109	1.12297	1.13705	-0.197882	-0.0795027	-1	-0.126238	0.00178233	0.00859768	0.294978	0.422802	0.0188605	0.407681	0.0100632	0.0405942	0.461297	0.493958	0.0733749	0.495637	UP	NotSignificant	NA
PF3D7_0413900	PF3D7_0413900	USP13	ubiquitin carboxyl-terminal hydrolase 13, putative	85.13	71.88	92.6	112.62	87.83	87.48	107.01	104.07	127.82	103.13	78.32	97.97	1.08775	1.56678	1.21838	1.18964	0.612737	0.949966	1.32726	1.20401	0.781351	0.121345	0.647801	0.28496	0.250529	-0.706661	-0.0740521	0.392344	0.0848816	0.312425	0.297946	0.0715329	0.447954	0.486064	0.24382	0.461297	0.493958	0.202546	0.495637	NotSignificant	NotSignificant	NotSignificant
PF3D7_0414000	PF3D7_0414000	SMC3	structural maintenance of chromosomes protein 3, putative	52.31	50.3	100.94	98.09	90.5	107.46	61.57	53.63	100.48	77.82	71.36	78.84	1.92965	1.9501	0.680331	0.499069	0.710191	1.01311	1.93987	0.5897	0.861649	0.948339	0.963548	-0.55569	-1.00269	-0.493721	0.0187868	0.00706689	0.0214601	0.0966955	0.013112	0.154057	0.479328	0.0326076	0.0876929	0.253439	0.0580483	0.353696	0.495637	UP	NA	NotSignificant
PF3D7_0414300	PF3D7_0414300	N/A	Rab5-interacting protein, putative	91.06	52.79	106.82	94.4	63.91	25.07	252.79	108.33	42.74	85.8	115.01	179.24	1.17307	1.78822	3.95541	4.3211	2.69092	2.08904	1.48065	4.13825	2.38998	0.230292	0.838522	1.98383	2.1114	1.4281	1.06284	0.287572	0.0386556	2.02e-05	1.93e-06	0.00135185	0.017596	0.486064	0.136545	0.000443936	7.79e-05	0.0104328	0.0732092	NotSignificant	UP	UP
PF3D7_0414500	PF3D7_0414500	N/A	RNA-binding protein, putative	144.12	175.16	50.02	23.51	175.15	173.18	65.96	84	61.58	39.19	181.03	53.61	0.347072	0.13422	0.376591	0.485044	2.93975	1.36795	0.240646	0.430818	2.15385	-1.52669	-2.89733	-1.40893	-1.04381	1.5557	0.452017	2.33e-05	1.41e-09	0.000913476	0.0103552	0.000544671	0.182926	0.000221032	3.82e-08	0.00793973	0.0489145	0.00510517	0.413952	DOWN	DOWN	NA
PF3D7_0414600	PF3D7_0414600	APH	acylated pleckstrin-homology domain-containing protein, putative	100.92	124.25	26.37	40.56	127.85	130.66	58.83	64.76	262.1	226.13	106.91	32.06	0.261296	0.326439	0.460149	0.495638	0.407898	0.141777	0.293867	0.477893	0.274837	-1.93624	-1.61512	-1.11983	-1.01264	-1.29372	-2.81831	1.29e-07	0.00048965	0.00618226	0.0123921	0.00355042	1.6e-08	2.01e-06	0.00348523	0.0322758	0.055598	0.020963	2.64e-07	DOWN	DOWN	DOWN
PF3D7_0414700	PF3D7_0414700	N/A	GTP-binding protein, putative	40.64	60.04	34.09	39.16	50.75	67.81	47.47	48.53	105.52	104.53	51.5	34.82	0.838829	0.652232	0.935369	0.715676	0.488059	0.33311	0.74553	0.825523	0.410585	-0.253552	-0.616543	-0.0963918	-0.482621	-1.03487	-1.58593	0.237207	0.108244	0.373406	0.139995	0.0157461	0.000949387	0.486064	0.293333	0.461297	0.323898	0.0639758	0.00642732	NotSignificant	NotSignificant	DOWN
PF3D7_0414900	PF3D7_0414900	ARO	armadillo-domain containing rhoptry protein	296.81	742.62	61.47	64.54	286.61	661.33	94.31	251.64	1201.33	1042.95	338.06	59.55	0.207102	0.0869085	0.329053	0.380506	0.281405	0.0570977	0.147005	0.35478	0.169251	-2.27159	-3.52436	-1.60361	-1.39401	-1.82928	-4.13042	7.88e-10	2.31e-13	0.000206646	0.00102609	6.89e-05	2.49e-16	1.91e-08	1.58e-11	0.00254311	0.00969746	0.000995333	1.22e-14	DOWN	DOWN	DOWN
PF3D7_0415300	PF3D7_0415300	CRK3	cdc2-related protein kinase 3	144.57	140.82	209.16	192.56	100.76	132.57	182.26	219.34	64.88	94.76	139.36	194.74	1.44677	1.36742	1.80885	1.65452	2.14797	2.05509	1.4071	1.73169	2.10153	0.532839	0.451456	0.855075	0.726415	1.10297	1.0392	0.0871924	0.166567	0.0443153	0.0575367	0.0101792	0.0197174	0.24061	0.394867	0.142451	0.170746	0.0470446	0.0797686	NotSignificant	NotSignificant	UP
PF3D7_0415400	PF3D7_0415400	N/A	coatomer subunit zeta, putative	121.61	90.76	102.5	77.38	109.59	87.03	118.16	113.19	129.77	99.72	116.41	71.88	0.842858	0.852578	1.0782	1.30059	0.897049	0.720818	0.847718	1.18939	0.808933	-0.246638	-0.230096	0.108626	0.379162	-0.156742	-0.472292	0.242875	0.330507	0.454777	0.208134	0.376561	0.180249	0.486064	0.489583	0.462595	0.432249	0.495591	0.40969	NotSignificant	NotSignificant	NotSignificant
PF3D7_0415500	PF3D7_0415500	CBP20	nuclear cap-binding protein subunit 2, putative	281.01	180.95	259.03	237.35	252.37	216.34	324.96	295.04	181.6	235.76	251.31	267.11	0.921782	1.31169	1.28763	1.36378	1.38387	1.13297	1.11674	1.32571	1.25842	-0.117502	0.391425	0.364722	0.44761	0.468704	0.180115	0.360704	0.199348	0.255016	0.167702	0.160269	0.355962	0.486064	0.447726	0.461297	0.368347	0.363453	0.495637	NotSignificant	NotSignificant	NotSignificant
PF3D7_0415900	PF3D7_0415900	N/A	60S ribosomal protein L15, putative	3081.83	3288.69	4250.45	4233.35	1540.39	1823.55	3833.04	4519.51	1336.45	1447.75	2940.42	3501.11	1.3792	1.28725	2.48836	2.47841	2.20017	2.41831	1.33322	2.48338	2.30924	0.463828	0.364287	1.31519	1.30942	1.13762	1.274	0.119741	0.215362	0.00365721	0.00214107	0.00837559	0.00584083	0.303088	0.472665	0.0219597	0.0160017	0.0403848	0.0302424	NotSignificant	UP	UP
PF3D7_0416200	PF3D7_0416200	N/A	conserved protein, unknown function	250.92	277.3	160.75	155.76	228.11	229.83	249.48	245	154.76	239.38	252.36	213.6	0.640642	0.561702	1.09368	1.06601	1.63065	0.892305	0.601172	1.07984	1.26148	-0.642409	-0.832123	0.129194	0.0922146	0.705451	-0.164391	0.0408719	0.0464053	0.437469	0.427589	0.0683205	0.378819	0.135287	0.155966	0.461297	0.493958	0.19599	0.495637	NotSignificant	NotSignificant	NotSignificant
PF3D7_0416500	PF3D7_0416500	MAF1	repressor of RNA polymerase III transcription MAF1	32.57	32.92	13.15	5.6	76.87	42.47	25.13	15.07	49.92	51.3	31.58	9.46	0.403746	0.170109	0.326916	0.354839	0.632612	0.184405	0.286928	0.340877	0.408509	-1.30848	-2.55547	-1.61301	-1.49476	-0.660607	-2.43905	0.000235293	8.17e-08	0.000191545	0.000476704	0.0856303	8.58e-07	0.00173117	1.35e-06	0.00241618	0.00597722	0.232031	1.09e-05	DOWN	DOWN	NA
PF3D7_0417200	PF3D7_0417200	DHFR-TS	bifunctional dihydrofolate reductase-thymidylate synthase	29.63	33.34	37.19	35.79	35.38	30.57	18.69	19.14	60.99	27.87	27.77	17.69	1.25515	1.07349	0.528265	0.626104	0.455321	0.634733	1.16432	0.577184	0.545027	0.327856	0.102302	-0.920667	-0.675526	-1.13505	-0.655779	0.206751	0.402312	0.0188737	0.0662732	0.00913082	0.101076	0.452343	0.489583	0.0744359	0.188593	0.0432913	0.270424	NotSignificant	NA	NA
PF3D7_0417400	PF3D7_0417400	N/A	conserved Plasmodium protein, unknown function	31.04	35.52	27.3	37.1	25.68	26.51	40.97	51.93	24.17	36.76	25.85	44.93	0.87951	1.04448	1.5954	1.95888	1.06951	1.22225	0.961996	1.77714	1.14588	-0.185228	0.0627876	0.673923	0.970032	0.0969468	0.289542	0.296271	0.434145	0.0939153	0.0173863	0.414507	0.279414	0.486064	0.489583	0.248388	0.071654	0.495591	0.495637	NotSignificant	NA	NotSignificant
PF3D7_0417500	PF3D7_0417500	N/A	memo-like protein	105.54	146.87	156.28	165.27	94.69	131.21	87.94	105.08	177.79	48.55	144.54	121.23	1.48077	1.12528	0.928715	0.800854	0.812982	2.49701	1.30302	0.864784	1.655	0.566343	0.170285	-0.106693	-0.32039	-0.298705	1.3202	0.0740054	0.34914	0.365132	0.234553	0.270471	0.00449376	0.212988	0.489583	0.461297	0.472935	0.495591	0.024402	NotSignificant	NotSignificant	NA
PF3D7_0417800	PF3D7_0417800	CRK1	cdc2-related protein kinase 1	43.63	40.1	86.56	98.69	39.22	43.74	76.12	72.61	58	48.6	61.08	76	1.98396	2.4611	1.94085	1.66004	1.0531	1.56379	2.22253	1.80044	1.30844	0.98838	1.2993	0.956686	0.731215	0.0746472	0.645043	0.00524228	0.00329093	0.0274935	0.0563311	0.432767	0.0995584	0.0252768	0.0180953	0.0985257	0.168132	0.495591	0.268237	UP	NA	NotSignificant
PF3D7_0418200	PF3D7_0418200	EIF3M	eukaryotic translation initiation factor 3 subunit M, putative	211.3	152.96	234.78	235.82	163.46	129.87	281.22	252.14	87.61	119.95	184.21	227	1.11112	1.54171	1.72042	1.94148	2.10261	1.89246	1.32642	1.83095	1.99753	0.152017	0.624532	0.782762	0.957157	1.07218	0.920259	0.361635	0.0925938	0.0607241	0.0186387	0.0120573	0.0339559	0.486064	0.259464	0.181057	0.0747924	0.0529427	0.119795	NotSignificant	NA	NA
PF3D7_0418300	PF3D7_0418300	N/A	conserved Plasmodium protein, unknown function	655.71	886.79	801.21	900.32	406.08	701.68	603.85	698.1	746.32	631.86	544.01	589.28	1.2219	1.01526	1.48702	0.994898	0.728923	0.932612	1.11858	1.24096	0.830767	0.289123	0.0218454	0.572426	-0.00737953	-0.456161	-0.100652	0.237115	0.467582	0.135458	0.485529	0.173443	0.427333	0.486064	0.489583	0.324505	0.493958	0.383479	0.495637	NotSignificant	NotSignificant	NotSignificant
PF3D7_0418400	PF3D7_0418400	N/A	conserved Plasmodium protein, unknown function	95.88	95.93	125.7	115.83	94.25	74.87	302.59	147.64	37.06	126.71	197.17	264.02	1.31101	1.20744	3.2105	1.97195	5.32029	2.08366	1.25923	2.59123	3.70197	0.390683	0.271955	1.6828	0.979624	2.41151	1.05912	0.162703	0.275109	0.000265361	0.0165005	2.14e-07	0.0179168	0.380623	0.489583	0.00305111	0.0687558	7.8e-06	0.0740666	NotSignificant	UP	UP
PF3D7_0418500	PF3D7_0418500	BET3	trafficking protein particle complex subunit 3, putative	31.99	41.23	35.88	29.75	28	46.88	42.74	26.87	61.16	20.77	20.75	31.01	1.1216	0.721562	1.52643	0.573166	0.339274	1.49302	0.921581	1.0498	0.916146	0.165559	-0.470805	0.61016	-0.802976	-1.55948	0.578232	0.348342	0.174843	0.118745	0.037201	0.000581495	0.124534	0.486064	0.40835	0.295821	0.124044	0.00535455	0.313822	NotSignificant	NotSignificant	NA
PF3D7_0418700	PF3D7_0418700	N/A	RNA-binding protein NOB1, putative	144.69	126.9	135.48	163.82	140.25	152.04	202.13	204.93	92.96	251.22	139.55	161.16	0.936347	1.29094	1.44121	1.34787	1.50118	0.641509	1.11364	1.39454	1.07135	-0.0948853	0.368419	0.527283	0.43068	0.5861	-0.640458	0.383256	0.212876	0.157484	0.177199	0.107702	0.106511	0.486064	0.468658	0.36171	0.38357	0.274696	0.28163	NotSignificant	NotSignificant	NotSignificant
PF3D7_0418900	PF3D7_0418900	N/A	conserved protein, unknown function	39.75	46.91	21.91	15.77	66.6	73.8	23.32	32.15	50.48	36.79	51.56	30.83	0.551195	0.336176	0.35015	0.435637	1.02139	0.837999	0.443685	0.392894	0.929697	-0.859365	-1.57271	-1.51395	-1.1988	0.0305404	-0.254979	0.0103687	0.000666195	0.000417996	0.00398044	0.469271	0.313191	0.0450952	0.00448872	0.00430112	0.0252331	0.495591	0.495637	DOWN	DOWN	NotSignificant
PF3D7_0419600	PF3D7_0419600	RANBP1	ran-specific GTPase-activating protein 1, putative	997.23	1067.28	996.88	967.88	807.88	900.78	1016.37	1162.6	921.53	690.17	859.36	1004.26	0.999649	0.906866	1.25807	1.29066	0.932536	1.45509	0.953258	1.27436	1.19381	-0.000506435	-0.141039	0.331213	0.368108	-0.100769	0.541109	0.480825	0.399458	0.27845	0.215165	0.421726	0.140167	0.486064	0.489583	0.461297	0.441928	0.495591	0.341255	NotSignificant	NotSignificant	NotSignificant
PF3D7_0419700	PF3D7_0419700	Pf34	apical merozoite protein	22.58	33.5	10.37	6.79	43.77	25.45	13.09	25.32	113.18	91.26	17.83	7.79	0.459256	0.202687	0.299063	0.994892	0.157537	0.0853605	0.330971	0.646978	0.121449	-1.12263	-2.30268	-1.74148	-0.00738825	-2.66624	-3.55029	0.0013196	1.21e-06	6.54e-05	0.485521	1.33e-08	1.58e-12	0.00784848	1.55e-05	0.00109633	0.493958	6.94e-07	4.24e-11	DOWN	NA	DOWN
PF3D7_0419800	PF3D7_0419800	N/A	60S ribosomal protein L7ae/L30e, putative	76	65.36	51.48	68.08	87.9	53.26	110.19	73.61	47.68	80.31	68.22	66.05	0.677368	1.04162	1.25358	1.38209	1.43079	0.822438	0.859492	1.31784	1.12661	-0.561987	0.0588231	0.326058	0.466849	0.516811	-0.282021	0.0631817	0.437366	0.282146	0.157315	0.136989	0.294587	0.187401	0.489583	0.461297	0.351791	0.326657	0.495637	NotSignificant	NotSignificant	NotSignificant
PF3D7_0420000	PF3D7_0420000	N/A	zinc finger protein, putative	83.32	89.94	94.18	102.15	75.3	91.64	112	111.32	44.8	108.44	60.48	100.86	1.13034	1.13576	1.48738	1.21475	1.35	0.9301	1.13305	1.35107	1.14005	0.176758	0.183654	0.572777	0.280663	0.432959	-0.104543	0.337487	0.338986	0.135296	0.275414	0.179151	0.424331	0.486064	0.489583	0.324253	0.493958	0.392281	0.495637	NotSignificant	NotSignificant	NotSignificant
PF3D7_0420100	PF3D7_0420100	RIO2	serine/threonine protein kinase RIO2	99.48	110	137.73	133.66	101.98	95.43	137.85	148.91	63.92	95.26	118.02	133.75	1.3845	1.21509	1.35174	1.56041	1.84637	1.40405	1.2998	1.45607	1.62521	0.469364	0.281064	0.434813	0.641926	0.884692	0.489596	0.116851	0.268871	0.209545	0.0822371	0.0312149	0.163985	0.298875	0.489583	0.443449	0.220355	0.108707	0.383779	NotSignificant	NotSignificant	NotSignificant
PF3D7_0422000	PF3D7_0422000	N/A	steroid dehydrogenase, putative	219.42	131.31	178.79	165.37	246.6	154.25	388.52	334.11	138.65	134.42	398.22	407.41	0.81483	1.25939	1.57551	2.16603	2.87212	3.03087	1.03711	1.87077	2.9515	-0.295429	0.332721	0.655816	1.11505	1.52212	1.59973	0.204477	0.234895	0.100541	0.00755785	0.000696347	0.000782005	0.448601	0.489583	0.261359	0.0390971	0.00615125	0.00546345	NotSignificant	NA	UP
PF3D7_0422100	PF3D7_0422100	N/A	transmembrane emp24 domain-containing protein, putative	90.64	72.04	110.36	127.96	82.74	58.89	160.49	105.32	86.22	97.96	104.26	135.37	1.21756	1.77624	1.93969	1.78842	1.20923	1.38189	1.4969	1.86405	1.29556	0.283998	0.828823	0.955827	0.838685	0.274091	0.466643	0.241308	0.0403628	0.0276095	0.0341941	0.278805	0.175397	0.486064	0.141257	0.0988166	0.11665	0.495591	0.401716	NotSignificant	NA	NotSignificant
PF3D7_0422200	PF3D7_0422200	N/A	erythrocyte membrane-associated antigen	23.16	21.99	18.34	20.82	28.1	20.52	28.1	33.22	16.04	27.4	20.55	27.19	0.791883	0.946794	1	1.61891	1.28117	0.992336	0.869338	1.30945	1.13675	-0.336642	-0.0788775	0	0.695021	0.357464	-0.0110997	0.175047	0.449674	0.453175	0.0659277	0.223407	0.497221	0.401238	0.489583	0.461297	0.187892	0.456129	0.497923	NotSignificant	NA	NotSignificant
PF3D7_0422300	PF3D7_0422300	N/A	alpha tubulin 2	556.51	1091.55	195.68	204.95	343.51	716.12	152.17	543.31	419.13	96.45	495.44	240.21	0.35162	0.187761	0.442986	0.758686	1.18207	2.49051	0.26969	0.600836	1.83629	-1.50791	-2.41303	-1.17467	-0.398426	0.241313	1.31644	2.88e-05	3.85e-07	0.0044183	0.185294	0.302281	0.00459197	0.000265118	5.47e-06	0.0251863	0.396709	0.495591	0.0248045	DOWN	NA	NA
PF3D7_0422400	PF3D7_0422400	RPS19	40S ribosomal protein S19	3094.57	2624.5	5131.52	4184.12	2507.32	2071.48	5959.01	3984.58	1446.83	2837.82	4090.73	4415.04	1.65823	1.59425	2.37665	1.92354	2.82737	1.55579	1.62624	2.15009	2.19158	0.729647	0.672882	1.24893	0.943766	1.49946	0.637643	0.0302457	0.0771194	0.00552507	0.020022	0.00081975	0.102129	0.106904	0.227316	0.0295781	0.0782154	0.0070335	0.272013	NotSignificant	UP	NA
PF3D7_0422500	PF3D7_0422500	BRR2	pre-mRNA-splicing helicase BRR2, putative	36.78	33.17	48.72	46.16	32.1	36.23	46.42	58.74	27.1	38.69	32.37	52.61	1.32463	1.39162	1.44611	1.62131	1.19446	1.35978	1.35813	1.53371	1.27712	0.405593	0.476764	0.532173	0.697158	0.256365	0.443376	0.153219	0.153854	0.15499	0.0653279	0.291391	0.187467	0.364593	0.374257	0.357864	0.186621	0.495591	0.421374	NotSignificant	NotSignificant	NotSignificant
PF3D7_0422600	PF3D7_0422600	N/A	conserved Plasmodium protein, unknown function	5.43	5.76	21.32	37.03	14.37	10.87	19.44	13.73	16.49	5.75	8.71	18.31	3.92634	6.42882	1	1	1	1	5.17758	1	1	1.97318	2.68455	0	0	0	0	1.26e-07	1.23e-08	0.453175	0.491994	0.494719	0.494066	1.98e-06	2.5e-07	0.461297	0.493958	0.495591	0.495637	UP	NA	NA
PF3D7_0422700	PF3D7_0422700	EIF4A3	eukaryotic initiation factor 4A-III, putative	136.74	96.98	91.81	83.59	104.24	102.45	102.88	98.75	54.92	65.1	125.39	111.64	0.67142	0.86193	0.986953	0.963885	2.28314	1.7149	0.766675	0.975419	1.99902	-0.574712	-0.214357	-0.0189464	-0.0530673	1.19102	0.778125	0.0591259	0.342358	0.437238	0.445652	0.00614347	0.0610613	0.179614	0.489583	0.461297	0.493958	0.0315516	0.187272	NotSignificant	NotSignificant	NA
PF3D7_0423000	PF3D7_0423000	N/A	conserved Plasmodium protein, unknown function	22.74	13.76	14.26	20.42	18.01	26.85	21.53	15.52	37.69	30.7	13.4	10.95	0.627089	1.48401	1.19545	0.578026	0.355532	0.356678	1.05555	0.886737	0.356105	-0.673258	0.569502	0.25755	-0.790794	-1.49195	-1.48731	0.0342274	0.112871	0.333366	0.0394275	0.000946276	0.00179805	0.117754	0.301839	0.461297	0.12916	0.00792751	0.0112725	NotSignificant	NotSignificant	DOWN
PF3D7_0423100	PF3D7_0423100	N/A	AP-4 complex subunit sigma, putative	279.31	280.48	290.21	302.04	234.44	249.05	352.61	329.24	287.87	220.32	244.52	251.71	1.03902	1.07687	1.50405	1.32198	0.849411	1.14247	1.05795	1.41302	0.995943	0.05523	0.106842	0.588855	0.402704	-0.235465	0.192162	0.460615	0.398692	0.127993	0.19362	0.315918	0.347169	0.486064	0.489583	0.311822	0.410512	0.495591	0.495637	NotSignificant	NotSignificant	NotSignificant
PF3D7_0423200	PF3D7_0423200	N/A	BSD-domain protein, putative	108.15	54.35	102.77	88.69	98.31	45.64	157.2	86.31	108.12	108.63	108.87	121.53	0.950254	1.63183	1.59902	1.8911	1.00694	1.11875	1.29104	1.74506	1.06284	-0.0736145	0.706491	0.677191	0.919229	0.00997305	0.16189	0.404834	0.0675788	0.0927546	0.0227832	0.486401	0.369412	0.486064	0.206481	0.24652	0.0863874	0.495591	0.495637	NotSignificant	NA	NotSignificant
PF3D7_0423300	PF3D7_0423300	N/A	conserved Plasmodium protein, unknown function	25.22	35.67	4.44	5.56	30.98	34.76	7.35	15.4	105.14	109.94	31.06	7.51	0.176051	0.155873	0.23725	0.443038	0.295416	0.06831	0.165962	0.340144	0.181863	-2.50594	-2.68155	-2.07552	-1.1745	-1.75918	-3.87176	1.42e-11	1.93e-08	2.87e-06	0.0046567	0.000123471	1.44e-14	4.87e-10	3.7e-07	9.99e-05	0.0281683	0.00159753	5.06e-13	DOWN	DOWN	DOWN
PF3D7_0423400	PF3D7_0423400	AARP	apical asparagine-rich protein AARP	68.54	59.05	9.01	17.17	84.2	62.39	49	50.32	261.08	321.04	46.54	22.64	0.131456	0.290771	0.581948	0.80654	0.17826	0.0705208	0.211113	0.694244	0.12439	-2.92735	-1.78205	-0.781038	-0.310183	-2.48795	-3.82581	4.06e-15	0.000135866	0.0375101	0.241492	1.06e-07	2.89e-14	2.48e-13	0.00111843	0.12496	0.483236	4.28e-06	9.67e-13	DOWN	NotSignificant	DOWN
PF3D7_0423500	PF3D7_0423500	GAPM2	glideosome associated protein with multiple membrane spans 2	117.98	195.44	19.63	37.58	84.85	147.31	32.57	56.69	302.89	99.53	104.24	21.31	0.166384	0.192284	0.383854	0.384835	0.344151	0.214106	0.179334	0.384344	0.279129	-2.58741	-2.37869	-1.38137	-1.37769	-1.53888	-2.2236	3.23e-12	5.52e-07	0.00111281	0.00115675	0.000675913	6.49e-06	1.26e-10	7.65e-06	0.00920052	0.0105126	0.00600811	7.16e-05	DOWN	DOWN	DOWN
PF3D7_0423600	PF3D7_0423600	N/A	conserved Plasmodium protein, unknown function	44.57	45.82	54.7	65.54	48.47	48.35	66.78	84.97	32.95	51.87	47.93	69.28	1.22728	1.43038	1.37776	1.75739	1.45463	1.33565	1.32883	1.56758	1.39514	0.295468	0.516398	0.462324	0.813438	0.54065	0.417539	0.231979	0.135269	0.19309	0.0386162	0.126353	0.201456	0.486064	0.342392	0.419224	0.127227	0.309702	0.440463	NotSignificant	NotSignificant	NotSignificant
PF3D7_0423800	PF3D7_0423800	CyRPA	cysteine-rich protective antigen	45.79	70.03	15.5	17.93	84.96	101.93	29.29	36.67	170.48	279.18	65.02	18.86	0.338502	0.256033	0.34475	0.359757	0.381394	0.067555	0.297267	0.352254	0.224474	-1.56276	-1.9656	-1.53638	-1.47491	-1.39065	-3.88779	1.54e-05	2.91e-05	0.000351604	0.000556472	0.00189723	1.13e-14	0.000151341	0.000277325	0.00375741	0.00672502	0.0130886	4.09e-13	DOWN	DOWN	DOWN
PF3D7_0423900	PF3D7_0423900	N/A	probable protein, unknown function	83.39	75.26	16.34	10.58	138.91	95.45	27.22	60.43	119.57	208.24	90.01	43.39	0.195947	0.140579	0.195954	0.633106	0.752781	0.208365	0.168263	0.41453	0.480573	-2.35147	-2.83054	-2.35141	-0.65948	-0.409698	-2.26281	2.09e-10	3.23e-09	1.5e-07	0.0709319	0.199478	4.55e-06	5.71e-09	7.84e-08	8.12e-06	0.19809	0.420161	5.16e-05	DOWN	NA	NA
PF3D7_0424000	PF3D7_0424000	N/A	Plasmodium exported protein (PHISTc), unknown function	30.88	22.28	87.73	69.1	8.75	15.68	99.84	54.93	14.43	20.02	54.21	73.91	2.841	3.10144	11.4103	3.50319	3.75676	3.69181	2.97122	7.45674	3.72428	1.5064	1.63294	3.51226	1.80867	1.90949	1.88433	4.33e-05	0.000329944	9.24e-14	3.85e-05	3.09e-05	9.86e-05	0.000383722	0.00244978	1.14e-11	0.000919388	0.00052943	0.000864505	UP	UP	UP
PF3D7_0424100	PF3D7_0424100	RH5	reticulocyte binding protein homologue 5	28.81	61.4	3.97	7.46	65.76	68.88	16.98	22.35	137.99	303.9	38.06	7.19	0.137799	0.121498	0.258212	0.324477	0.275817	0.0236591	0.129649	0.291345	0.149738	-2.85936	-3.04099	-1.95337	-1.62381	-1.85822	-5.40146	1.65e-14	2.21e-10	9.51e-06	0.000166978	5.39e-05	1.29e-26	9.07e-13	7.12e-09	0.000257282	0.00281435	0.000813658	2.45e-24	DOWN	DOWN	DOWN
PF3D7_0424200	PF3D7_0424200	RH4	reticulocyte binding protein homologue 4	24.56	63.53	3.32	8.35	43.73	73.06	12.26	26.31	96.89	215.65	30.37	9.54	0.135179	0.131434	0.280357	0.360115	0.313448	0.0442383	0.133307	0.320236	0.178843	-2.88706	-2.92759	-1.83466	-1.47347	-1.6737	-4.49856	9.34e-15	9.59e-10	2.87e-05	0.000562694	0.000244547	4.94e-19	5.41e-13	2.75e-08	0.00058409	0.00676406	0.00279864	4.25e-17	DOWN	DOWN	DOWN
PF3D7_0424300	PF3D7_0424300	EBA165	erythrocyte binding antigen-165, pseudogene	46.39	112.18	9.52	14.35	52.16	95.57	15.28	51.43	172.63	306.15	52.22	18.91	0.205217	0.127919	0.292945	0.53814	0.302497	0.0617671	0.166568	0.415542	0.182132	-2.28478	-2.96669	-1.7713	-0.893948	-1.72501	-4.01702	6.34e-10	5.81e-10	5.04e-05	0.0236286	0.000162851	1.52e-15	1.59e-08	1.73e-08	0.000912522	0.0890579	0.00201086	6.45e-14	DOWN	DOWN	DOWN
PF3D7_0424500	PF3D7_0424500	FIKK4.1	serine/threonine protein kinase, FIKK family	126.34	114.58	29.68	34.32	142.33	134.86	113.07	123.91	37.8	191.99	81.7	84.29	0.234922	0.299529	0.794421	0.918805	2.16138	0.439033	0.267225	0.856613	1.3002	-2.08975	-1.73923	-0.332024	-0.12217	1.11195	-1.1876	1.37e-08	0.000190784	0.204838	0.386495	0.00968189	0.0101202	2.62e-07	0.00151348	0.436741	0.493958	0.0451504	0.0467339	DOWN	NotSignificant	NA
PF3D7_0424700	PF3D7_0424700	FIKK4.2	serine/threonine protein kinase, FIKK family	122.12	166.96	170.45	130.88	84.52	137.63	285.06	522.62	22.89	118.7	132.6	285.79	1.39576	0.7839	3.37269	3.79728	5.79292	2.40767	1.08983	3.58499	4.10029	0.481049	-0.351258	1.7539	1.92497	2.53429	1.26764	0.110913	0.245562	0.00014953	1.28e-05	5.4e-08	0.00605204	0.287795	0.489583	0.00207153	0.000379578	2.38e-06	0.031081	NotSignificant	UP	UP
PF3D7_0424800	PF3D7_0424800	N/A	Plasmodium exported protein (PHISTb), unknown function	184.2	192.02	38.13	31.51	154.59	173.09	63.09	103.8	19.98	121.28	44.53	62.96	0.207003	0.164097	0.408112	0.599688	2.22873	0.519129	0.18555	0.5039	1.37393	-2.27227	-2.60737	-1.29296	-0.737716	1.15622	-0.945834	7.79e-10	4.55e-08	0.00205143	0.0504234	0.00752801	0.0324342	1.9e-08	7.98e-07	0.0146384	0.155824	0.0371495	0.115502	DOWN	NA	NA
PF3D7_0424900	PF3D7_0424900	N/A	Plasmodium exported protein (PHISTa), unknown function	1563.77	1004.13	245.44	220.61	668.93	406.97	542.18	636.61	83.18	610.94	228.52	311.17	0.156954	0.219703	0.810518	1.56427	2.7473	0.50933	0.188328	1.18739	1.62831	-2.67159	-2.18638	-0.303083	0.645487	1.45801	-0.973328	6.65e-13	3.82e-06	0.222775	0.0810559	0.00109892	0.0286995	2.93e-11	4.4e-05	0.461297	0.218508	0.00890425	0.105853	DOWN	NotSignificant	NA
PF3D7_0425400	PF3D7_0425400	N/A	Plasmodium exported protein (PHISTa), unknown function	57.11	36.8	18.67	10.55	18.52	8.1	25.07	18.03	3.27	13.32	19.49	11.92	0.326913	0.286685	1.35367	1	1	1	0.306799	1.17684	1	-1.61302	-1.80246	0.436878	0	0	0	8.54e-06	0.00011526	0.208282	0.491994	0.494719	0.494066	9e-05	0.000968458	0.441573	0.493958	0.495591	0.495637	DOWN	NA	NA
PF3D7_0425900	PF3D7_0425900	RIF	rifin	5.21	3.15	47.6	42.59	0	3.41	1.64	11.86	2.14	1.8	5.11	5.87	9.13628	13.5206	1	1	1	1	11.3285	1	1	3.19161	3.75709	0	0	0	0	0	3.33e-15	0.453175	0.491994	0.494719	0.494066	0	3.5e-13	0.461297	0.493958	0.495591	0.495637	UP	NA	NA
PF3D7_0500800	PF3D7_0500800	MESA	mature parasite-infected erythrocyte surface antigen	330.15	328.2	3311	4095.6	223.15	240.89	1399.44	900.98	531.79	665.37	1367.22	2428.67	10.0288	12.479	6.2713	3.74021	2.57098	3.6501	11.2539	5.00576	3.11054	3.32607	3.64143	2.64876	1.90312	1.36232	1.86794	0	2.18e-14	1.68e-08	1.58e-05	0.00210489	0.000112013	0	1.77e-12	1.05e-06	0.000439969	0.0142331	0.00095674	UP	UP	UP
PF3D7_0501000	PF3D7_0501000	N/A	Plasmodium exported protein, unknown function	585.02	382.46	2128.11	1857.21	274.33	237.18	2621.73	1743.14	222.7	590.34	1949.54	2720.53	3.63767	4.85596	9.55685	7.34944	8.75411	4.60841	4.24681	8.45314	6.68126	1.86301	2.27976	3.25653	2.87763	3.12996	2.20427	5.7e-07	1.07e-06	4.71e-12	1.47e-10	2.72e-11	6.74e-06	7.71e-06	1.38e-05	4.87e-10	1.13e-08	2.71e-09	7.41e-05	UP	UP	UP
PF3D7_0501100	PF3D7_0501100.1	HSP40	heat shock protein 40, type II	752.76	777.69	377.88	304.81	570.5	727.79	526.08	669.51	331.98	738.38	413.25	393.71	0.501993	0.391943	0.922138	0.919922	1.2448	0.533208	0.446968	0.92103	0.889006	-0.994262	-1.35128	-0.116945	-0.120417	0.315918	-0.90723	0.00381037	0.00296154	0.356959	0.38797	0.2502	0.0383464	0.0192724	0.0164113	0.461297	0.493958	0.49345	0.131052	DOWN	NotSignificant	NotSignificant
PF3D7_0501100	PF3D7_0501100.2	HSP40	heat shock protein 40, type II	85.25	48.81	10.43	11.54	75.83	86.01	47.15	92.34	23.13	103.78	45.29	68.73	0.122346	0.236427	0.621786	1.0736	1.95806	0.662266	0.179387	0.847691	1.31016	-3.03096	-2.08053	-0.685511	0.102451	0.969427	-0.594517	4.54e-16	1.04e-05	0.0574002	0.418784	0.0206542	0.124065	3.18e-14	0.000108279	0.173606	0.493958	0.0788412	0.313194	DOWN	NotSignificant	NA
PF3D7_0501200	PF3D7_0501200	PIESP2	parasite-infected erythrocyte surface protein	263.56	126.73	1381.83	1182.46	73.89	51.84	802.39	485.37	113.19	205.16	723.9	1156.71	5.24294	9.33055	10.8593	9.36285	6.39544	5.63809	7.28674	10.111	6.01676	2.39038	3.22196	3.44085	3.22695	2.67704	2.49521	1.97e-10	1.16e-11	2.85e-13	7.79e-13	1e-08	4.23e-07	5.46e-09	5.44e-10	3.18e-11	8.03e-11	5.54e-07	5.71e-06	UP	UP	UP
PF3D7_0501300	PF3D7_0501300	SBP1	skeleton-binding protein 1	3169.4	5123.47	776.17	1170.5	478.35	798.83	538.81	3827.69	301.42	392.24	656.33	956.16	0.244895	0.228458	1.12639	4.79162	2.17746	2.43769	0.236677	2.95901	2.30758	-2.02977	-2.13	0.17171	2.26051	1.12265	1.28552	3.35e-08	6.54e-06	0.402107	3.79e-07	0.00911729	0.00547523	5.9e-07	7.27e-05	0.461297	1.76e-05	0.0432633	0.0287159	DOWN	NA	UP
PF3D7_0501400	PF3D7_0501400	FIRA	interspersed repeat antigen	267.44	454.48	45.25	52.39	165.11	298.95	67.55	433.69	77.24	138.05	91.31	142.91	0.169197	0.115275	0.409121	1.45071	1.18216	1.0352	0.142236	0.929916	1.10868	-2.56323	-3.11685	-1.2894	0.53676	0.241425	0.049916	5.04e-12	8.02e-11	0.0021012	0.123199	0.302199	0.454979	1.85e-10	2.87e-09	0.014923	0.293899	0.495591	0.495637	DOWN	NA	NotSignificant
PF3D7_0501500	PF3D7_0501500	RAP3	rhoptry-associated protein 3	56.91	82.59	5.31	13.31	51.98	59.68	15.37	41.05	248.29	182.85	35.93	9.16	0.0933052	0.161158	0.295691	0.687835	0.14471	0.0500957	0.127231	0.491763	0.0974028	-3.4219	-2.63346	-1.75784	-0.539865	-2.78877	-4.31917	5.97e-20	3.38e-08	5.67e-05	0.113889	2.97e-09	1.09e-17	5.3e-18	6.09e-07	0.000991704	0.277159	1.8e-07	7.3e-16	DOWN	NA	DOWN
PF3D7_0501600	PF3D7_0501600	RAP2	rhoptry-associated protein 2	160.89	221.53	23.14	34.07	159.74	228.11	60.55	84.59	660.39	538.82	174.68	39.41	0.143825	0.153794	0.379053	0.37083	0.26451	0.0731413	0.14881	0.374942	0.168826	-2.79761	-2.70093	-1.39953	-1.43117	-1.9186	-3.77317	5.7e-14	1.54e-08	0.000977458	0.000777505	3.18e-05	6.35e-14	2.89e-12	3.03e-07	0.00831513	0.00819338	0.000538163	2.01e-12	DOWN	DOWN	DOWN
PF3D7_0502400	PF3D7_0502400	MSP8	merozoite surface protein 8	150.95	141.31	45.99	50.1	164.42	151.14	145.2	172.42	46.67	147.54	101.71	103.21	0.30467	0.35454	0.883104	1.1408	2.17934	0.699539	0.329605	1.01195	1.43944	-1.71468	-1.49598	-0.179344	0.190042	1.12389	-0.515523	2.46e-06	0.001142	0.308736	0.345524	0.00905334	0.158782	2.97e-05	0.00720729	0.461297	0.493958	0.0430678	0.375154	DOWN	NotSignificant	NA
PF3D7_0502900	PF3D7_0502900	N/A	Tim10/DDP family zinc finger protein, putative	530.98	551.59	834.6	820.94	308.71	640.63	601.06	543.76	808.21	363.12	954.08	797.32	1.57181	1.48832	1.94701	0.848789	1.18049	2.19575	1.53006	1.3979	1.68812	0.652427	0.57368	0.961257	-0.236521	0.23938	1.13471	0.0471065	0.111228	0.0268835	0.294707	0.303692	0.0123023	0.151939	0.298571	0.0967057	0.493958	0.495591	0.0552389	NotSignificant	NA	NA
PF3D7_0503000	PF3D7_0503000	N/A	50S ribosomal protein L28, apicoplast, putative	114.87	220.74	172.99	179.79	175.65	239.3	132.2	148.58	355.69	252.52	199.49	135.54	1.50596	0.814488	0.752633	0.620894	0.560854	0.53675	1.16023	0.686764	0.548802	0.590687	-0.296035	-0.409981	-0.68758	-0.834304	-0.897679	0.065422	0.282789	0.160984	0.0629318	0.0416915	0.0399374	0.192837	0.489583	0.368236	0.182374	0.134397	0.135672	NotSignificant	NotSignificant	NotSignificant
PF3D7_0503600	PF3D7_0503600	MyoB	myosin B	62.17	129.79	19.67	20.38	113.35	175.42	34.38	61.49	253.39	437.07	86.13	24.23	0.316391	0.157023	0.303308	0.35053	0.339911	0.0554373	0.236707	0.326919	0.197674	-1.66022	-2.67095	-1.72114	-1.51239	-1.55677	-4.173	4.83e-06	2.19e-08	7.79e-05	0.000414918	0.000593162	1.24e-16	5.42e-05	4.11e-07	0.00124979	0.00537669	0.00542538	6.36e-15	DOWN	DOWN	DOWN
PF3D7_0503800	PF3D7_0503800	RPL31	60S ribosomal protein L31	2890.25	2148	4546.95	3765.59	2055.03	1571.54	5225.71	3462.45	1285.55	1865.47	3099.02	3242.08	1.5732	1.75307	2.54289	2.20322	2.41066	1.73794	1.66314	2.37305	2.0743	0.653705	0.809882	1.34647	1.13961	1.26943	0.797381	0.0467762	0.0438731	0.00299108	0.00650392	0.00381801	0.0566181	0.151217	0.148992	0.0192187	0.0354193	0.0220838	0.177283	NotSignificant	UP	NA
PF3D7_0504000	PF3D7_0504000	ATPase3	cation transporting P-ATPase	16.39	18.06	53.05	57.65	14.99	11.12	39.55	30.68	32.19	19.92	27.1	40.51	3.23673	3.19214	2.63843	2.75899	0.841876	2.03363	3.21443	2.69871	1.43776	1.69454	1.67452	1.39968	1.46414	-0.24832	1.02406	4.9e-06	0.000240128	0.00210467	0.000695504	0.306419	0.0211868	5.47e-05	0.00185821	0.0149245	0.00768573	0.495591	0.0840369	UP	UP	NA
PF3D7_0504100	PF3D7_0504100	N/A	AN1-type zinc finger protein, putative	60	54.53	35.49	27.38	66.4	60.23	28.67	48.59	141.01	115.36	51.07	16.95	0.5915	0.502109	0.431777	0.806741	0.362173	0.146931	0.546804	0.619259	0.254552	-0.75755	-0.993928	-1.21164	-0.309823	-1.46525	-2.76679	0.0204638	0.0219718	0.00349814	0.241738	0.0011413	2.83e-08	0.0785899	0.0892704	0.021274	0.483477	0.00913495	4.47e-07	DOWN	NA	DOWN
PF3D7_0504400	PF3D7_0504400	N/A	ATP-dependent helicase, putative	33.79	42.99	44.09	35.53	45.4	49.7	27.63	28.17	53.71	39.42	38.45	27.44	1.30482	0.826471	0.60859	0.566801	0.715882	0.696093	1.06565	0.587696	0.705987	0.383855	-0.274963	-0.716457	-0.819086	-0.482207	-0.522647	0.167171	0.297677	0.0502062	0.0344157	0.159841	0.155412	0.387405	0.489583	0.15643	0.117125	0.363241	0.368909	NotSignificant	NotSignificant	NotSignificant
PF3D7_0504500	PF3D7_0504500	N/A	MOLO1 domain-containing protein, putative	36.04	79.24	10.6	6.35	35.19	90.62	18.15	20.61	64.05	23.06	49.97	26.27	0.294118	0.0801363	0.515772	0.227433	0.780172	1.1392	0.187127	0.371602	0.959687	-1.76553	-3.6414	-0.955196	-2.13648	-0.358136	0.188024	1.29e-06	3.79e-14	0.0157344	1.22e-06	0.230967	0.35018	1.62e-05	2.87e-12	0.0652824	5.04e-05	0.466866	0.495637	DOWN	DOWN	NotSignificant
PF3D7_0504600	PF3D7_0504600	BCKDHB	2-oxoisovalerate dehydrogenase subunit beta, mitochondrial, putative	75.98	136.43	29.2	33.79	77.51	108.33	20.43	54.62	156.08	54.96	92.93	39.15	0.384312	0.247673	0.263579	0.5042	0.5954	0.712336	0.315992	0.38389	0.653868	-1.37965	-2.01349	-1.92369	-0.987932	-0.748069	-0.48937	0.000114519	1.91e-05	1.26e-05	0.0142454	0.0604438	0.17156	0.000916153	0.000187432	0.000323105	0.061672	0.178896	0.394432	DOWN	DOWN	NotSignificant
PF3D7_0504700	PF3D7_0504700	CEP120	centrosomal protein CEP120, putative	23.08	26.07	16.17	21.34	34.75	44.42	25.46	31.59	21.6	23.01	24.76	19.6	0.700607	0.818565	0.732662	0.711166	1.1463	0.851804	0.759586	0.721914	0.99905	-0.513324	-0.28883	-0.448781	-0.491741	0.19698	-0.231407	0.0807142	0.287839	0.141631	0.135583	0.335365	0.329807	0.226846	0.489583	0.335054	0.316528	0.495591	0.495637	NotSignificant	NotSignificant	NotSignificant
PF3D7_0504900	PF3D7_0504900	N/A	conserved protein, unknown function	91.18	153.2	40.43	46.49	73.13	165.39	30.11	61.54	176.97	41.6	106.19	41.26	0.443409	0.30346	0.411733	0.37209	0.600045	0.991827	0.373434	0.391911	0.795936	-1.17329	-1.72042	-1.28022	-1.42628	-0.736857	-0.0118397	0.000843316	0.000220954	0.00223445	0.00080673	0.0633044	0.49664	0.00531046	0.00172156	0.0155917	0.00838004	0.185059	0.497516	DOWN	DOWN	NotSignificant
PF3D7_0505100	PF3D7_0505100	TRS85	trafficking protein particle complex subunit 8, putative	22.08	20.86	23.93	20.49	21.14	19.6	28.04	29.31	34.16	28.91	20.3	29.92	1.08379	0.982263	1.3264	1.49541	0.594262	1.03494	1.03302	1.4109	0.814599	0.11608	-0.0258192	0.407511	0.580539	-0.750828	0.0495416	0.397688	0.493217	0.226664	0.104681	0.0597557	0.455272	0.486064	0.494698	0.461297	0.2609	0.17761	0.495637	NotSignificant	NotSignificant	NotSignificant
PF3D7_0505200	PF3D7_0505200	ALP2b	actin-like protein, putative	15.62	24.56	22.91	22.05	18.92	26.88	23.41	16.03	33.75	51.96	24.18	15.49	1.46671	0.897801	1.23732	0.596354	0.716444	0.298114	1.18226	0.916835	0.507279	0.552583	-0.155532	0.307213	-0.745759	-0.481073	-1.74606	0.079224	0.387954	0.295855	0.0486152	0.160418	0.00031229	0.223765	0.489583	0.461297	0.151556	0.363453	0.00242655	NotSignificant	NotSignificant	NA
PF3D7_0505500	PF3D7_0505500	MSH6	DNA mismatch repair protein MSH6, putative	31.14	34.24	51.87	48.28	31.77	30.66	27.31	24.97	62.14	31.2	29.8	33.48	1.6657	1.41005	0.859616	0.814416	0.479562	1.07308	1.53788	0.837016	0.77632	0.736131	0.495743	-0.218236	-0.296162	-1.06021	0.101753	0.0290931	0.144753	0.280206	0.251203	0.0137699	0.41485	0.103539	0.359825	0.461297	0.493958	0.0577644	0.495637	NotSignificant	NotSignificant	NA
PF3D7_0505700	PF3D7_0505700	N/A	conserved Plasmodium membrane protein, unknown function	51.09	60.64	67.28	59.17	53	70.93	65.66	89.79	66.31	54.55	60.62	86.94	1.31689	0.975759	1.23887	1.2659	0.914191	1.59377	1.14633	1.25238	1.25398	0.397137	-0.0354039	0.309022	0.340159	-0.129433	0.672441	0.158552	0.48533	0.294525	0.233544	0.398428	0.0904514	0.373682	0.489583	0.461297	0.471738	0.495591	0.249521	NotSignificant	NotSignificant	NotSignificant
PF3D7_0505800	PF3D7_0505800	SUMO	small ubiquitin-related modifier	2400.63	2509.13	3500.6	3741.05	1059.45	1428.24	3361.96	3874.7	2250.34	1081.32	3116.88	3694.71	1.4582	1.49097	3.17331	2.71292	1.38507	3.41685	1.47459	2.94311	2.40096	0.544189	0.576256	1.66599	1.43985	0.46996	1.77267	0.0825415	0.110224	0.00030295	0.000835742	0.15963	0.000230194	0.23084	0.297139	0.00338731	0.00858412	0.362971	0.00184936	NotSignificant	UP	NA
PF3D7_0505900	PF3D7_0505900	MED11	mediator of RNA polymerase II transcription subunit 11, putative	534.07	354.39	720.98	610.41	463.8	520.93	700.78	440.51	368.46	332.71	625.51	506	1.34997	1.72242	1.51095	0.845622	1.69763	1.52084	1.5362	1.17829	1.60924	0.43293	0.784441	0.595459	-0.241915	0.763525	0.604872	0.1368	0.0489712	0.125075	0.290634	0.0537146	0.114096	0.33363	0.16238	0.305738	0.493958	0.16412	0.29538	NotSignificant	NotSignificant	NotSignificant
PF3D7_0506100	PF3D7_0506100	N/A	60S ribosomal subunit protein L24, putative	141.86	86.77	188.44	152.74	134	111.08	289.74	185.13	80.11	136.56	148.96	172.18	1.32835	1.76029	2.16224	1.66664	1.85944	1.26084	1.54432	1.91444	1.56014	0.409637	0.81581	1.11253	0.73694	0.894871	0.334383	0.150711	0.042749	0.0122012	0.0549196	0.0297476	0.250534	0.359281	0.146716	0.0537646	0.165282	0.104616	0.495637	NotSignificant	NA	NotSignificant
PF3D7_0506300	PF3D7_0506300	N/A	conserved protein, unknown function	12.81	15.62	63.68	63.76	15.05	20.8	28.39	19.08	26.94	18.8	17.61	29.93	4.97112	4.08195	1.88638	0.917308	0.653675	1.59202	4.52653	1.40184	1.12285	2.31357	2.02926	0.915619	-0.124522	-0.613355	0.67086	7.08e-10	1.2e-05	0.0335089	0.384519	0.102157	0.0909596	1.74e-08	0.000123753	0.115003	0.493958	0.264472	0.250194	UP	NotSignificant	NotSignificant
PF3D7_0506500	PF3D7_0506500	N/A	conserved Plasmodium protein, unknown function	25.02	27.93	26.95	35.07	31.51	38.43	30.55	40.33	27.59	37.46	29.21	35.68	1.07714	1.25564	0.969533	1.04944	1.05872	0.952483	1.16639	1.00949	1.0056	0.107203	0.328422	-0.0446374	0.0696204	0.0823169	-0.0702353	0.406744	0.237629	0.415793	0.447144	0.426468	0.450926	0.486064	0.489583	0.461297	0.493958	0.495591	0.495637	NotSignificant	NotSignificant	NotSignificant
PF3D7_0506700	PF3D7_0506700	N/A	GTPase-activating protein, putative	20.85	28.24	29.77	23.04	26.14	24.16	27.21	36.03	36.1	28.99	33.43	26.62	1.42782	0.815864	1.04093	1.49131	0.926039	0.918248	1.12184	1.26612	0.922143	0.513812	-0.293599	0.0578778	0.576578	-0.110855	-0.123045	0.0954234	0.284492	0.497778	0.106269	0.413492	0.410122	0.256251	0.489583	0.498217	0.263968	0.495591	0.495637	NotSignificant	NotSignificant	NotSignificant
PF3D7_0506800	PF3D7_0506800	TCF25	transcription factor 25, putative	55.22	51.35	61.54	63.82	50.36	42.31	74.39	79.3	41.41	47.57	59.99	74.35	1.11445	1.24284	1.47716	1.87426	1.44868	1.56296	1.17865	1.67571	1.50582	0.156334	0.313644	0.56283	0.906322	0.534743	0.644281	0.357378	0.247159	0.139954	0.02436	0.128933	0.099821	0.486064	0.489583	0.332471	0.0913299	0.314402	0.268687	NotSignificant	NA	NotSignificant
PF3D7_0506900	PF3D7_0506900	ROM4	rhomboid protease ROM4	125.33	207.67	61.77	50.66	114.88	161.03	49.63	78.83	542.02	240.71	115.69	42.79	0.492859	0.243945	0.432016	0.489536	0.213442	0.177766	0.368402	0.460776	0.195604	-1.02075	-2.03537	-1.21084	-1.03051	-2.22808	-2.49195	0.00308807	1.57e-05	0.00351603	0.0111855	1.69e-06	5.08e-07	0.0160625	0.00015748	0.0213366	0.0515277	4.76e-05	6.8e-06	DOWN	DOWN	DOWN
PF3D7_0507100	PF3D7_0507100	RPL4	60S ribosomal protein L4	1776.21	1574.76	2909.61	2799.8	1003.99	985.14	2754.97	2563.14	758.18	1166.86	1749.09	2214.09	1.6381	1.77792	2.74402	2.6018	2.30696	1.89748	1.70801	2.67291	2.10222	0.712024	0.830192	1.45629	1.37951	1.20599	0.924082	0.0335708	0.0401182	0.00142927	0.00130372	0.00562067	0.0333928	0.116057	0.140835	0.0111976	0.0113228	0.0296429	0.118396	NotSignificant	UP	NA
PF3D7_0507400	PF3D7_0507400	N/A	conserved Plasmodium protein, unknown function	51.01	165.19	18.93	4.61	45.72	85.17	8.98	45.71	152.76	192.42	48.01	5.31	0.371104	0.0279073	0.196413	0.536691	0.314284	0.0275959	0.199505	0.366552	0.17094	-1.43011	-5.16322	-2.34804	-0.897836	-1.66986	-5.1794	6.74e-05	1.23e-26	1.56e-07	0.0231565	0.000251994	1.27e-24	0.000573623	1.95e-24	8.35e-06	0.0876859	0.00285572	2.25e-22	DOWN	DOWN	DOWN
PF3D7_0507500	PF3D7_0507500	SUB1	subtilisin-like protease 1	154.47	267.71	37.08	41.47	220.57	352.88	61.11	114.47	623.27	1007.17	209.31	62.55	0.240047	0.154906	0.277055	0.324388	0.335826	0.0621047	0.197477	0.300721	0.198965	-2.05861	-2.69053	-1.85176	-1.62421	-1.57422	-4.00915	2.19e-08	1.74e-08	2.46e-05	0.00016642	0.00052157	1.72e-15	4.05e-07	3.4e-07	0.00051612	0.00281329	0.00499373	7.2e-14	DOWN	DOWN	DOWN
PF3D7_0507700	PF3D7_0507700	NPL4	nuclear protein localization protein 4, putative	97.07	105.21	141.67	127.45	97.79	108.51	152.66	124.73	117.73	114.41	128.92	115.35	1.45946	1.21139	1.5611	1.14948	1.09505	1.00822	1.33542	1.35529	1.05163	0.545437	0.27666	0.642563	0.20098	0.130994	0.0118048	0.0820419	0.271879	0.105601	0.336708	0.386994	0.484803	0.23005	0.489583	0.271287	0.493958	0.495591	0.495637	NotSignificant	NotSignificant	NotSignificant
PF3D7_0507800	PF3D7_0507800	N/A	conserved protein, unknown function	188.26	212.06	302.3	283.41	193.83	233.41	390.72	353.4	199.45	318.83	198.81	294.62	1.60576	1.33646	2.01579	1.51407	0.996791	0.924066	1.47111	1.76493	0.960429	0.683254	0.418418	1.01134	0.598436	-0.0046368	-0.113932	0.0396411	0.184153	0.0209086	0.0977229	0.498587	0.417107	0.132386	0.424399	0.0805159	0.248339	0.498762	0.495637	NotSignificant	NA	NotSignificant
PF3D7_0507900	PF3D7_0507900	N/A	conserved Plasmodium protein, unknown function	184.44	124.8	133.33	109.03	82.37	99.98	201.27	144.65	64.79	76.18	149.49	111.67	0.722891	0.873638	2.44349	1.44679	2.3073	1.46587	0.798264	1.94514	1.88659	-0.46815	-0.194893	1.28894	0.532855	1.20621	0.551757	0.100067	0.357229	0.00431602	0.124956	0.0056135	0.135552	0.265723	0.489583	0.0247432	0.297216	0.0296326	0.333684	NotSignificant	NA	NA
PF3D7_0508000	PF3D7_0508000	P38	6-cysteine protein	147.77	161.36	31.75	23.82	112.28	142.74	30.58	64.34	545.99	299.53	101.58	28.65	0.214861	0.14762	0.272355	0.45075	0.186047	0.0956499	0.181241	0.361552	0.140849	-2.21852	-2.76004	-1.87644	-1.1496	-2.42626	-3.38609	1.86e-09	7.62e-09	1.96e-05	0.00545394	2.09e-07	1.49e-11	4.17e-08	1.65e-07	0.000437796	0.0317401	7.67e-06	3.49e-10	DOWN	DOWN	DOWN
PF3D7_0508100	PF3D7_0508100	SET9	SET domain protein, putative	31.55	50.4	6.58	5.23	32.73	41.14	10.66	15.96	129	51.38	26.46	8.39	0.208558	0.10377	0.325695	0.387944	0.205116	0.163293	0.156164	0.356819	0.184205	-2.26148	-3.26854	-1.61841	-1.36608	-2.28549	-2.61446	9.29e-10	9.86e-12	0.000183352	0.00125879	9.4e-07	1.45e-07	2.21e-08	4.7e-10	0.00234559	0.0110631	2.78e-05	2.06e-06	DOWN	DOWN	DOWN
PF3D7_0508200	PF3D7_0508200	N/A	longevity-assurance (LAG1) protein, putative	99.89	111.54	52.46	48.92	120.2	148.02	48.84	59.32	126.5	67.53	91.77	42.11	0.525178	0.438587	0.406323	0.400757	0.725455	0.623575	0.481882	0.40354	0.674515	-0.929122	-1.18906	-1.2993	-1.3192	-0.463043	-0.681366	0.00626833	0.0078185	0.00196557	0.00176012	0.16978	0.0924544	0.0294736	0.0374444	0.0143502	0.0139435	0.377956	0.25308	DOWN	DOWN	NotSignificant
PF3D7_0508400	PF3D7_0508400	N/A	conserved protein, unknown function	20.47	33.73	100.57	105.89	27.52	28.97	93.75	50.84	26.81	18.63	42.06	68.78	4.91304	3.13934	3.40661	1.75492	1.56882	3.69189	4.02619	2.58077	2.63036	2.29662	1.65046	1.76834	0.811404	0.649678	1.88436	9.33e-10	0.000288836	0.000132738	0.0389917	0.0850646	9.86e-05	2.21e-08	0.00217727	0.00188018	0.128167	0.230849	0.000864505	UP	NA	NA
PF3D7_0508500	PF3D7_0508500	RCC1	guanidine nucleotide exchange factor	30.87	35.46	9.64	8.67	25.8	40.41	12.56	18.57	79.16	50.5	21.27	16.17	0.312277	0.244501	0.486822	0.45954	0.268696	0.320198	0.278389	0.473181	0.294447	-1.6791	-2.03209	-1.03853	-1.12174	-1.89595	-1.64296	3.83e-06	1.61e-05	0.00994261	0.00648807	3.88e-05	0.000645782	4.38e-05	0.000161368	0.0462144	0.0354008	0.00062329	0.00459655	DOWN	DOWN	DOWN
PF3D7_0508700	PF3D7_0508700	PRP5	pre-mRNA-processing ATP-dependent RNA helicase PRP5, putative	46.07	46.95	40.43	56.84	46.87	58.01	50.87	58.87	33.79	54.66	44.48	54.66	0.877578	1.21065	1.08534	1.01483	1.31637	1	1.04411	1.05008	1.15818	-0.188401	0.275781	0.11815	0.021231	0.39656	0	0.293384	0.27248	0.446749	0.4894	0.199756	0.494066	0.486064	0.489583	0.461297	0.493958	0.420228	0.495637	NotSignificant	NotSignificant	NA
PF3D7_0508900	PF3D7_0508900	N/A	conserved Plasmodium protein, unknown function	32.93	70.03	13.53	15.59	34.73	61.66	13.08	30.63	158.41	92.27	27.63	12.37	0.410872	0.222619	0.37662	0.496756	0.174421	0.134063	0.316745	0.436688	0.154242	-1.28324	-2.16735	-1.40882	-1.00939	-2.51936	-2.89902	0.000301335	4.58e-06	0.000914187	0.0126235	7.4e-08	6.38e-09	0.00215565	5.24e-05	0.00793973	0.0561922	3.14e-06	1.11e-07	DOWN	DOWN	DOWN
PF3D7_0509000	PF3D7_0509000	alphaSNAP	alpha-soluble NSF attachment protein, putative	164.65	159.24	203.47	188.92	176.09	173.79	219.12	161.15	228.39	146.05	212.46	186.07	1.23577	1.18639	1.24436	0.927269	0.930251	1.27402	1.21108	1.08582	1.10213	0.305414	0.246573	0.315408	-0.108941	-0.104308	0.349383	0.224054	0.292857	0.289855	0.397662	0.418832	0.241238	0.476998	0.489583	0.461297	0.493958	0.495591	0.495637	NotSignificant	NotSignificant	NotSignificant
PF3D7_0509300	PF3D7_0509300	N/A	conserved Plasmodium protein, unknown function	114.2	152.87	191.14	236.35	141.77	123.13	181.86	212.01	116.19	130.47	212.54	169.76	1.67373	1.54608	1.28278	1.72184	1.82925	1.30114	1.60991	1.50231	1.56519	0.743067	0.62862	0.359276	0.78395	0.871248	0.379778	0.0279009	0.0912026	0.258753	0.0443595	0.0332441	0.22299	0.100429	0.256578	0.461297	0.140997	0.113819	0.474376	NotSignificant	NotSignificant	NotSignificant
PF3D7_0509400	PF3D7_0509400	RNAPI	RNA polymerase I	64.81	61.09	90.37	73.66	54.67	56.15	104.16	134.33	24.11	61.23	68.19	107.18	1.39438	1.20576	1.90525	2.39234	2.82829	1.75045	1.30007	2.1488	2.28937	0.479627	0.269945	0.92998	1.25842	1.49993	0.807725	0.111623	0.276495	0.0312926	0.00302954	0.000817023	0.0543385	0.288716	0.489583	0.109313	0.0206321	0.00702071	0.17185	NotSignificant	NA	NA
PF3D7_0509600	PF3D7_0509600	AsnRS	asparagine--tRNA ligase	56.18	54.9	146.26	131.9	65.38	62.45	155.8	96.39	66.34	65.27	109.68	125.08	2.60342	2.40255	2.38299	1.54347	1.6533	1.91635	2.50298	1.96323	1.78482	1.38041	1.26457	1.25277	0.626182	0.72535	0.938359	0.000163368	0.00407709	0.00539698	0.0876145	0.063005	0.0313576	0.00124554	0.0215022	0.0291396	0.229862	0.184614	0.112231	UP	NA	NotSignificant
PF3D7_0509800	PF3D7_0509800	PI4K	phosphatidylinositol 4-kinase	27.59	30.24	21.47	24.7	23.58	29.56	21.77	34.35	31.54	43.16	23.48	25.66	0.778181	0.816799	0.92324	1.16204	0.744451	0.594532	0.79749	1.04264	0.669492	-0.361823	-0.291947	-0.115222	0.216664	-0.42575	-0.750174	0.15846	0.28565	0.358328	0.324224	0.190229	0.0719831	0.373622	0.489583	0.461297	0.493958	0.409301	0.212066	NotSignificant	NotSignificant	NotSignificant
PF3D7_0510100	PF3D7_0510100	N/A	conserved protein, unknown function	13.81	16.01	21.47	21.97	17.91	16.92	9.28	9.64	34.63	31.59	13.13	13.24	1.55467	1.37227	1	1	0.379151	0.41912	1.46347	1	0.399135	0.636609	0.456562	0	0	-1.39916	-1.25456	0.0513534	0.163949	0.453175	0.491994	0.00179243	0.00707117	0.161779	0.390734	0.461297	0.493958	0.0126432	0.0352627	NotSignificant	NA	DOWN
PF3D7_0510200	PF3D7_0510200	CYP87	peptidyl-prolyl cis-trans isomerase	32.49	49.28	43.46	49.5	18.04	29.07	39.52	63.62	40.69	20.87	38.95	50.06	1.33764	1.00446	2.19069	2.18851	0.957238	2.39866	1.17105	2.1896	1.67795	0.419692	0.00642627	1.13138	1.12995	-0.063051	1.26223	0.144594	0.480247	0.0109852	0.00690205	0.452793	0.00623681	0.348302	0.489583	0.049522	0.0367075	0.495591	0.0317145	NotSignificant	UP	NA
PF3D7_0510300	PF3D7_0510300	SIP	stripes inner membrane complex protein, putative	70.66	63.45	22.95	21.52	89.61	98.51	36.56	40.41	46.69	24.54	95.58	38.47	0.324795	0.339165	0.40799	0.410212	2.04712	1.56764	0.33198	0.409101	1.80738	-1.6224	-1.55994	-1.29339	-1.28556	1.0336	0.648599	7.64e-06	0.000729899	0.0020455	0.00222532	0.0148299	0.0983401	8.12e-05	0.004866	0.0146384	0.0164581	0.0610907	0.26586	DOWN	DOWN	NA
PF3D7_0510800	PF3D7_0510800	N/A	WD repeat-containing protein, putative	22.34	26.1	8.74	6.27	33.36	44.36	17.32	11.48	18.55	13.95	28.21	14.75	0.391226	0.24023	0.519185	0.258792	1.52075	1	0.315728	0.388988	1.26038	-1.35392	-2.05751	-0.94568	-1.95014	0.604787	0	0.00014914	1.28e-05	0.0165513	8.37e-06	0.100639	0.494066	0.00116844	0.000130869	0.0675856	0.000269237	0.262004	0.495637	DOWN	DOWN	NA
PF3D7_0511000	PF3D7_0511000	TCTP	translationally-controlled tumor protein homolog	1231.47	789.37	1364.47	1226.66	586.56	548.16	2043.66	1826.71	737.03	809.96	1302.24	1424.48	1.108	1.55397	3.48414	3.33244	1.76688	1.7587	1.33099	3.40829	1.76279	0.147959	0.635962	1.8008	1.73658	0.8212	0.814513	0.365651	0.088743	0.000101215	7.38e-05	0.0417739	0.0528827	0.486064	0.251778	0.00153308	0.00151357	0.134586	0.168417	NotSignificant	UP	NotSignificant
PF3D7_0511500	PF3D7_0511500	N/A	RNA pseudouridylate synthase, putative	29.95	45.35	39.02	50.89	30.1	37.8	45.47	79.26	24.55	55.26	27.19	64.03	1.30284	1.12216	1.51063	2.09683	1.10754	1.1587	1.2125	1.80373	1.13312	0.381658	0.16628	0.595152	1.06821	0.147353	0.212512	0.168625	0.352203	0.125209	0.00999118	0.373965	0.332501	0.389821	0.489583	0.305756	0.0476954	0.495591	0.495637	NotSignificant	NA	NotSignificant
PF3D7_0511800	PF3D7_0511800	INO1	inositol-3-phosphate synthase	340.25	294.82	401.87	359.5	218.26	225.55	594.34	556.61	310.92	263.49	350.31	471.02	1.1811	1.21939	2.72308	2.46779	1.12669	1.78762	1.20025	2.59544	1.45715	0.240134	0.286157	1.44524	1.30322	0.172089	0.83804	0.27879	0.265415	0.00154305	0.0022347	0.354538	0.0480746	0.486064	0.489583	0.0119408	0.0165059	0.495591	0.156215	NotSignificant	UP	NotSignificant
PF3D7_0512100	PF3D7_0512100	N/A	conserved protein, unknown function	44.1	34.12	84.11	74.67	81.77	58.85	84.08	48.57	57.52	59.32	47.1	49.52	1.90726	2.18845	1.02825	0.825319	0.818846	0.834794	2.04785	0.926784	0.82682	0.931499	1.12991	0.040191	-0.276977	-0.288337	-0.260507	0.00798852	0.00894793	0.487203	0.264818	0.277694	0.309346	0.0358978	0.0420035	0.48979	0.493958	0.495591	0.495637	UP	NotSignificant	NotSignificant
PF3D7_0512200	PF3D7_0512200	GS	glutathione synthetase	7.53	6.68	23.37	21.89	11.82	6.71	27.27	14.84	6.44	9.72	16.1	25.72	3.10359	3.27695	2.30711	1	1	2.64609	3.19027	1.65355	1.82305	1.63394	1.71235	1.20608	0	0	1.40386	1.01e-05	0.000178769	0.00714468	0.491994	0.494719	0.002742	0.000105557	0.00143015	0.0361048	0.493958	0.495591	0.0160728	UP	NA	NA
PF3D7_0512300	PF3D7_0512300	MAT1	CDK-activating kinase assembly factor MAT1	59.41	41.28	54.57	46.82	45.72	31.33	85.98	86.05	37.88	26.66	57.37	58.39	0.918532	1.13421	1.88058	2.74657	1.51452	2.19017	1.02637	2.31357	1.85235	-0.122598	0.181682	0.911176	1.45763	0.59886	1.13104	0.355686	0.340477	0.0342203	0.00073079	0.102842	0.0125345	0.486064	0.489583	0.116739	0.00786274	0.26576	0.055884	NotSignificant	NA	NA
PF3D7_0512600	PF3D7_0512600	RAB1b	ras-related protein Rab-1B	388.04	397.22	319.31	234.58	427.15	408.46	346.61	389.64	527.81	340.11	410.79	288.77	0.822879	0.590554	0.811448	0.953924	0.778291	0.849049	0.706717	0.882686	0.81367	-0.281248	-0.759858	-0.30143	-0.068053	-0.361618	-0.236081	0.215248	0.0628055	0.223826	0.432672	0.228758	0.326485	0.464795	0.195242	0.461297	0.493958	0.464051	0.495637	NotSignificant	NotSignificant	NotSignificant
PF3D7_0513000	PF3D7_0513000	N/A	conserved protein, unknown function	66.82	100.2	102.39	97.86	114.15	127.56	133.68	80.73	91.39	83.89	109.13	111.91	1.53233	0.976647	1.17109	0.632879	1.19411	1.33401	1.25449	0.901985	1.26406	0.615723	-0.0340913	0.227853	-0.659999	0.25594	0.415768	0.0574209	0.48641	0.356654	0.0707774	0.291696	0.202437	0.175539	0.490033	0.461297	0.19785	0.495591	0.441908	NotSignificant	NotSignificant	NotSignificant
PF3D7_0513100	PF3D7_0513100	N/A	conserved protein, unknown function	49.97	45.69	31.68	27.28	37.42	49.16	47.28	32.44	95.39	33.87	45.94	24.1	0.63398	0.597067	1.2635	0.659886	0.481602	0.711544	0.615524	0.961691	0.596573	-0.65749	-0.744035	0.33742	-0.599711	-1.05409	-0.490975	0.0375034	0.066938	0.274031	0.0905169	0.0142267	0.170758	0.126722	0.205028	0.461297	0.23541	0.0591565	0.39347	NotSignificant	NotSignificant	NA
PF3D7_0513200	PF3D7_0513200	N/A	conserved Plasmodium protein, unknown function	43.48	40.44	33.76	37.62	37.82	34.02	44.25	50.1	28.75	34.11	27.59	44.34	0.776449	0.930267	1.17002	1.47266	0.959652	1.29991	0.853358	1.32134	1.12978	-0.365037	-0.104283	0.226528	0.558427	-0.0594165	0.378414	0.15642	0.429005	0.357706	0.113766	0.455805	0.223792	0.370067	0.489583	0.461297	0.277012	0.495591	0.475371	NotSignificant	NotSignificant	NotSignificant
PF3D7_0513300	PF3D7_0513300	PNP	purine nucleoside phosphorylase	2456.9	1434.36	4713.3	5646.14	941.55	691.26	2301.11	2773.82	1308.02	573.55	2438.18	3611.81	1.91839	3.93635	2.44396	4.0127	1.86402	6.29729	2.92737	3.22833	4.08066	0.939898	1.97686	1.28922	2.00457	0.89842	2.65473	0.0075164	1.93e-05	0.00430849	5.83e-06	0.0292497	8.1e-08	0.0342391	0.000189598	0.0247432	0.000199541	0.103191	1.2e-06	UP	UP	NA
PF3D7_0513600	PF3D7_0513600	N/A	deoxyribodipyrimidine photo-lyase, putative	200.05	229.36	265.73	320.39	269.25	327.01	181.65	204	257.7	139.88	297.7	213.76	1.32832	1.39689	0.674652	0.623834	1.15522	1.52817	1.3626	0.649243	1.34169	0.4096	0.482215	-0.567785	-0.680766	0.208167	0.611802	0.150734	0.151202	0.0923601	0.0648042	0.326882	0.111485	0.359281	0.369707	0.245602	0.185997	0.495591	0.289944	NotSignificant	NotSignificant	NotSignificant
PF3D7_0513800	PF3D7_0513800	RAB1a	ras-related protein Rab-1A	46.94	58.72	119.42	114.27	59.83	66.53	55.12	38.69	136.3	59.2	75.49	85.85	2.5441	1.94601	0.921277	0.581542	0.553852	1.45017	2.24506	0.75141	1.00201	1.34715	0.960523	-0.118293	-0.782044	-0.852428	0.536221	0.000227921	0.0217829	0.355889	0.0410924	0.0384232	0.14232	0.00168129	0.0886295	0.461297	0.132994	0.126784	0.345609	UP	NotSignificant	NotSignificant
PF3D7_0514200	PF3D7_0514200	N/A	conserved Plasmodium protein, unknown function	22.59	22.25	15.55	14.19	29.35	20.24	23.42	22.56	32.55	28.71	21.1	22.27	0.688358	0.637753	0.797956	1.11462	0.648233	0.775688	0.663055	0.95629	0.711961	-0.53877	-0.648931	-0.325619	0.156558	-0.625415	-0.366452	0.0711363	0.09633	0.208731	0.373017	0.0977336	0.240044	0.206255	0.266892	0.442056	0.493958	0.256696	0.495637	NotSignificant	NotSignificant	NotSignificant
PF3D7_0515000	PF3D7_0515000	CWC2	pre-mRNA-splicing factor CWC2, putative	143.57	151.48	222.92	171.98	159.95	175.62	264.36	224.25	149.64	145.05	167.47	202.36	1.55269	1.13533	1.65277	1.2769	1.11915	1.39511	1.34401	1.46484	1.25713	0.634772	0.183113	0.724883	0.352651	0.162407	0.480374	0.0518657	0.339395	0.077005	0.225223	0.3621	0.168511	0.163014	0.489583	0.214827	0.458191	0.495591	0.390099	NotSignificant	NotSignificant	NotSignificant
PF3D7_0515300	PF3D7_0515300	PI3K	phosphatidylinositol 3-kinase	21.25	28.19	14.19	17.77	20.4	23.21	13.01	18.02	35.51	26.53	21.13	15.98	0.667765	0.630365	0.637745	0.776389	0.595044	0.602337	0.649065	0.707067	0.59869	-0.582588	-0.66574	-0.648948	-0.365148	-0.748933	-0.731357	0.0567197	0.0905404	0.0669182	0.205463	0.0602278	0.0772007	0.174145	0.255474	0.194721	0.428898	0.178546	0.221577	NotSignificant	NotSignificant	NotSignificant
PF3D7_0515400	PF3D7_0515400	N/A	conserved protein, unknown function	24.84	41.91	8.83	5.22	46.62	63.02	13.23	25.99	150.99	173.88	34.26	9.07	0.355475	0.124553	0.283784	0.412409	0.226902	0.0521624	0.240014	0.348096	0.139532	-1.49218	-3.00517	-1.81714	-1.27785	-2.13986	-4.26085	3.43e-05	3.53e-10	3.36e-05	0.00234644	4.07e-06	2.91e-17	0.000310394	1.11e-08	0.000662587	0.0171529	0.000100523	1.78e-15	DOWN	DOWN	DOWN
PF3D7_0515700	PF3D7_0515700	GAP40	glideosome-associated protein 40, putative	567.96	937.53	154.94	132.46	498.01	857.61	177.45	409.51	2661.33	930.77	567.11	141.51	0.272801	0.141286	0.356318	0.477501	0.213093	0.152035	0.207044	0.41691	0.182564	-1.87408	-2.82331	-1.48876	-1.06642	-2.23045	-2.71752	3.05e-07	3.53e-09	0.000506368	0.00906627	1.65e-06	4.85e-08	4.4e-06	8.46e-08	0.00501075	0.044165	4.67e-05	7.35e-07	DOWN	DOWN	DOWN
PF3D7_0516000	PF3D7_0516000	N/A	RAP protein, putative	8.53	8.78	28.53	25.55	9.93	10.65	20.75	19.63	10.59	10.95	17.15	20.03	3.34467	2.91002	2.08963	1	1	1.82922	3.12734	1.54481	1.41461	1.74186	1.54103	1.06325	0	0	0.871232	2.73e-06	0.000649768	0.0159434	0.491994	0.494719	0.0418934	3.26e-05	0.00438943	0.065813	0.493958	0.495591	0.140885	UP	NA	NA
PF3D7_0516200	PF3D7_0516200	RPS11	40S ribosomal protein S11	1252.77	1563.47	1540.63	1884.47	449.75	586.59	1017.14	2140.34	485.88	290.61	1134.73	1295.02	1.22978	1.20531	2.26157	3.64878	2.33541	4.45621	1.21755	2.95518	3.39581	0.298399	0.269407	1.17732	1.86742	1.22368	2.15582	0.229627	0.276866	0.00845457	2.23e-05	0.00505437	1.04e-05	0.486064	0.489583	0.0407657	0.000594368	0.0273418	0.000109927	NotSignificant	UP	UP
PF3D7_0516300	PF3D7_0516300	N/A	tRNA pseudouridine synthase, putative	99.75	76.61	139.66	126.26	41.71	45.37	147.63	120.83	17.96	55.89	97.36	151.8	1.4001	1.64809	3.53944	2.66321	5.42094	2.71605	1.52409	3.10133	4.06849	0.48553	0.720793	1.82352	1.41317	2.43854	1.44151	0.108694	0.0638069	8.35e-05	0.00101938	1.59e-07	0.00217764	0.284114	0.197398	0.00131018	0.00965016	6.18e-06	0.0132572	NotSignificant	UP	UP
PF3D7_0516500	PF3D7_0516500	MFS1	major facilitator superfamily domain-containing protein, putative	34.29	51.97	22.72	29.68	37.41	80.81	15.99	23.63	68.08	54.31	48.06	28.6	0.662584	0.571099	0.427426	0.292414	0.705934	0.526607	0.616841	0.35992	0.61627	-0.593825	-0.808188	-1.22625	-1.77391	-0.502394	-0.925203	0.053421	0.0514065	0.00318473	4.48e-05	0.149792	0.0354928	0.166538	0.16839	0.0200546	0.00102179	0.347016	0.123985	NotSignificant	DOWN	NotSignificant
PF3D7_0516800	PF3D7_0516800	ApiAP2	AP2 domain transcription factor AP2-O2, putative	31.84	49.83	13.28	10.53	52.46	59.24	15.81	20.19	67.15	52.64	33.62	15.03	0.417085	0.211318	0.301372	0.340817	0.50067	0.285524	0.314202	0.321095	0.393097	-1.26159	-2.24251	-1.73038	-1.55293	-0.998068	-1.80831	0.000371354	2.21e-06	7.2e-05	0.000299892	0.0190474	0.000197656	0.00259397	2.67e-05	0.00117117	0.00430149	0.073918	0.00162238	DOWN	DOWN	DOWN
PF3D7_0516900	PF3D7_0516900	RPL2	60S ribosomal protein L2	1192	1354.81	1846.5	2199.86	383.66	577.91	1284.91	2232.14	552.78	352.3	1125.51	1470.66	1.54908	1.62374	3.34909	3.86244	2.03609	4.17445	1.58641	3.60576	3.10527	0.631409	0.699321	1.74377	1.94951	1.0258	2.06159	0.0528141	0.0695336	0.000162482	1.01e-05	0.015452	2.34e-05	0.165099	0.211317	0.00217906	0.000320274	0.0630966	0.000234457	NotSignificant	UP	UP
PF3D7_0517000	PF3D7_0517000	N/A	60S ribosomal protein L12, putative	3341.48	2568.54	4925.87	4403.19	2275.08	1760.19	5338.87	4222.83	1403.54	1855.07	3337.44	3645.6	1.47416	1.71428	2.34667	2.39908	2.37787	1.96521	1.59422	2.37287	2.17154	0.559891	0.777601	1.23062	1.26248	1.24967	0.974683	0.0764186	0.0504197	0.0061724	0.0029483	0.0043141	0.026638	0.218449	0.166212	0.0322758	0.0202495	0.0242276	0.099724	NotSignificant	UP	UP
PF3D7_0517200	PF3D7_0517200	N/A	conserved Plasmodium protein, unknown function	38.68	76.22	53.38	68.67	32.49	64.93	76.86	66.31	16.93	55.09	31.42	34.57	1.38004	0.900945	2.36565	1.02125	1.85588	0.627519	1.14049	1.69345	1.2417	0.464712	-0.15049	1.24224	0.0303412	0.892101	-0.67227	0.119277	0.391946	0.00575423	0.481421	0.0301411	0.0954546	0.30238	0.489583	0.0304888	0.493958	0.105521	0.25979	NotSignificant	NA	NotSignificant
PF3D7_0517300	PF3D7_0517300	SR1	serine/arginine-rich splicing factor 1	1436.56	1286.67	692.25	653.06	780.69	907.07	834.05	1502.78	578.65	563.34	794.97	999.6	0.48188	0.507558	1.06835	1.65674	1.37384	1.77442	0.494719	1.36255	1.57413	-1.05325	-0.978355	0.0953841	0.728348	0.458209	0.827345	0.0023716	0.023712	0.465966	0.0570487	0.165673	0.050215	0.0128048	0.0948481	0.472033	0.169653	0.371065	0.161782	DOWN	NotSignificant	NotSignificant
PF3D7_0517400	PF3D7_0517400	FACT-L	FACT complex subunit SPT16, putative	75.41	71.2	89.89	115.53	81.07	75.37	91.56	84.15	76.03	51.83	79.88	74.46	1.19202	1.62261	1.12939	1.11649	1.05064	1.43662	1.40731	1.12294	1.24363	0.253405	0.698318	0.175549	0.158973	0.0712655	0.522678	0.267157	0.0698104	0.398948	0.371011	0.435549	0.148404	0.486064	0.211607	0.461297	0.493958	0.495591	0.356721	NotSignificant	NotSignificant	NotSignificant
PF3D7_0517700	PF3D7_0517700	EIF3B	eukaryotic translation initiation factor 3 subunit B, putative	544.73	462.47	769.55	687.08	458.94	471.96	869.81	691.75	266.83	442.88	573.19	664.15	1.41272	1.48567	1.89526	1.4657	2.14815	1.49962	1.4492	1.68048	1.82388	0.498474	0.571118	0.922395	0.551586	1.10309	0.584593	0.102464	0.112233	0.0324477	0.116687	0.0101723	0.121983	0.270445	0.300744	0.111766	0.282346	0.0470446	0.309729	NotSignificant	NotSignificant	NA
PF3D7_0517900	PF3D7_0517900	N/A	zinc finger protein, putative	57.85	87.6	13.79	15.31	85.43	96.59	32.35	36.27	199.66	112.59	58.72	20.11	0.238375	0.174772	0.378673	0.375505	0.2941	0.178613	0.206573	0.377089	0.236356	-2.06869	-2.51646	-1.40098	-1.4131	-1.76562	-2.48509	1.88e-08	1.26e-07	0.000967326	0.000890506	0.000117132	5.44e-07	3.55e-07	2.01e-06	0.00824987	0.00885943	0.00153651	7.23e-06	DOWN	DOWN	DOWN
PF3D7_0518000	PF3D7_0518000	N/A	NOSIP domain-containing protein, putative	131.79	140.42	78.07	70.19	168.69	150.15	131.51	135.35	117.71	96.21	121.41	85.29	0.592382	0.499858	0.779596	0.901432	1.03143	0.886498	0.54612	0.840514	0.958966	-0.755401	-1.00041	-0.359202	-0.14971	0.0446504	-0.17381	0.0207452	0.0212798	0.188801	0.363557	0.45755	0.37179	0.0794021	0.0870486	0.412141	0.493958	0.495591	0.495637	DOWN	NotSignificant	NotSignificant
PF3D7_0518200	PF3D7_0518200	MDM2	SWIB/MDM2 domain-containing protein	148.21	186.22	123.69	106.1	291.82	194.71	112.87	87.63	525.11	328.2	152.11	67.7	0.834559	0.569756	0.38678	0.450054	0.289673	0.206277	0.702158	0.418417	0.247975	-0.260914	-0.811583	-1.37042	-1.15183	-1.7875	-2.27735	0.231253	0.050672	0.00120257	0.00537793	9.78e-05	3.98e-06	0.486064	0.166754	0.00971636	0.0313834	0.00132894	4.55e-05	NotSignificant	DOWN	DOWN
PF3D7_0518300	PF3D7_0518300	N/A	proteasome subunit beta type-1, putative	473.42	513.25	695.09	611.97	480.19	475.07	693.63	544.52	811.66	502.77	641.65	559.49	1.46823	1.19234	1.44449	1.14619	0.79054	1.11282	1.33029	1.29534	0.951678	0.554079	0.253799	0.530561	0.196845	-0.339089	0.154214	0.0786435	0.28775	0.155809	0.340031	0.243266	0.375126	0.222417	0.489583	0.359025	0.493958	0.484078	0.495637	NotSignificant	NotSignificant	NotSignificant
PF3D7_0518500	PF3D7_0518500	DDX23	ATP-dependent RNA helicase DDX23, putative	81.19	100.84	76.28	83.78	66.68	97.24	90.91	129.43	69.75	57.83	92.48	85.61	0.939525	0.830821	1.36338	1.33104	1.32588	1.48037	0.885173	1.34721	1.40313	-0.0899972	-0.26739	0.447185	0.41255	0.406948	0.565961	0.388185	0.303113	0.202045	0.187738	0.193735	0.129561	0.486064	0.489583	0.432872	0.401336	0.413846	0.323333	NotSignificant	NotSignificant	NotSignificant
PF3D7_0518600	PF3D7_0518600	WDR26	WD repeat-containing protein 26, putative	38.01	43.99	21.64	14.44	56.75	67.8	21.04	23.33	60.72	44.51	45.83	21.65	0.569324	0.328256	0.370749	0.3441	0.754776	0.486408	0.44879	0.357425	0.620592	-0.812679	-1.6071	-1.43149	-1.5391	-0.40588	-1.03976	0.0142757	0.000519264	0.000775328	0.000335301	0.201718	0.0211286	0.0587216	0.0036309	0.00696652	0.00463102	0.423257	0.0838646	DOWN	DOWN	NA
PF3D7_0518800	PF3D7_0518800	PSOP13	secreted ookinete protein, putative	34.56	85.45	9.43	3.13	52.31	102.52	29.79	33.61	45.07	47.59	64.02	17.69	0.272859	0.0366296	0.56949	0.327838	1.42046	0.371717	0.154744	0.448664	0.896087	-1.87377	-4.77085	-0.812259	-1.60894	0.506355	-1.42772	3.06e-07	5.2e-23	0.0323878	0.000189158	0.141841	0.0026003	4.41e-06	7.98e-21	0.111764	0.00308741	0.334436	0.0154172	DOWN	NA	NA
PF3D7_0519000	PF3D7_0519000	SLBP	histone RNA hairpin-binding protein, putative	13.72	23.73	66.06	64.61	27.45	21.18	34.95	14.05	16.92	19.67	40.43	39.76	4.81487	2.72271	1.27322	0.663362	2.38948	2.02135	3.76879	0.968293	2.20542	2.2675	1.44505	0.348486	-0.592132	1.2567	1.01532	1.49e-09	0.00127214	0.26624	0.0932625	0.00413145	0.0220764	3.42e-08	0.00796669	0.461297	0.240896	0.0234432	0.086718	UP	NotSignificant	UP
PF3D7_0519100	PF3D7_0519100	N/A	50S ribosomal protein L14, mitochondrial, putative	133.08	147.96	100.18	135.82	131.77	145.25	76.16	83.28	202.67	113.47	74.59	84.91	0.75278	0.917951	0.577977	0.573356	0.368037	0.748304	0.835366	0.575667	0.55817	-0.409699	-0.123511	-0.790917	-0.802496	-1.44208	-0.418305	0.129861	0.413487	0.0358223	0.0372868	0.00133969	0.209491	0.320562	0.489583	0.120826	0.124144	0.010353	0.453645	NotSignificant	NotSignificant	NA
PF3D7_0519200	PF3D7_0519200	N/A	V-type proton ATPase 16 kDa proteolipid subunit	438.21	526.45	492.59	602.43	134.44	344.44	240.14	620.87	628.1	132.85	409.41	417.16	1.1241	1.14433	1.78622	1.80255	0.651823	3.14008	1.13421	1.79439	1.89595	0.168765	0.194497	0.836913	0.850039	-0.617448	1.6508	0.345221	0.330837	0.0480559	0.0323458	0.10064	0.000551157	0.486064	0.489583	0.151391	0.112232	0.262004	0.00399307	NotSignificant	NotSignificant	NA
PF3D7_0519300	PF3D7_0519300	COX10	protoheme IX farnesyltransferase, putative	22.11	23.67	25.35	22.93	37.8	30.74	15.66	10.05	30.81	22.29	28.45	16.5	1.14654	0.968737	0.414286	0.326936	0.923401	0.740242	1.05764	0.370611	0.831822	0.197287	-0.0458234	-1.2713	-1.61292	-0.11497	-0.433931	0.317942	0.476763	0.00237121	0.000182967	0.410143	0.200753	0.486064	0.489583	0.0162859	0.00303659	0.495591	0.440206	NotSignificant	DOWN	NotSignificant
PF3D7_0519400	PF3D7_0519400	RPS24	40S ribosomal protein S24	4640.45	3193.88	7026.92	5454	3514.49	2530.41	8806.54	5253.61	2179.9	3683.39	5247.78	4777.02	1.51428	1.70764	2.50578	2.07619	2.40735	1.29691	1.61096	2.29098	1.85213	0.598628	0.772005	1.32526	1.05394	1.26745	0.375077	0.0627956	0.05163	0.00342954	0.0108571	0.00386534	0.22576	0.18645	0.169025	0.0210004	0.0505062	0.0223121	0.47751	NotSignificant	UP	NA
PF3D7_0519500	PF3D7_0519500	CCR4-1	CCR4 domain-containing protein 1, putative	20.89	27.48	54.18	81.99	19.36	23.81	43.65	45.18	20.43	20.35	35.07	48.92	2.59359	2.98362	2.25465	1.89752	1.71659	2.40393	2.7886	2.07609	2.06026	1.37495	1.57707	1.1729	0.924117	0.779548	1.2654	0.000172633	0.000500156	0.00867355	0.0222089	0.0501539	0.00612797	0.0013109	0.00353344	0.04168	0.0848329	0.155754	0.0313293	UP	UP	NA
PF3D7_0519600	PF3D7_0519600	N/A	zinc finger protein, putative	72.51	62.33	88.17	71.73	59.59	59.84	102.44	95	44.74	63.85	61.13	79.62	1.21597	1.15081	1.71908	1.58757	1.36634	1.24699	1.18339	1.65332	1.30666	0.282108	0.20265	0.781637	0.666817	0.450315	0.318444	0.242864	0.324761	0.0610125	0.074248	0.169814	0.260615	0.486064	0.489583	0.181536	0.204623	0.377956	0.495637	NotSignificant	NotSignificant	NotSignificant
PF3D7_0519700	PF3D7_0519700	N/A	FoP domain-containing protein, putative	1017.51	1004.12	627.73	620.44	1153.63	1068.14	1418.78	1281.97	567.19	1443.47	794.12	942.98	0.616928	0.617894	1.22984	1.20019	1.4001	0.653273	0.617411	1.21501	1.02668	-0.696827	-0.694568	0.29847	0.263262	0.485525	-0.614242	0.0297725	0.0812188	0.302317	0.288323	0.151851	0.116294	0.105626	0.236306	0.461297	0.493958	0.34978	0.299163	NotSignificant	NotSignificant	NotSignificant
PF3D7_0519800	PF3D7_0519800	N/A	EELM2 domain-containing protein, putative	140.43	113.68	115.16	145.73	120.37	138.61	150.14	154.31	56.74	103.38	117.9	156.73	0.820053	1.28193	1.24732	1.11327	2.0779	1.51606	1.05099	1.18029	1.79698	-0.286211	0.358319	0.318833	0.1548	1.05513	0.600324	0.211441	0.218981	0.287366	0.37448	0.0132221	0.115832	0.459443	0.476656	0.461297	0.493958	0.0563636	0.298379	NotSignificant	NotSignificant	NA
PF3D7_0520000	PF3D7_0520000	RPS9	40S ribosomal protein S9, putative	2485.72	2256.64	4034.9	3380.68	2115.06	1623.22	4735.55	3573.38	1218.13	2241.89	3093.63	3410.63	1.62323	1.4981	2.23897	2.20141	2.53966	1.52132	1.56067	2.22019	2.03049	0.698869	0.583137	1.16283	1.13843	1.34463	0.605323	0.0362441	0.107574	0.00919102	0.00655156	0.00236389	0.113925	0.123052	0.291655	0.0437228	0.0356104	0.015345	0.295206	NotSignificant	UP	NA
PF3D7_0520100	PF3D7_0520100	PPM9	protein phosphatase PPM9, putative	56.83	50.06	52.95	56.93	40.98	51.63	52.76	61.98	26.45	23.67	49.52	49.74	0.931726	1.13724	1.28746	1.20046	1.87221	2.10139	1.03448	1.24396	1.9868	-0.102022	0.185531	0.364525	0.263593	0.904744	1.07135	0.376093	0.33757	0.255151	0.288074	0.0283796	0.0168822	0.486064	0.489583	0.461297	0.493958	0.101127	0.0709252	NotSignificant	NotSignificant	NA
PF3D7_0520200	PF3D7_0520200	MED17	mediator of RNA polymerase II transcription subunit 17, putative	29.8	22.65	66.26	61.38	42.43	22.77	68.57	44.99	28.46	39.96	50.52	63.32	2.22349	2.70993	1.61607	1.97585	1.77512	1.58458	2.46671	1.79596	1.67985	1.15283	1.43826	0.692493	0.98247	0.827919	0.664105	0.00138108	0.0013322	0.0874611	0.0162452	0.0405349	0.0931544	0.0081799	0.00825179	0.235329	0.0679978	0.131791	0.254534	UP	NA	NotSignificant
PF3D7_0520400	PF3D7_0520400	N/A	single-stranded DNA-binding protein, putative	11.38	6.89	28.25	39.09	6.93	4.82	26.92	18.51	23.38	11.79	20.38	19.24	2.48243	5.67344	3.88456	1	0.871685	1	4.07793	2.44228	0.935843	1.31175	2.50422	1.95775	0	-0.198121	0	0.000322333	9.78e-08	2.56e-05	0.491994	0.34419	0.494066	0.00229143	1.58e-06	0.000530696	0.493958	0.495591	0.495637	UP	NA	NA
PF3D7_0520600	PF3D7_0520600	Ap4AH	bis(5'-nucleosyl)-tetraphosphatase [asymmetrical]	1445.15	1159.34	1448.45	1066.38	1049.81	862.95	1576.69	1278.74	321.8	891.11	1088.14	1147.84	1.00228	0.919816	1.50188	1.48182	3.38142	1.2881	0.96105	1.49185	2.33476	0.00329064	-0.120582	0.586771	0.567374	1.75763	0.365246	0.484816	0.415843	0.128924	0.110025	0.000112728	0.231615	0.488341	0.489583	0.313078	0.269953	0.00148561	0.486288	NotSignificant	NotSignificant	NA
PF3D7_0521500	PF3D7_0521500	N/A	ribosomal large subunit pseudouridylate synthase, putative	19.05	15.06	40.02	29.26	16.43	12.06	31.72	28.36	21.29	19.82	24.45	37.84	2.10079	1.9429	1.93061	2.35158	1.14843	1.90918	2.02184	2.1411	1.5288	1.07093	0.958208	0.94906	1.23363	0.199659	0.932955	0.00274237	0.0220327	0.0285369	0.00357161	0.333326	0.0321155	0.0145034	0.0893897	0.101815	0.0232913	0.495591	0.114439	UP	NA	NotSignificant
PF3D7_0521600	PF3D7_0521600	N/A	conserved Plasmodium protein, unknown function	80.56	102.7	43.73	31.89	95.22	40.13	52.23	64.92	20.63	56.99	28.82	60.3	0.542825	0.310516	0.548519	1.61774	1.39699	1.05808	0.426671	1.08313	1.22754	-0.88144	-1.68726	-0.866386	0.693982	0.482327	0.0814492	0.0088715	0.000285244	0.0248794	0.0662209	0.153429	0.430487	0.0393981	0.0021545	0.0912299	0.188539	0.352463	0.495637	DOWN	NA	NotSignificant
PF3D7_0522000	PF3D7_0522000	N/A	conserved Plasmodium protein, unknown function	279.14	151.65	171.41	168.89	349.18	194.9	326.26	235.84	173.44	197.26	268.87	325.92	0.614065	1.11368	0.934361	1.21006	1.55022	1.65224	0.863874	1.07221	1.60123	-0.703538	0.155338	-0.0979488	0.275074	0.632472	0.724419	0.0285959	0.36062	0.372152	0.279529	0.0908057	0.0748977	0.102541	0.489583	0.461297	0.493958	0.241695	0.217051	NotSignificant	NotSignificant	NotSignificant
PF3D7_0522100	PF3D7_0522100	N/A	conserved Plasmodium protein, unknown function	29.11	22.67	3.96	4.64	36.87	50.96	13.74	18.37	52.76	78.88	23.84	11.7	0.136036	0.204676	0.372661	0.360479	0.451857	0.148327	0.170356	0.36657	0.300092	-2.87794	-2.28859	-1.42407	-1.47201	-1.14606	-2.75315	1.13e-14	1.39e-06	0.00081849	0.000569072	0.00857903	3.29e-08	6.46e-13	1.75e-05	0.00727547	0.00676406	0.0411533	5.12e-07	DOWN	DOWN	DOWN
PF3D7_0522300	PF3D7_0522300	N/A	18S rRNA (guanine-N(7))-methyltransferase, putative	222.51	200.14	293.74	275.68	158.23	196.8	281.02	353.03	99.42	108.25	296.14	311.87	1.32012	1.37744	1.77602	1.79385	2.97868	2.88102	1.34878	1.78494	2.92985	0.40067	0.461985	0.82865	0.843061	1.57467	1.52658	0.156309	0.161198	0.0498396	0.0334717	0.000473096	0.00126975	0.370067	0.385814	0.155543	0.11534	0.00461716	0.00827087	NotSignificant	NotSignificant	UP
PF3D7_0522500	PF3D7_0522500	RPL17	50S ribosomal protein L17, apicoplast, putative	66.82	84.42	68.81	48.95	35.87	66.45	31.73	40.49	113.8	53.02	44.73	28.19	1.02978	0.579839	0.884583	0.60933	0.393058	0.531686	0.80481	0.746957	0.462372	0.0423383	-0.786276	-0.17693	-0.714704	-1.34719	-0.911353	0.47413	0.0563523	0.310548	0.0558942	0.00252459	0.0376758	0.486064	0.179392	0.461297	0.167182	0.016112	0.129393	NotSignificant	NotSignificant	NA
PF3D7_0522800	PF3D7_0522800	BUD31	pre-mRNA-splicing factor BUD31, putative	276.33	175.71	231.69	231.5	185.93	230.87	415.77	354.74	121.96	191.03	258.81	333.29	0.838454	1.31751	2.23616	1.53654	2.12209	1.7447	1.07798	1.88635	1.93339	-0.254196	0.397816	1.16103	0.619681	1.08549	0.802979	0.236683	0.195684	0.00928671	0.0899098	0.0112119	0.0553752	0.486064	0.442471	0.0441041	0.234046	0.0503427	0.174159	NotSignificant	NA	NA
PF3D7_0523000	PF3D7_0523000	MDR1	multidrug resistance protein 1	353.12	301.98	409.31	331.56	289.25	301.02	421.78	336.01	119.84	330.53	254.11	349.71	1.15912	1.09795	1.45818	1.11624	2.12041	1.05803	1.12854	1.28721	1.58922	0.213035	0.134817	0.544174	0.158645	1.08434	0.0813778	0.303281	0.376586	0.148982	0.371283	0.0112824	0.430542	0.486064	0.489583	0.348214	0.493958	0.0504995	0.495637	NotSignificant	NotSignificant	NA
PF3D7_0523100	PF3D7_0523100	N/A	mitochondrial-processing peptidase subunit alpha, putative	106.5	84.64	228.78	229.84	98.7	81.11	201.81	166.6	107.82	74.45	187.14	184.51	2.14817	2.7155	2.04468	2.054	1.73567	2.47831	2.43183	2.04934	2.10699	1.10311	1.44122	1.03188	1.03844	0.795493	1.30936	0.00210529	0.00130569	0.0188066	0.0118711	0.0468	0.00478232	0.0115648	0.00812304	0.07434	0.0539614	0.146945	0.0255778	UP	UP	NA
PF3D7_0523300	PF3D7_0523300	N/A	cytochrome c oxidase subunit ApiCOX18, putative	178.07	266.66	141.61	137.32	200.68	280.05	81.87	139.37	312.69	83.98	216.35	68.92	0.795249	0.514963	0.407963	0.497661	0.691899	0.820672	0.655106	0.452812	0.756285	-0.330521	-0.95746	-1.29349	-1.00676	-0.531366	-0.285123	0.179239	0.0262276	0.00204418	0.0128129	0.136122	0.292486	0.408504	0.102528	0.0146384	0.0568572	0.325137	0.495637	NotSignificant	DOWN	NotSignificant
PF3D7_0523400	PF3D7_0523400	N/A	DnaJ protein, putative	80.56	89.05	72.35	72.04	87.88	101.56	82.99	81.41	139.65	154.62	100.98	62.9	0.898088	0.808984	0.944356	0.801595	0.723093	0.406804	0.853536	0.872976	0.564949	-0.155071	-0.305817	-0.0825974	-0.319054	-0.467746	-1.2976	0.324325	0.276002	0.384578	0.235454	0.167305	0.00556971	0.486064	0.489583	0.461297	0.474416	0.373732	0.0291307	NotSignificant	NotSignificant	NA
PF3D7_0523800	PF3D7_0523800	N/A	divalent metal transporter, putative	43.93	32.68	14.12	7.46	48.6	43.65	27.42	22.59	21.01	34.45	24.82	17.36	0.32142	0.228274	0.564198	0.517526	1.18134	0.503919	0.274847	0.540862	0.84263	-1.63747	-2.13116	-0.825728	-0.950297	0.240427	-0.988737	6.37e-06	6.47e-06	0.0303636	0.0175249	0.302927	0.0267675	6.95e-05	7.2e-05	0.106988	0.0719468	0.495591	0.100026	DOWN	NA	NotSignificant
PF3D7_0523900	PF3D7_0523900	N/A	MerC domain-containing protein, putative	47.13	36.84	9.85	15.38	30.73	40.17	14.9	24.03	38.89	26.44	25.27	28.3	0.208996	0.417481	0.484868	0.598208	0.649781	1.07035	0.313239	0.541538	0.860065	-2.25845	-1.26022	-1.04434	-0.741282	-0.621974	0.0980799	9.75e-10	0.00517221	0.00961981	0.0496152	0.0989812	0.41767	2.29e-08	0.0262186	0.0450679	0.153997	0.259152	0.495637	DOWN	NA	NotSignificant
PF3D7_0524000	PF3D7_0524000	KASbeta	karyopherin beta	842.52	818.92	830.04	696.66	681.97	685.98	1000.27	976.31	413.19	773.94	673.26	976.32	0.985187	0.850706	1.46674	1.42323	1.62942	1.26149	0.917947	1.44498	1.44546	-0.0215301	-0.233268	0.552609	0.509173	0.704358	0.335132	0.458776	0.328139	0.144853	0.135986	0.068622	0.250065	0.486064	0.489583	0.340407	0.317077	0.196557	0.495637	NotSignificant	NotSignificant	NotSignificant
PF3D7_0524100	PF3D7_0524100	N/A	conserved Plasmodium protein, unknown function	44.77	51.15	31.82	36	57.64	64.51	39.88	41.37	30.95	55.87	33.15	47.16	0.710744	0.703812	0.691881	0.641296	1.07108	0.844102	0.707278	0.666588	0.957592	-0.492598	-0.506737	-0.531405	-0.640938	0.0990695	-0.24451	0.08921	0.156405	0.105848	0.0766244	0.412778	0.320526	0.244789	0.378356	0.271553	0.20995	0.495591	0.495637	NotSignificant	NotSignificant	NotSignificant
PF3D7_0524200	PF3D7_0524200	N/A	conserved Plasmodium membrane protein, unknown function	60.77	29.81	9.37	9.27	28.73	48.17	17.78	11.85	56.69	29.56	57.55	7.48	0.154188	0.310969	0.618865	0.246004	1.01517	0.253045	0.232579	0.432435	0.634107	-2.69724	-1.68516	-0.692303	-2.02325	0.0217217	-1.98254	4.07e-13	0.000289862	0.0557556	4e-06	0.476611	5.1e-05	1.86e-11	0.00218068	0.169808	0.00014513	0.495591	0.000475252	DOWN	NA	NA
PF3D7_0524300	PF3D7_0524300	N/A	conserved Plasmodium protein, unknown function	48.38	31.34	70.94	49.71	45.28	39.1	74.03	49.46	36.03	31.06	43.66	54.04	1.46631	1.58615	1.63494	1.26496	1.21177	1.73986	1.52623	1.44995	1.47581	0.552189	0.665531	0.709236	0.339094	0.277113	0.79897	0.0793776	0.0793363	0.0819309	0.234261	0.276686	0.056263	0.224088	0.232044	0.22449	0.472665	0.495591	0.17656	NotSignificant	NotSignificant	NotSignificant
PF3D7_0524400	PF3D7_0524400	RBG1	ribosome-interacting GTPase 1, putative	266.94	259.44	218.45	220.51	203.77	225.92	292.15	345.99	115.58	171.31	253.14	341.36	0.818349	0.849946	1.43372	1.53147	2.19017	1.99264	0.834147	1.4826	2.09141	-0.289212	-0.234557	0.519768	0.614918	1.13104	0.994685	0.209158	0.327178	0.161367	0.0916197	0.00869445	0.0243029	0.455163	0.489583	0.368691	0.237409	0.0415694	0.0928317	NotSignificant	NotSignificant	UP
PF3D7_0524700	PF3D7_0524700	TOM22	mitochondrial import receptor subunit TOM22, putative	253.43	238.41	590.5	577.92	140.98	166.12	534.06	411.97	188.17	165.94	424.96	486.29	2.33003	2.42406	3.7882	2.47995	2.25838	2.93052	2.37705	3.13408	2.59445	1.22035	1.27743	1.92151	1.31031	1.17529	1.55116	0.000759353	0.00376834	3.55e-05	0.00212781	0.00673858	0.00108126	0.00482197	0.0202883	0.000683474	0.0159446	0.0340526	0.00720334	UP	UP	UP
PF3D7_0524900	PF3D7_0524900	TYW1	S-adenosyl-L-methionine-dependent tRNA 4-demethylwyosine synthase, putative	67.53	67.25	99.89	98.83	53.83	64.16	116.21	101.85	29.37	49.51	71.33	111	1.47919	1.46959	2.15883	1.58744	2.42867	2.24197	1.47439	1.87314	2.33532	0.564812	0.555415	1.11025	0.6667	1.28017	1.16477	0.0745729	0.118537	0.0123554	0.0742842	0.00357034	0.010536	0.214143	0.311708	0.0541912	0.204624	0.0210587	0.0481841	NotSignificant	NA	UP
PF3D7_0525100	PF3D7_0525100	ACS10	acyl-CoA synthetase	393.82	358.17	480.37	405.29	385.15	374.6	371.78	389.88	357.56	446.64	408.65	399.57	1.21977	1.13156	0.965286	1.04079	1.14289	0.894613	1.17566	1.00304	1.01875	0.28661	0.17831	-0.0509713	0.0576793	0.19268	-0.160664	0.239166	0.343032	0.410542	0.457535	0.338648	0.381612	0.486064	0.489583	0.461297	0.493958	0.495591	0.495637	NotSignificant	NotSignificant	NotSignificant
PF3D7_0525200	PF3D7_0525200	SMC6	structural maintenance of chromosomes protein 6, putative	25.62	29.01	31.72	29.62	35.58	34.08	18.05	18.57	56.2	52.53	23.49	24.17	1.2381	1.02103	0.507307	0.544894	0.417972	0.460118	1.12956	0.526101	0.439045	0.308122	0.0300213	-0.979068	-0.875952	-1.25852	-1.11992	0.221923	0.460879	0.0138358	0.0259204	0.00441617	0.0143091	0.473408	0.489583	0.058691	0.095727	0.0246161	0.0619008	NotSignificant	DOWN	DOWN
PF3D7_0525700	PF3D7_0525700	N/A	conserved protein, unknown function	75.83	138.59	99.9	112	44.89	81.65	46.18	67.28	204.39	108.76	122.98	53.19	1.31742	0.808139	1.02874	0.824005	0.601693	0.489058	1.06278	0.926371	0.545376	0.397716	-0.307324	0.0408741	-0.279275	-0.732901	-1.03192	0.158183	0.274964	0.487783	0.263167	0.0643385	0.0219235	0.373277	0.489583	0.490286	0.493958	0.187503	0.0863562	NotSignificant	NotSignificant	NA
PF3D7_0525800	PF3D7_0525800	IMC1g	inner membrane complex protein 1g, putative	681.97	1282.01	118.05	132.22	931.95	1664.59	254.13	479.54	2870.79	3715.51	917.61	120.18	0.173101	0.103135	0.272686	0.288083	0.319637	0.0323455	0.138118	0.280385	0.175991	-2.53031	-3.2774	-1.87469	-1.79544	-1.64549	-4.95029	9.17e-12	8.7e-12	1.99e-05	3.68e-05	0.000304384	1.17e-22	3.25e-10	4.33e-10	0.000440345	0.00089394	0.00329943	1.76e-20	DOWN	DOWN	DOWN
PF3D7_0526300	PF3D7_0526300	WDR55	WD repeat-containing protein 55, putative	120.22	69.61	83.27	67.89	98.54	84.07	179.63	130.96	72.95	117.82	82.35	113.86	0.692647	0.975291	1.82291	1.55775	1.12886	0.966389	0.833969	1.69033	1.04762	-0.529808	-0.0360955	0.866247	0.639463	0.174861	-0.0493235	0.0744046	0.484761	0.0421333	0.0830614	0.352384	0.467254	0.213767	0.489583	0.136988	0.221809	0.495591	0.495637	NotSignificant	NotSignificant	NotSignificant
PF3D7_0526800	PF3D7_0526800	N/A	conserved Plasmodium protein, unknown function	311.85	295.28	495.88	394.32	182.32	250.06	589.99	593.54	224.1	185.08	352.13	369.28	1.59012	1.33541	3.23601	2.37359	1.57131	1.99525	1.46277	2.8048	1.78328	0.669139	0.417283	1.69422	1.24707	0.651965	0.996566	0.0429306	0.184777	0.000242363	0.00326778	0.0843221	0.0240924	0.141196	0.424781	0.00285918	0.0218365	0.229382	0.0922758	NotSignificant	UP	NA
PF3D7_0526900	PF3D7_0526900	N/A	transmembrane emp24 domain-containing protein, putative	605.77	530.52	661.71	550.15	443.37	427.71	1098.99	1042.08	390.87	489.49	581.83	771.05	1.09235	1.037	2.47872	2.43642	1.48855	1.57521	1.06467	2.45757	1.53188	0.127429	0.0524179	1.3096	1.28476	0.573909	0.655545	0.386191	0.442579	0.0037896	0.00253597	0.112498	0.0959914	0.486064	0.489583	0.0224921	0.0181873	0.28387	0.261001	NotSignificant	UP	NotSignificant
PF3D7_0527000	PF3D7_0527000	MCM3	DNA replication licensing factor MCM3, putative	127.5	216.37	177.18	155.87	121.07	175.66	58.48	99.19	380.76	130.22	115.73	86.8	1.38965	0.720386	0.483026	0.56467	0.303945	0.666564	1.05502	0.523848	0.485255	0.474719	-0.473157	-1.04983	-0.824519	-1.71812	-0.585184	0.114102	0.173595	0.00932273	0.0335159	0.000172098	0.127865	0.293211	0.406661	0.0441945	0.115376	0.00209318	0.320452	NotSignificant	NA	NA
PF3D7_0527100	PF3D7_0527100	UBC13	ubiquitin-conjugating enzyme E2 N, putative	1033.33	1221.57	1093.05	1139.98	361.14	673.64	802.65	1269.51	1240.19	367.17	933.7	884.98	1.05779	0.933209	2.22255	1.88455	0.752869	2.41027	0.995501	2.05355	1.58157	0.0810583	-0.099728	1.15221	0.914222	-0.40953	1.2692	0.433689	0.432698	0.00976591	0.0233843	0.199576	0.00599962	0.486064	0.489583	0.0455883	0.088372	0.420161	0.0309517	NotSignificant	UP	NA
PF3D7_0527300	PF3D7_0527300	METAP1a	methionine aminopeptidase 1a, putative	145.22	146.78	315.67	281.39	148.33	112.48	269.55	216.2	138.17	122.56	247.85	249.53	2.17374	1.91709	1.81723	1.92212	1.7938	2.03598	2.04541	1.86968	1.91489	1.12018	0.938916	0.861742	0.942698	0.843023	1.02573	0.00182487	0.0242102	0.0430024	0.020136	0.0378586	0.0210208	0.0102322	0.0962309	0.139255	0.0785525	0.12524	0.0835536	UP	NA	NA
PF3D7_0527600	PF3D7_0527600	N/A	conserved Plasmodium protein, unknown function	63.04	75.05	90.67	87.16	72.38	89.43	87.47	57.16	122.95	79.79	93.65	56.67	1.43829	1.16136	1.20848	0.639159	0.761692	0.710239	1.29983	0.923821	0.735966	0.524358	0.215814	0.273197	-0.645753	-0.392721	-0.493623	0.0907933	0.315048	0.321343	0.0751138	0.20955	0.169439	0.247578	0.489583	0.461297	0.206408	0.435373	0.391702	NotSignificant	NotSignificant	NotSignificant
PF3D7_0527900	PF3D7_0527900	DDX41	ATP-dependent RNA helicase DDX41, putative	118.99	143.75	175.53	165.7	93.54	143.58	195.72	212.65	66.89	71.38	125.08	169.08	1.47517	1.1527	2.09237	1.48106	1.86994	2.36873	1.31393	1.78671	2.11933	0.560877	0.205012	1.06514	0.566626	0.902989	1.24411	0.076046	0.323009	0.0157835	0.110334	0.0286189	0.00689257	0.217932	0.489583	0.0653506	0.270478	0.101724	0.0344628	NotSignificant	NA	NA
PF3D7_0528100	PF3D7_0528100	N/A	AP-1 complex subunit beta, putative	159.69	171.92	175.47	155.82	137.33	180.74	196.57	206.85	195.38	164.03	161.17	174.09	1.09882	0.906352	1.43137	1.14446	0.824905	1.06133	1.00258	1.28792	0.943118	0.13595	-0.141857	0.517396	0.194669	-0.2777	0.0858736	0.377623	0.398806	0.162606	0.341784	0.2852	0.427069	0.486064	0.489583	0.371182	0.493958	0.495591	0.495637	NotSignificant	NotSignificant	NotSignificant
PF3D7_0528200	PF3D7_0528200	EIF3E	eukaryotic translation initiation factor 3 subunit E, putative	329.91	300.67	431.52	360.92	238.37	256.27	549.21	404.22	159.69	303.99	326.82	406.42	1.30799	1.20039	2.30402	1.57732	2.04659	1.33695	1.25419	1.94067	1.69177	0.387355	0.263498	1.20416	0.657476	1.03322	0.418948	0.164871	0.280963	0.00722659	0.0771737	0.0148592	0.200678	0.38427	0.489583	0.0362927	0.210743	0.0611595	0.440206	NotSignificant	NA	NA
PF3D7_0528300	PF3D7_0528300	N/A	conserved protein, unknown function	21.67	38.6	4.24	2.12	28.32	44.58	13.03	20.75	107.54	86.46	26.57	11.96	0.195662	0.0549223	0.460099	0.465455	0.247071	0.13833	0.125292	0.462777	0.1927	-2.35356	-4.18646	-1.11998	-1.10329	-2.017	-2.85382	2.02e-10	3.91e-18	0.00617646	0.00726506	1.31e-05	1.07e-08	5.54e-09	5.29e-16	0.0322758	0.0379628	0.000262496	1.81e-07	DOWN	DOWN	DOWN
PF3D7_0528400	PF3D7_0528400	DHHC7	palmitoyltransferase DHHC7	122.54	146.71	15.97	22.24	168.36	182.29	46.58	68.99	420.94	408.27	115.24	31.52	0.130325	0.151592	0.276669	0.378463	0.273768	0.0772038	0.140958	0.327566	0.175486	-2.93982	-2.72174	-1.85377	-1.40178	-1.86897	-3.69518	3.13e-15	1.2e-08	2.41e-05	0.000968781	4.91e-05	2e-13	1.96e-13	2.46e-07	0.000509293	0.00930777	0.000751723	5.94e-12	DOWN	DOWN	DOWN
PF3D7_0528600	PF3D7_0528600	N/A	conserved Plasmodium protein, unknown function	171.97	140.99	192.09	190.99	186.1	138.05	407.46	225.09	131.15	253.79	197.34	251.7	1.117	1.35464	2.18947	1.6305	1.50469	0.991765	1.23582	1.90998	1.24823	0.159626	0.437904	1.13058	0.705311	0.589466	-0.01193	0.354144	0.173645	0.0110347	0.0630788	0.106404	0.49657	0.486064	0.406661	0.0497044	0.18252	0.271997	0.497516	NotSignificant	NA	NotSignificant
PF3D7_0528700	PF3D7_0528700	CYP23	peptidyl-prolyl cis-trans isomerase	191.51	203.72	193.33	216.89	150.41	218.67	195.3	229.15	125.53	104.25	248.2	228.4	1.0095	1.06465	1.29845	1.04793	1.97722	2.19089	1.03708	1.17319	2.08405	0.0136458	0.0903759	0.376791	0.067537	0.983471	1.13152	0.495705	0.411862	0.246835	0.448955	0.0192361	0.0125045	0.49658	0.489583	0.461297	0.493958	0.0744791	0.0558348	NotSignificant	NotSignificant	UP
PF3D7_0529000	PF3D7_0529000	N/A	conserved Plasmodium protein, unknown function	99.46	77.37	116.19	107.4	89.62	88.04	150.17	120.76	110.35	131.97	117.45	116.1	1.16821	1.38813	1.67563	1.37165	1.06434	0.879745	1.27817	1.52364	0.972043	0.224298	0.473148	0.744704	0.455912	0.0899601	-0.184842	0.292986	0.15563	0.0710922	0.163167	0.42021	0.363611	0.486064	0.377285	0.203325	0.361286	0.495591	0.495637	NotSignificant	NotSignificant	NotSignificant
PF3D7_0529400	PF3D7_0529400.1	N/A	conserved Plasmodium protein, unknown function	62.95	91.92	80.29	70.42	91.59	98.81	63.16	64.71	246.83	170.1	77.16	53.59	1.27546	0.766101	0.689595	0.654893	0.312604	0.31505	1.02078	0.672244	0.313827	0.351014	-0.384394	-0.536179	-0.610668	-1.67759	-1.66635	0.189752	0.224556	0.104001	0.0866541	0.00023721	0.000549532	0.42416	0.484052	0.26839	0.227845	0.00273297	0.00398639	NotSignificant	NotSignificant	DOWN
PF3D7_0529500	PF3D7_0529500	N/A	cell cycle regulator protein, putative	104.81	99.65	82.46	115.35	39.43	55.68	60.4	134.44	39.63	51	82.68	58.98	0.786757	1.15755	1.53183	2.41451	2.0863	1.15647	0.972154	1.97317	1.62138	-0.34601	0.211076	0.615255	1.27173	1.06095	0.209729	0.168752	0.31853	0.116605	0.00277026	0.0128142	0.334493	0.389955	0.489583	0.291993	0.0193543	0.0551742	0.495637	NotSignificant	NA	NA
PF3D7_0529900	PF3D7_0529900	N/A	RING zinc finger protein, putative	421.06	454.78	244.26	231.79	226.96	321.25	242.64	365.94	355.8	242.88	300.09	282.86	0.580107	0.509675	1.06909	1.13911	0.843423	1.16461	0.544891	1.1041	1.00402	-0.785608	-0.97235	0.0963793	0.187911	-0.245671	0.219844	0.0170771	0.0244132	0.465124	0.347251	0.308366	0.327277	0.06815	0.0967235	0.471432	0.493958	0.495591	0.495637	DOWN	NotSignificant	NotSignificant
PF3D7_0530000	PF3D7_0530000	N/A	conserved Plasmodium protein, unknown function	424.33	379.76	406.37	254.89	591.89	425.98	237.82	324.22	383.62	600.78	264.83	178.24	0.957674	0.671187	0.401798	0.761116	0.690345	0.296681	0.814431	0.581457	0.493513	-0.0623928	-0.575213	-1.31546	-0.393813	-0.534611	-1.75302	0.41634	0.12494	0.00176124	0.188014	0.134646	0.000296947	0.486064	0.324491	0.0132151	0.401775	0.32326	0.00232003	NotSignificant	NA	NA
PF3D7_0530100	PF3D7_0530100	SYN6	SNARE protein, putative	203.78	185.46	139.55	104.61	381.13	326.89	210.18	175.95	334.6	786.38	237.97	175.78	0.684807	0.564057	0.551465	0.538254	0.711207	0.223531	0.624432	0.54486	0.467369	-0.54623	-0.826087	-0.858658	-0.89364	-0.491658	-2.16146	0.0685004	0.047628	0.0258526	0.0236663	0.155083	1.13e-05	0.200042	0.159415	0.0937695	0.089141	0.355334	0.000118366	NotSignificant	DOWN	NA
PF3D7_0530600	PF3D7_0530600	N/A	XAP-5 DNA binding protein, putative	47.4	48.5	59.81	69.83	69.66	49	84.56	83.98	33.73	39.37	61.52	72.61	1.26181	1.43979	1.2139	1.71388	1.8239	1.8443	1.3508	1.46389	1.8341	0.3355	0.525862	0.279645	0.777264	0.867023	0.883072	0.201043	0.131069	0.316441	0.0457531	0.0339038	0.0398507	0.442949	0.335045	0.461297	0.144296	0.115038	0.135459	NotSignificant	NotSignificant	NotSignificant
PF3D7_0532100	PF3D7_0532100	ETRAMP5	early transcribed membrane protein 5	3445.03	4217.97	9987.93	13548	541.54	1008.53	4094.26	12448.5	2062.79	706.34	6938.4	12267.6	2.89923	3.21197	7.5604	12.3432	3.3636	17.3678	3.0556	9.95181	10.3657	1.53567	1.68346	2.91846	3.62565	1.75001	4.11835	3.13e-05	0.000224075	5.46e-10	9.99e-16	0.00012	2.22e-16	0.000285689	0.0017411	4.37e-08	1.32e-13	0.00156331	1.11e-14	UP	UP	UP
PF3D7_0532200	PF3D7_0532200	N/A	Plasmodium exported protein (PHISTc), unknown function	43.56	37.86	51.75	58.67	24.92	20.84	54.17	60.96	22.59	28.35	36.09	67.68	1.18802	1.54966	2.17376	2.92514	1.59761	2.3873	1.36884	2.54945	1.99246	0.248555	0.631949	1.12019	1.54851	0.675915	1.25538	0.27138	0.0900812	0.0116936	0.000359992	0.0768398	0.00647789	0.486064	0.254558	0.0520121	0.00483393	0.21311	0.0327352	NotSignificant	UP	NA
PF3D7_0532400	PF3D7_0532400	LyMP	lysine-rich membrane-associated PHISTb protein	198.18	109.05	579.93	538.72	60.01	31.89	966.36	817.6	65.36	182.58	512.74	1000.19	2.92628	4.94012	16.1033	25.6381	7.84486	5.47809	3.9332	20.8707	6.66148	1.54907	2.30455	4.00929	4.68022	2.97175	2.45367	2.7e-05	8.28e-07	0	0	2.37e-10	6.4e-07	0.000251144	1.1e-05	0	0	1.87e-08	8.34e-06	UP	UP	UP
PF3D7_0532500	PF3D7_0532500	N/A	Plasmodium exported protein, unknown function	43.49	4.18	109.14	65.08	8.61	7.23	66.29	33.41	15.88	22.24	22.24	71.99	2.50954	15.5694	7.69919	4.62102	1.4005	3.23696	9.03946	6.16011	2.31873	1.32742	3.96064	2.94471	2.20821	0.485946	1.69464	0.000276763	1.11e-16	3.85e-10	6.79e-07	0.151644	0.000405116	0.00199747	1.34e-14	3.12e-08	2.97e-05	0.349711	0.0030317	UP	UP	NA
PF3D7_0532600	PF3D7_0532600	N/A	Plasmodium exported protein, unknown function	27.33	5.27	70.06	68.27	23.06	2.25	150.03	82.09	0	3.7	6.43	17.49	2.56348	12.9545	6.50607	36.4844	1	1	7.75897	21.4953	1	1.35811	3.69538	2.70179	5.18921	0	0	0.000204412	9.21e-15	8.8e-09	0	0.494719	0.494066	0.0015257	8.31e-13	5.68e-07	0	0.495591	0.495637	UP	UP	NA
PF3D7_0533000	PF3D7_0533000	RIF	rifin, pseudogene	8.31	5.91	26.02	25.56	2.84	0.83	4.64	7.95	0	1.36	9.59	19.6	3.13117	4.32487	1	1	1	1	3.72802	1	1	1.6467	2.11266	0	0	0	0	8.72e-06	5.52e-06	0.453175	0.491994	0.494719	0.494066	9.18e-05	6.25e-05	0.461297	0.493958	0.495591	0.495637	UP	NA	NA
PF3D7_0601200	PF3D7_0601200	MC-2TM	Pfmc-2TM Maurer's cleft two transmembrane protein	22.17	19.43	184.77	194.55	4.55	3.98	64.99	26.58	0	6.55	40.49	58.43	8.33424	10.0129	14.2835	6.67839	Inf	8.92061	9.17355	10.481	Inf	3.05905	3.32378	3.83628	2.7395	Inf	3.15714	5.55e-16	2.7e-12	4.44e-16	9.97e-10	0	2.38e-10	3.85e-14	1.58e-10	6.82e-14	7.17e-08	0	5.04e-09	UP	UP	UP
PF3D7_0602100	PF3D7_0602100	N/A	ATP-dependent RNA helicase, putative	89.42	74.86	82.37	86.57	82.81	97.9	132.55	137.9	40.16	69.82	98.95	144.51	0.921159	1.15643	1.60065	1.40858	2.46389	2.06975	1.03879	1.50462	2.26682	-0.118479	0.209672	0.67866	0.494242	1.30094	1.04946	0.359741	0.319565	0.0922365	0.143272	0.0031318	0.0187718	0.486064	0.489583	0.24558	0.329335	0.0191688	0.0765975	NotSignificant	NotSignificant	UP
PF3D7_0602400	PF3D7_0602400	EF-G	elongation factor G	20.8	19	55.68	77.47	18.48	15.02	38.58	35.39	32.58	12.77	36.01	62.9	2.67692	4.07737	2.08766	2.35619	1.10528	4.92561	3.37715	2.22193	3.01544	1.42058	2.02764	1.06189	1.23646	0.144411	2.3003	0.000108207	1.22e-05	0.0160591	0.00350563	0.376298	2.8e-06	0.00087056	0.000125147	0.0661462	0.0229674	0.495591	3.28e-05	UP	UP	NA
PF3D7_0602500	PF3D7_0602500	N/A	geranylgeranyl transferase type-2 subunit beta, putative	37.66	35.81	100.87	99.15	21.38	21.19	54.55	46.5	26.62	16.83	55.25	69.51	2.67844	2.76878	2.55145	2.19443	2.07551	4.13012	2.72361	2.37294	3.10282	1.42139	1.46925	1.35132	1.13385	1.05346	2.04619	0.000107293	0.0010776	0.0028982	0.00673897	0.0133406	2.66e-05	0.000865657	0.00686182	0.018835	0.0361184	0.0563828	0.000262899	UP	UP	UP
PF3D7_0602600	PF3D7_0602600	N/A	SAC3 domain-containing protein, putative	28.05	27	23.35	24.6	30.52	29.39	38.42	38.08	14.57	27.2	23.36	26.11	0.832442	0.911111	1.25885	1.29568	1.60329	0.959926	0.871777	1.27726	1.28161	-0.264578	-0.134301	0.332103	0.373708	0.681039	-0.0590042	0.22832	0.404837	0.277814	0.211586	0.0753065	0.459687	0.484265	0.489583	0.461297	0.437339	0.209574	0.495637	NotSignificant	NotSignificant	NotSignificant
PF3D7_0603200	PF3D7_0603200	BCS1	mitochondrial chaperone BCS1, putative	20.24	26.47	83.67	72.02	20.57	25.62	31.24	25.29	51.51	24.34	31.43	46.08	4.13389	2.72082	1.51872	0.987119	0.610173	1.89318	3.42735	1.25292	1.25168	2.0475	1.44404	0.602853	-0.0187034	-0.71271	0.920812	4.35e-08	0.00128089	0.121862	0.475616	0.0698219	0.0338741	7.48e-07	0.00801259	0.300808	0.493958	0.198991	0.119655	UP	NotSignificant	NotSignificant
PF3D7_0603300	PF3D7_0603300	DHODH	dihydroorotate dehydrogenase	46.44	38.01	144.77	136.07	35.68	24.88	115.45	82.86	29.07	48.74	71	106.12	3.11736	3.57985	3.23571	3.33039	2.44238	2.17727	3.3486	3.28305	2.30982	1.64032	1.8399	1.69408	1.73569	1.28829	1.12252	9.41e-06	6.34e-05	0.000242628	7.44e-05	0.00339271	0.013089	9.84e-05	0.000564906	0.00285918	0.00152005	0.0202635	0.0578115	UP	UP	UP
PF3D7_0603500	PF3D7_0603500	CAX	cation/H+ antiporter	18.17	23.33	22.99	18.79	11.77	22.1	18.32	16.58	49.14	27.49	17.85	20.48	1.26527	0.805401	1	0.750226	0.363248	0.744998	1.03534	0.875113	0.554123	0.339448	-0.312221	0	-0.414602	-1.46097	-0.424691	0.198132	0.271602	0.453175	0.175949	0.00117575	0.205893	0.438393	0.489583	0.461297	0.381739	0.00935331	0.446364	NotSignificant	NA	NA
PF3D7_0603800	PF3D7_0603800	CEP76	centrosomal protein CEP76, putative	20.58	30.51	10.83	8.9	22.55	31.25	10.18	12.72	77.21	41.81	22.24	10.01	0.526239	0.291708	0.451441	0.40704	0.288046	0.239416	0.408973	0.429241	0.263731	-0.92621	-1.7774	-1.14739	-1.29676	-1.79563	-2.06241	0.00640539	0.00014101	0.00522998	0.00205936	9.14e-05	2.64e-05	0.0299939	0.00115743	0.0284184	0.0156798	0.0012542	0.000260934	DOWN	DOWN	DOWN
PF3D7_0604500	PF3D7_0604500	N/A	conserved Plasmodium protein, unknown function	229.98	278.03	236.95	249.99	259.83	294.47	294.01	363.19	174.39	342.7	176.57	266.65	1.03031	0.899148	1.13155	1.23337	1.0125	0.778086	0.964727	1.18246	0.895293	0.0430743	-0.15337	0.178297	0.302604	0.0179229	-0.361999	0.473358	0.389664	0.396691	0.259554	0.479775	0.242776	0.486064	0.489583	0.461297	0.493958	0.495591	0.495637	NotSignificant	NotSignificant	NotSignificant
PF3D7_0604700	PF3D7_0604700	GILP	glyoxalase I-like protein GILP	61.13	63.33	84.18	70.88	63.11	68.72	35.66	42.68	104.98	43.33	68.64	66.78	1.37707	1.11922	0.565045	0.621071	0.653839	1.5412	1.24814	0.593058	1.09752	0.461597	0.16249	-0.823562	-0.68717	-0.612993	0.62405	0.120921	0.355111	0.0306818	0.0630434	0.102292	0.106977	0.305324	0.489583	0.107775	0.182511	0.264691	0.281963	NotSignificant	NotSignificant	NotSignificant
PF3D7_0605000	PF3D7_0605000	N/A	50S ribosomal protein L24, putative	41.79	32.06	120.61	86.5	61.35	42.79	91.96	51.98	75.77	53.52	89.62	99.12	2.8861	2.69807	1.49894	1.21477	1.18279	1.85202	2.79208	1.35686	1.5174	1.52912	1.43193	0.583943	0.280683	0.242194	0.889098	3.37e-05	0.00139055	0.130194	0.275399	0.301638	0.0388425	0.000305813	0.00857579	0.315459	0.493958	0.495591	0.132641	UP	NotSignificant	NotSignificant
PF3D7_0605100	PF3D7_0605100	N/A	RNA-binding protein, putative	128.48	164.79	188.63	169.61	92.02	138.97	226.17	190.61	173.22	180.88	178.5	248.19	1.46817	1.02925	2.45784	1.37159	1.03048	1.37213	1.24871	1.91471	1.2013	0.554015	0.0415925	1.29739	0.45585	0.0433186	0.456412	0.0786681	0.451411	0.0040933	0.1632	0.458655	0.180643	0.222417	0.489583	0.0238461	0.361286	0.495591	0.410256	NotSignificant	NA	NotSignificant
PF3D7_0605200	PF3D7_0605200	N/A	conserved protein, unknown function	117.8	124.16	113.68	100.54	116.42	140.27	42.95	82.27	181.24	48.26	129	61.22	0.965025	0.809762	0.368923	0.586512	0.711763	1.26855	0.887394	0.477717	0.990154	-0.0513611	-0.304431	-1.43861	-0.769768	-0.49053	0.343175	0.427722	0.276959	0.000735876	0.0435241	0.155646	0.245062	0.486064	0.489583	0.00674157	0.138886	0.356192	0.495637	NotSignificant	NA	NotSignificant
PF3D7_0605700	PF3D7_0605700	N/A	conserved Plasmodium protein, unknown function	28.92	50.54	12.22	13.99	46.27	95.34	26.15	22.94	85.88	66.44	48.01	13.77	0.422545	0.27681	0.565161	0.240613	0.559036	0.207255	0.349678	0.402887	0.383145	-1.24282	-1.85303	-0.823266	-2.05522	-0.838987	-2.27052	0.000443941	7.61e-05	0.0307255	2.88e-06	0.0408261	4.24e-06	0.00301986	0.000664316	0.107862	0.000110439	0.132434	4.84e-05	DOWN	NA	NA
PF3D7_0605900	PF3D7_0605900	N/A	long chain polyunsaturated fatty acid elongation enzyme, putative	231.55	349.77	47.63	63.47	144.39	340.84	48.23	179.8	174.13	201.58	156.87	72.39	0.205701	0.181462	0.334026	0.52752	0.900879	0.359113	0.193581	0.430773	0.629996	-2.28138	-2.46226	-1.58197	-0.922702	-0.150595	-1.47749	6.71e-10	2.27e-07	0.000245716	0.0203213	0.381451	0.00191241	1.67e-08	3.39e-06	0.00288361	0.0791123	0.495591	0.0118328	DOWN	DOWN	NA
PF3D7_0606000	PF3D7_0606000	N/A	conserved Plasmodium protein, unknown function	209.97	211.17	73.32	71.37	183.57	206.49	177.41	209.58	125.49	184.71	111	143.64	0.349193	0.337974	0.966443	1.01496	0.884533	0.777651	0.343583	0.990704	0.831092	-1.5179	-1.56502	-0.049243	0.0214291	-0.177013	-0.362804	2.57e-05	0.000703949	0.411973	0.489227	0.360578	0.242281	0.000240878	0.00471513	0.461297	0.493958	0.495591	0.495637	DOWN	NotSignificant	NotSignificant
PF3D7_0606100	PF3D7_0606100	N/A	RNA-binding protein, putative	251.38	242.73	237.9	243.63	288.47	267.94	321.31	373.77	145.33	234.67	251.29	320.54	0.946376	1.00371	1.11384	1.39498	1.7291	1.36592	0.975042	1.25441	1.54751	-0.0795146	0.00533937	0.155545	0.480241	0.790021	0.449871	0.398817	0.481141	0.415474	0.150341	0.0479302	0.184047	0.486064	0.489583	0.461297	0.340286	0.149749	0.416324	NotSignificant	NotSignificant	NotSignificant
PF3D7_0606200	PF3D7_0606200	PEX4	ubiquitin-conjugating enzyme E2 PEX4, putative	212.92	324.74	102.05	94.85	146.65	290.89	89.41	197.22	420.32	209.71	211.21	133.29	0.479288	0.29208	0.609683	0.677988	0.502498	0.635592	0.385684	0.643836	0.569045	-1.06104	-1.77557	-0.713869	-0.560668	-0.99281	-0.653827	0.00222409	0.000143099	0.0507788	0.105321	0.0195639	0.101757	0.0121004	0.00117118	0.157954	0.261918	0.075697	0.271734	DOWN	NotSignificant	NA
PF3D7_0606500	PF3D7_0606500	PTB	polypyrimidine tract-binding protein, putative	192.55	152.62	118.21	117.38	168.26	142.11	162.18	200.53	95.47	119.57	122.56	154.54	0.613918	0.7691	0.963865	1.41109	1.28375	1.29246	0.691509	1.18748	1.28811	-0.703881	-0.378757	-0.0530963	0.49681	0.360369	0.370125	0.0285367	0.228055	0.408783	0.142001	0.221597	0.228699	0.102393	0.488997	0.461297	0.327472	0.452922	0.482007	NotSignificant	NotSignificant	NotSignificant
PF3D7_0606600	PF3D7_0606600	N/A	conserved Plasmodium protein, unknown function	48.05	53.05	35.12	36.41	53.63	63.55	45.58	60.32	25.03	50.19	38.84	54.93	0.730905	0.686334	0.849897	0.949174	1.55174	1.09444	0.708619	0.899536	1.32309	-0.452244	-0.543018	-0.234639	-0.0752557	0.633885	0.130194	0.107631	0.139137	0.268568	0.426458	0.0903237	0.393177	0.281724	0.349379	0.461297	0.493958	0.24075	0.495637	NotSignificant	NotSignificant	NotSignificant
PF3D7_0606900	PF3D7_0606900	GLP2	glutaredoxin-like protein	66.1	32.6	44.5	43.83	54.66	33.61	85.09	46.95	36.84	81.06	71.05	81.92	0.673222	1.34448	1.55671	1.39691	1.92861	1.01061	1.00885	1.47681	1.46961	-0.570845	0.427047	0.638504	0.482235	0.947562	0.0152255	0.0603363	0.179452	0.107188	0.14932	0.0230379	0.48212	0.181914	0.416036	0.273999	0.338443	0.0859195	0.495637	NotSignificant	NotSignificant	NA
PF3D7_0607000	PF3D7_0607000	N/A	translation initiation factor IF-2, putative	740.77	660.34	1034.91	1035.91	537.54	623.87	1255.2	1065.46	409.15	659.65	640.39	988.23	1.39707	1.56875	2.33508	1.70782	1.56517	1.49811	1.48291	2.02145	1.53164	0.482408	0.649618	1.22347	0.772159	0.646321	0.583146	0.110236	0.0843003	0.00644266	0.0468407	0.0861627	0.12256	0.286827	0.243059	0.0332373	0.147049	0.232939	0.310778	NotSignificant	NA	NotSignificant
PF3D7_0608000	PF3D7_0608000	DPH7	diphthine methyltransferase, putative	96.01	86.79	111.05	139.25	81.51	83.68	121.86	147.85	67.41	41.63	132.88	144.86	1.15665	1.60445	1.49503	1.76685	1.97122	3.4797	1.38055	1.63094	2.72546	0.209953	0.682077	0.580176	0.821179	0.979089	1.79896	0.306127	0.074413	0.131901	0.0372132	0.0196693	0.000189317	0.486064	0.220944	0.318806	0.124044	0.0760049	0.00156524	NotSignificant	NotSignificant	UP
PF3D7_0608400	PF3D7_0608400	N/A	conserved Plasmodium protein, unknown function	86.03	95.84	104.75	111.77	173.92	190.9	166.18	93.52	195.81	143.61	160.68	129.3	1.2176	1.16621	0.955497	0.48989	0.820591	0.900355	1.19191	0.722693	0.860473	0.284039	0.221833	-0.0656771	-1.02947	-0.285264	-0.151434	0.241274	0.310649	0.398412	0.011253	0.279852	0.388554	0.486064	0.489583	0.461297	0.0517546	0.495591	0.495637	NotSignificant	NA	NotSignificant
PF3D7_0608500	PF3D7_0608500	N/A	proteasome subunit alpha type-2, putative	662.43	625.94	1094.74	899.05	654.26	568.75	951.04	720.7	936.38	583.92	888	874.23	1.65261	1.43632	1.45361	1.26716	0.948333	1.49717	1.54447	1.36039	1.22275	0.724748	0.522377	0.539642	0.341604	-0.0765344	0.582242	0.0311413	0.132605	0.151232	0.232572	0.441644	0.122922	0.109254	0.337852	0.351185	0.470471	0.495591	0.311556	NotSignificant	NotSignificant	NotSignificant
PF3D7_0608600	PF3D7_0608600	N/A	conserved Plasmodium protein, unknown function	26.6	30.6	19.24	29.62	33.96	43.72	33.56	15.97	40.05	21.21	34.06	20.74	0.723308	0.967974	0.988221	0.365279	0.850437	0.977841	0.845641	0.67675	0.914139	-0.467317	-0.04696	-0.0170937	-1.45293	-0.233724	-0.0323287	0.100453	0.475829	0.438792	0.000659031	0.317214	0.480565	0.266374	0.489583	0.461297	0.0074866	0.495591	0.495637	NotSignificant	NA	NotSignificant
PF3D7_0608800	PF3D7_0608800	OAT	ornithine aminotransferase	239.63	316.18	563.11	603.8	158.15	209.9	372.96	455.69	317.04	92.73	566.91	639.91	2.34991	1.90967	2.35827	2.17099	1.78813	6.90079	2.12979	2.26463	4.34446	1.23261	0.933325	1.23773	1.11835	0.838455	2.78676	0.000679056	0.0248741	0.00591344	0.00740812	0.0386524	1.92e-08	0.004383	0.0982227	0.031245	0.0384626	0.127347	3.13e-07	UP	UP	NA
PF3D7_0609100	PF3D7_0609100	ZIP1	zinc transporter ZIP1, putative	257.33	288.48	179.99	204.37	117.02	205.47	228.9	307.23	168.89	120.87	224.89	231.56	0.699452	0.708437	1.95608	1.49525	1.33158	1.91578	0.703945	1.72567	1.62368	-0.515703	-0.497288	0.967962	0.580391	0.413136	0.93793	0.0797793	0.161125	0.026009	0.10474	0.190202	0.0314172	0.224775	0.385814	0.0941564	0.260932	0.409301	0.112374	NotSignificant	NA	NotSignificant
PF3D7_0609700	PF3D7_0609700	N/A	conserved Plasmodium protein, unknown function	126.27	149.72	45.15	54.27	117.26	151.67	81	128.85	108.69	159.12	78.25	80.72	0.357567	0.362477	0.690773	0.849542	0.719937	0.50729	0.360022	0.770157	0.613614	-1.48371	-1.46404	-0.533717	-0.235243	-0.474057	-0.979117	3.76e-05	0.00141941	0.104951	0.295676	0.164021	0.0279604	0.000339258	0.00869716	0.270349	0.493958	0.369117	0.103801	DOWN	NotSignificant	NotSignificant
PF3D7_0609800	PF3D7_0609800	DHHC2	palmitoyltransferase DHHC2, putative	48.58	71.81	22.4	14.24	21.35	42.04	17.44	25.83	64.41	22.15	25.16	18.36	0.461095	0.198301	0.816862	0.614415	0.390623	0.828894	0.329698	0.715638	0.609758	-1.11686	-2.33424	-0.291836	-0.702715	-1.35615	-0.270741	0.00138712	8.75e-07	0.22998	0.0589242	0.00238157	0.302285	0.00820712	1.15e-05	0.461297	0.173414	0.0154185	0.495637	DOWN	NotSignificant	NA
PF3D7_0610100	PF3D7_0610100	SLU7	pre-mRNA-splicing factor SLU7, putative	211.6	159.47	264.17	298.3	205.05	194.89	333.21	284.45	139.07	207.05	199.67	298.1	1.24844	1.87057	1.62502	1.45954	1.43575	1.43975	1.55951	1.54228	1.43775	0.320127	0.903479	0.700456	0.545515	0.521806	0.525817	0.212619	0.0286812	0.0847972	0.119324	0.134711	0.146978	0.461296	0.109777	0.230436	0.286821	0.32326	0.354496	NotSignificant	NotSignificant	NotSignificant
PF3D7_0610400	PF3D7_0610400	H3	histone H3	897	2246.35	670.43	1399.3	340.58	1049.81	362.91	873.72	2205.64	466.35	1040.61	677.43	0.747414	0.622922	1.06556	0.832265	0.471795	1.45262	0.685168	0.948915	0.962208	-0.420021	-0.682877	0.0916181	-0.264885	-1.08377	0.538659	0.124196	0.0849077	0.469154	0.273588	0.0121282	0.141244	0.310764	0.24382	0.474754	0.493958	0.0531956	0.343288	NotSignificant	NotSignificant	NA
PF3D7_0610500	PF3D7_0610500	N/A	peptidyl-tRNA hydrolase PTRHD1, putative	72.98	78.59	88.06	146.5	71.02	42.11	96.82	108.78	30.84	17.37	79.25	139.92	1.20663	1.8641	1.36328	2.58323	2.56971	8.05527	1.53537	1.97326	5.31249	0.270986	0.898483	0.44708	1.36918	1.36161	3.00993	0.252133	0.0293636	0.202108	0.00140457	0.00211476	1.45e-09	0.486064	0.111562	0.432872	0.011961	0.0142828	2.73e-08	NotSignificant	NA	UP
PF3D7_0610600	PF3D7_0610600	CDPK2	calcium-dependent protein kinase 2	38.26	45.92	105.62	119.49	44.49	63.88	70.59	36.2	74.4	53.51	76.34	82.1	2.76059	2.60213	1.58665	0.566688	1.02608	1.53429	2.68136	1.07667	1.28018	1.46497	1.3797	0.665983	-0.819375	0.0371366	0.617574	6.78e-05	0.00196842	0.0967798	0.0343674	0.463788	0.109344	0.000575514	0.0116102	0.253439	0.117031	0.495591	0.286648	UP	NotSignificant	NotSignificant
PF3D7_0610700	PF3D7_0610700	N/A	conserved Plasmodium protein, unknown function	301.14	141.3	330	233.83	255.22	153.43	483.44	422.57	103.31	310.67	150.02	391.82	1.09584	1.65485	1.89421	2.75415	1.45213	1.26121	1.37534	2.32418	1.35667	0.132032	0.726699	0.921595	1.46161	0.538175	0.334808	0.381556	0.062298	0.0325714	0.000709034	0.12743	0.250267	0.486064	0.194259	0.112125	0.00775976	0.311581	0.495637	NotSignificant	NA	NotSignificant
PF3D7_0610800	PF3D7_0610800	TK	transketolase	708.39	693.89	901.59	764	483.4	566.64	831.77	879.62	314.9	449.25	664.3	796.17	1.27273	1.10104	1.72067	1.55234	2.10956	1.77222	1.18689	1.6365	1.94089	0.347928	0.138866	0.782967	0.634448	1.07694	0.825558	0.191966	0.373419	0.0606715	0.0847594	0.0117488	0.05058	0.428018	0.489583	0.180995	0.224704	0.0520134	0.162773	NotSignificant	NotSignificant	NA
PF3D7_0610900	PF3D7_0610900	SPT5	transcription elongation factor SPT5, putative	64.48	69.14	66.45	80.97	63.92	76.66	76.27	96.12	47.33	86.23	63.16	85.44	1.03055	1.1711	1.19321	1.25385	1.33446	0.990838	1.10083	1.22353	1.16265	0.0434175	0.227867	0.254848	0.326363	0.416256	-0.0132782	0.472997	0.306267	0.33546	0.242927	0.188435	0.495511	0.486064	0.489583	0.461297	0.48483	0.407582	0.496736	NotSignificant	NotSignificant	NotSignificant
PF3D7_0611100	PF3D7_0611100	SDH3	succinate dehydrogenase subunit 3, putative	60.51	47.28	59.56	43.49	95.42	78.32	11	57.11	222.33	150.79	55.81	33.66	0.9843	0.919839	0.11528	0.729188	0.251023	0.223224	0.95207	0.422234	0.237124	-0.0228298	-0.120546	-3.11679	-0.455637	-1.99411	-2.16343	0.457417	0.415872	7.25e-12	0.153612	1.61e-05	1.11e-05	0.486064	0.489583	7.23e-10	0.345953	0.000314079	0.000116547	NotSignificant	NA	DOWN
PF3D7_0611200	PF3D7_0611200	ApiAP2	AP2 domain transcription factor, putative	57.01	46.91	134.41	122.15	73.87	73.43	53.71	34.68	69.29	65.08	64.7	62.11	2.35766	2.60392	0.727088	0.472287	0.933757	0.954364	2.48079	0.599687	0.94406	1.23735	1.38069	-0.459798	-1.08227	-0.0988814	-0.0673887	0.000650133	0.00195568	0.136436	0.00824907	0.423271	0.453145	0.00423967	0.0115591	0.326153	0.041435	0.495591	0.495637	UP	NA	NotSignificant
PF3D7_0611400	PF3D7_0611400	SWIB	SWIB/MDM2 domain-containing protein	20.92	18.77	15.69	22.11	24.19	21.07	29.27	28.91	20.4	23.57	18.53	21.13	0.75	1.17794	1.21	1.37209	0.908333	0.896479	0.963972	1.29105	0.902406	-0.415037	0.23627	0.275012	0.456378	-0.138706	-0.157659	0.12691	0.300209	0.31996	0.162915	0.390962	0.383868	0.315469	0.489583	0.461297	0.361044	0.495591	0.495637	NotSignificant	NotSignificant	NotSignificant
PF3D7_0611600	PF3D7_0611600	BTP1	basal complex transmembrane protein 1	22.82	20.51	8.64	6.96	31.96	23.8	11.89	13.35	85	62.08	19.71	6.96	0.378615	0.339347	0.372028	0.560924	0.231882	0.112113	0.358981	0.466476	0.171998	-1.4012	-1.55917	-1.42652	-0.834122	-2.10854	-3.15697	9.15e-05	0.000733934	0.000803981	0.031973	5.51e-06	2.88e-10	0.000752016	0.00488716	0.0071577	0.111422	0.000127847	5.93e-09	DOWN	NA	DOWN
PF3D7_0611800	PF3D7_0611800	N/A	conserved Plasmodium protein, unknown function	64.06	66.47	85.34	94.92	90.35	111.44	83.01	78.52	66.58	119	63.87	64.95	1.33219	1.42801	0.91876	0.704594	0.959297	0.545798	1.3801	0.811677	0.752548	0.413798	0.514009	-0.122239	-0.505135	-0.0599504	-0.87356	0.148159	0.136344	0.352764	0.129279	0.455363	0.0441946	0.355532	0.344192	0.461297	0.305579	0.495591	0.146884	NotSignificant	NotSignificant	NotSignificant
PF3D7_0611900	PF3D7_0611900	N/A	lsm12, putative	132.96	155.16	123.34	116.25	127.96	169.26	131.57	145.15	124.72	71.28	178.77	164	0.927647	0.749227	1.02821	0.857556	1.43337	2.30079	0.838437	0.942884	1.86708	-0.108352	-0.416526	0.0401377	-0.221696	0.519412	1.20213	0.369775	0.205197	0.487158	0.306037	0.135799	0.00865165	0.486064	0.456709	0.48979	0.493958	0.324775	0.0414346	NotSignificant	NotSignificant	NA
PF3D7_0612000	PF3D7_0612000	N/A	conserved Plasmodium protein, unknown function	58.77	61.29	59.21	42.28	66.07	46.98	53.38	36.26	150.02	39.13	64.32	32.71	1.00749	0.689835	0.807931	0.771818	0.428743	0.835932	0.848661	0.789874	0.632337	0.010761	-0.535676	-0.307696	-0.373668	-1.22182	-0.258543	0.492671	0.142522	0.219857	0.200179	0.00551549	0.31071	0.494412	0.355835	0.459282	0.420805	0.0292511	0.495637	NotSignificant	NotSignificant	NA
PF3D7_0612100	PF3D7_0612100	EIF3L	eukaryotic translation initiation factor 3 subunit L, putative	112.73	59.96	105.79	103.4	63.27	44.09	215.83	175.4	52.03	80.22	75	130.87	0.938437	1.72448	3.41125	3.97823	1.44148	1.63139	1.33146	3.69474	1.53643	-0.0916682	0.786164	1.7703	1.99213	0.527547	0.706101	0.386498	0.0486116	0.000130596	6.61e-06	0.132126	0.0801282	0.486064	0.161731	0.00185911	0.00022215	0.31967	0.227906	NotSignificant	UP	NotSignificant
PF3D7_0612200	PF3D7_0612200	LRR6	leucine-rich repeat protein	22.2	47.5	9.83	6.89	38.75	50.94	11.5	19.82	87.97	54.08	21.76	11.4	0.442793	0.145053	0.296774	0.389085	0.247357	0.210799	0.293923	0.34293	0.229078	-1.1753	-2.78535	-1.75256	-1.36184	-2.01533	-2.24606	0.00082822	5.61e-09	5.94e-05	0.00129806	1.33e-05	5.3e-06	0.00522699	1.26e-07	0.00101947	0.0112909	0.000264746	5.97e-05	DOWN	DOWN	DOWN
PF3D7_0612600	PF3D7_0612600	NCS6	cytoplasmic tRNA 2-thiolation protein 1, putative	42.28	61.06	45.48	49.34	51.54	47.12	47.61	56.79	100.96	98.42	69.41	49.39	1.07569	0.808058	0.923749	1.20522	0.6875	0.501829	0.941872	1.06448	0.594664	0.105257	-0.30747	-0.114428	0.269297	-0.540568	-0.994733	0.408737	0.274863	0.35896	0.283813	0.131965	0.0260457	0.486064	0.489583	0.461297	0.493958	0.319506	0.0979733	NotSignificant	NotSignificant	NA
PF3D7_0612700	PF3D7_0612700	P12	6-cysteine protein P12	111.7	132.69	25.07	26.7	138.17	177.01	55.97	79.67	471.54	544.46	87.2	34.25	0.22444	0.201221	0.405081	0.450088	0.184926	0.0629064	0.212831	0.427584	0.123916	-2.1556	-2.31315	-1.30372	-1.15172	-2.43498	-3.99065	5e-09	1.09e-06	0.00190767	0.00538159	1.9e-07	2.3e-15	1.04e-07	1.4e-05	0.0141088	0.0313834	7.12e-06	9.21e-14	DOWN	DOWN	DOWN
PF3D7_0613100	PF3D7_0613100	N/A	conserved Plasmodium protein, unknown function	620.99	440.37	460.02	557.57	447.33	423.6	646.02	648.11	494.44	534.23	585.39	542.62	0.740785	1.26614	1.44417	1.53	1.18395	1.0157	1.00346	1.48709	1.09983	-0.432873	0.340437	0.530239	0.613536	0.243603	0.0224812	0.117387	0.230032	0.155973	0.0921204	0.300612	0.476433	0.299826	0.489583	0.359257	0.238455	0.495591	0.495637	NotSignificant	NotSignificant	NotSignificant
PF3D7_0613500	PF3D7_0613500	N/A	AP-3 complex subunit beta, putative	20.13	26.11	16.1	16.58	29.93	28.75	14.54	18.63	36.02	31.25	20.6	19.4	0.799801	0.635006	0.4858	0.648	0.571904	0.6208	0.717404	0.5669	0.596352	-0.322286	-0.655158	-1.04157	-0.625934	-0.806154	-0.6878	0.184978	0.094154	0.00977282	0.0814795	0.0472109	0.0903748	0.4171	0.262454	0.0455883	0.219131	0.148154	0.249431	NotSignificant	NA	NotSignificant
PF3D7_0613600	PF3D7_0613600	N/A	conserved Plasmodium protein, unknown function	36.38	38.31	9	10.8	50.43	43.36	17.17	29.06	100.07	187.73	30.33	12.7	0.247389	0.281911	0.340472	0.670203	0.303088	0.0676503	0.26465	0.505337	0.185369	-2.01515	-1.82669	-1.55439	-0.57733	-1.72219	-3.88576	4.15e-08	9.46e-05	0.000305505	0.0988017	0.000166574	1.17e-14	7.19e-07	0.000810587	0.0033971	0.250086	0.00204792	4.19e-13	DOWN	NA	DOWN
PF3D7_0613700	PF3D7_0613700	N/A	syntaxin-binding protein, putative	29.93	30.95	35.65	44.89	20.58	33.13	36.85	29.01	69.62	35.67	30.71	36.6	1.19111	1.4504	1.79057	0.875641	0.441109	1.02607	1.32076	1.33311	0.733591	0.25231	0.536455	0.840422	-0.191588	-1.18079	0.0371324	0.268108	0.126476	0.0473143	0.329617	0.00702595	0.464963	0.486064	0.327281	0.149954	0.493958	0.0352228	0.495637	NotSignificant	NotSignificant	NA
PF3D7_0613900	PF3D7_0613900	myoE	myosin E, putative	84.28	181.11	20.3	26.41	141.44	273.09	37.54	90.72	405.5	866.79	103.45	25.71	0.240864	0.145823	0.265413	0.332198	0.255117	0.0296612	0.193343	0.298806	0.142389	-2.05371	-2.77771	-1.91369	-1.58988	-1.97077	-5.07528	2.35e-08	6.16e-09	1.39e-05	0.000221627	2e-05	1.02e-23	4.29e-07	1.35e-07	0.000340603	0.00346069	0.000376345	1.7e-21	DOWN	DOWN	DOWN
PF3D7_0614300	PF3D7_0614300	MFR1	major facilitator superfamily-related transporter, putative	259.15	255.9	393.97	277.69	147.21	135.81	317.02	384.71	300.73	200.84	244.84	324.3	1.52024	1.08515	2.15352	2.83271	0.814152	1.61472	1.30269	2.49311	1.21444	0.604298	0.117895	1.1067	1.50218	-0.29663	0.691282	0.0609709	0.389915	0.0125998	0.000518887	0.27191	0.0845575	0.182945	0.489583	0.0548001	0.0063794	0.495591	0.236917	NotSignificant	UP	NotSignificant
PF3D7_0614400	PF3D7_0614400	CWF7	pre-mRNA-splicing factor CWF7, putative	95.56	82.1	76.72	67.43	87.61	55.05	146.32	107.24	33.08	87.85	98.83	115.5	0.802846	0.821315	1.67013	1.94805	2.98761	1.31474	0.812081	1.80909	2.15117	-0.316804	-0.283992	0.73996	0.962029	1.57899	0.394779	0.188862	0.291254	0.0724747	0.018156	0.000458074	0.214283	0.422854	0.489583	0.206584	0.0736519	0.00450149	0.461733	NotSignificant	NA	NA
PF3D7_0614500	PF3D7_0614500	RPL19	60S ribosomal protein L19	3886.15	3120.08	6892.38	6240.87	3651.16	2530.29	7639.45	5090.11	2083.88	3761.32	4284.75	5908.54	1.77358	2.00023	2.09234	2.01167	2.05614	1.57087	1.8869	2.052	1.8135	0.826661	1.00016	1.06511	1.00839	1.03994	0.651563	0.0164623	0.0178626	0.0157854	0.0140719	0.0143396	0.0973328	0.0661286	0.0755468	0.0653506	0.0611541	0.059495	0.26389	UP	UP	NA
PF3D7_0614700	PF3D7_0614700	N/A	conserved Plasmodium protein, unknown function	26.61	28.3	6.01	4.27	23.01	32.77	9.11	13.35	52.48	49.14	17.88	11.65	0.225855	0.150883	0.395915	0.407385	0.340701	0.237078	0.188369	0.40165	0.288889	-2.14653	-2.72849	-1.33674	-1.29554	-1.55342	-2.07657	5.76e-09	1.11e-08	0.00152165	0.0020769	0.000607914	2.34e-05	1.17e-07	2.34e-07	0.0118073	0.015729	0.0055159	0.000234457	DOWN	DOWN	DOWN
PF3D7_0614800	PF3D7_0614800	NTHL1	endonuclease III-like protein 1, putative	68.09	79.88	226.3	208.06	70.6	82.62	131.89	91.1	129.67	94.77	115.43	146.25	3.32354	2.60466	1.86813	1.10264	0.890183	1.54321	2.9641	1.48538	1.2167	1.73272	1.38109	0.901595	0.14096	-0.167827	0.625934	3.06e-06	0.00195047	0.0357963	0.386059	0.367793	0.106295	3.59e-05	0.0115523	0.12081	0.493958	0.495591	0.281341	UP	NotSignificant	NotSignificant
PF3D7_0615000	PF3D7_0615000	N/A	conserved Plasmodium protein, unknown function	153.08	134.72	119.59	103.98	165.67	138.94	225.38	198.06	82.25	112.32	184.75	131.32	0.781226	0.771823	1.36042	1.42551	2.2462	1.16916	0.776524	1.39296	1.70768	-0.356189	-0.373658	0.444047	0.511476	1.16749	0.225472	0.162079	0.231248	0.203932	0.134885	0.00705233	0.323291	0.379476	0.489583	0.435495	0.31523	0.0353239	0.495637	NotSignificant	NotSignificant	NA
PF3D7_0615100	PF3D7_0615100	ENR	enoyl-acyl carrier reductase	33.49	39.8	11.15	6.82	41.41	52.79	16.41	19.4	28.21	20.65	42.03	13.95	0.332935	0.171357	0.396281	0.367494	1.4899	0.675545	0.252146	0.381887	1.08272	-1.58669	-2.54492	-1.3354	-1.44421	0.575213	-0.565877	1.17e-05	9.19e-08	0.00153575	0.00070436	0.111978	0.135981	0.000119728	1.5e-06	0.0119005	0.00773843	0.282809	0.33413	DOWN	DOWN	NotSignificant
PF3D7_0615400	PF3D7_0615400	N/A	ribonuclease, putative	148.36	135.95	130.18	163.04	127.41	121.31	174.52	204.68	132.07	148.29	111.43	160.24	0.87746	1.19926	1.36975	1.68725	0.843719	1.08059	1.03836	1.5285	0.962152	-0.188594	0.26215	0.453914	0.754672	-0.245165	0.111813	0.293209	0.281902	0.198035	0.0507242	0.308739	0.407151	0.486064	0.489583	0.426864	0.156374	0.495591	0.495637	NotSignificant	NotSignificant	NotSignificant
PF3D7_0615600	PF3D7_0615600	N/A	zinc finger protein, putative	33.78	31.91	29.33	27.64	26.61	23.98	32.53	38.68	15.91	29.93	26.83	40.13	0.868265	0.866186	1.22247	1.61301	1.68636	1.3408	0.867226	1.41774	1.51358	-0.203792	-0.207251	0.289802	0.689756	0.753913	0.423089	0.279574	0.34776	0.308785	0.0674235	0.0559448	0.1984	0.486064	0.489583	0.461297	0.19072	0.169096	0.437126	NotSignificant	NotSignificant	NotSignificant
PF3D7_0615700	PF3D7_0615700	N/A	RNA and export factor binding protein, putative	346.62	336.22	392.07	356.91	551.95	370.62	521.35	381.73	392.46	294.51	429.37	363.01	1.13112	1.06154	0.94456	1.02998	1.09405	1.23259	1.09633	0.987268	1.16332	0.177756	0.0861548	-0.0822854	0.0426118	0.129676	0.301693	0.336526	0.415255	0.384832	0.470687	0.38805	0.271431	0.486064	0.489583	0.461297	0.493958	0.495591	0.495637	NotSignificant	NotSignificant	NotSignificant
PF3D7_0615900	PF3D7_0615900	N/A	protein phosphatase, putative	16.41	22.67	26.84	31.96	18.39	25.27	12.89	18.9	24.28	16.75	23.68	23.05	1.63559	1.40979	1	0.747922	0.975288	1.37612	1.52269	0.873961	1.1757	0.709809	0.495483	0	-0.419039	-0.0360993	0.460606	0.0340091	0.144876	0.453175	0.17344	0.475182	0.178481	0.117287	0.359913	0.461297	0.378166	0.495591	0.40681	NotSignificant	NA	NotSignificant
PF3D7_0616000	PF3D7_0616000	PDXK	pyridoxal kinase	42.34	47.45	54.97	52.01	39.81	46.08	56.55	55.44	45.3	28.36	55.77	63.79	1.2983	1.0961	1.4205	1.20312	1.23113	2.24929	1.1972	1.31181	1.74021	0.376623	0.132381	0.506396	0.266787	0.299978	1.16947	0.171988	0.378496	0.16843	0.285685	0.260915	0.0102805	0.395582	0.489583	0.380541	0.493958	0.495591	0.0472439	NotSignificant	NotSignificant	NA
PF3D7_0616100	PF3D7_0616100	N/A	conserved Plasmodium protein, unknown function	40.19	51.5	65.48	58.79	44.27	38.89	76.46	82.61	37.55	42.45	96.13	72.3	1.62926	1.14155	1.72713	2.1242	2.56005	1.70318	1.38541	1.92566	2.13162	0.704218	0.190998	0.788376	1.08692	1.35617	0.768231	0.0351368	0.333458	0.0593002	0.00894749	0.00219179	0.0634478	0.120134	0.489583	0.17812	0.0439255	0.0146811	0.193341	NotSignificant	NA	NA
PF3D7_0616200	PF3D7_0616200	NDC80	kinetochore protein NDC80, putative	56.5	68.79	62.92	59.47	57.71	81.72	46.03	41.02	139.4	88.51	57.91	50.21	1.11363	0.864515	0.797609	0.501958	0.415423	0.567281	0.989072	0.649783	0.491352	0.155268	-0.210037	-0.326247	-0.994362	-1.26735	-0.817866	0.358427	0.345638	0.208348	0.0137415	0.00418306	0.0554265	0.486064	0.489583	0.441573	0.060086	0.023631	0.174224	NotSignificant	NA	NA
PF3D7_0616900	PF3D7_0616900	N/A	conserved Plasmodium protein, unknown function	21.11	13.49	17.74	24.05	16.1	11.9	19.77	19.63	9.98	12.54	14.74	21.3	0.84036	1.7828	1	1	1	1.69856	1.31158	1	1.34928	-0.250921	0.834147	0	0	0	0.764316	0.239356	0.0394183	0.453175	0.491994	0.494719	0.064412	0.486064	0.138893	0.461297	0.493958	0.495591	0.195543	NotSignificant	NA	NA
PF3D7_0617100	PF3D7_0617100	N/A	AP-2 complex subunit alpha, putative	46.84	54.87	47.54	50.39	32.91	45.47	46.45	51.34	40.76	35.85	38.02	45.01	1.01494	0.918352	1.41143	1.1291	0.932777	1.25551	0.966648	1.27026	1.09414	0.0214008	-0.12288	0.497153	0.175168	-0.100396	0.328272	0.496137	0.413994	0.173427	0.357646	0.422031	0.254374	0.496749	0.489583	0.388739	0.493958	0.495591	0.495637	NotSignificant	NotSignificant	NotSignificant
PF3D7_0617200	PF3D7_0617200	N/A	conserved protein, unknown function	771.51	699.13	1013.07	1024.99	820.37	575.01	1280.86	931.9	582.2	920.15	717.25	1004.21	1.3131	1.46609	1.56132	1.62067	1.23196	1.09135	1.3896	1.59099	1.16166	0.392977	0.551977	0.642766	0.696588	0.300961	0.12612	0.161219	0.119949	0.105523	0.0654875	0.260247	0.396263	0.37793	0.314259	0.271207	0.186919	0.495591	0.495637	NotSignificant	NotSignificant	NotSignificant
PF3D7_0617800	PF3D7_0617800	H2A	histone H2A	1075.31	1674.62	789.05	1117.59	439.45	802.83	1002.9	1684.56	1459.62	608.28	1240.53	1175.74	0.733788	0.667369	2.28217	2.09828	0.849899	1.93289	0.700579	2.19022	1.3914	-0.446564	-0.583443	1.19041	1.06921	-0.234636	0.950762	0.110429	0.12148	0.00783461	0.00993291	0.316534	0.0296738	0.287195	0.317536	0.0384953	0.0475539	0.495591	0.108182	NotSignificant	UP	NotSignificant
PF3D7_0617900	PF3D7_0617900	H3.3	histone H3 variant	1356.83	2136.25	1490.18	1468.91	819.08	1549.83	1257.57	2296.96	2586.22	1550.96	1825.73	1330.4	1.09828	0.687611	1.53534	1.48207	0.705945	0.857791	0.892946	1.50871	0.781868	0.135247	-0.540334	0.618562	0.567616	-0.502372	-0.221301	0.378329	0.140368	0.115231	0.109925	0.149803	0.337038	0.486064	0.351848	0.289095	0.269875	0.347016	0.495637	NotSignificant	NotSignificant	NotSignificant
PF3D7_0618000	PF3D7_0618000	N/A	conserved Plasmodium membrane protein, unknown function	58.87	63.04	11.37	11.1	89.78	80.22	21.18	35.16	303.87	403.33	52.43	16.8	0.193137	0.176079	0.23591	0.438295	0.172541	0.0416532	0.184608	0.337102	0.107097	-2.3723	-2.50571	-2.08369	-1.19003	-2.53499	-4.58543	1.47e-10	1.42e-07	2.64e-06	0.00421373	6.19e-08	1.05e-19	4.19e-09	2.21e-06	9.43e-05	0.0262916	2.66e-06	1.01e-17	DOWN	DOWN	DOWN
PF3D7_0618200	PF3D7_0618200	N/A	conserved protein, unknown function	777.75	485.16	1176.07	919.3	684.91	514.16	1579.43	916.39	412.01	704.01	784.44	908.61	1.51214	1.89484	2.30604	1.78231	1.90393	1.29062	1.70349	2.04417	1.59728	0.596596	0.922075	1.20542	0.833744	0.928984	0.368065	0.0634597	0.0262561	0.0071729	0.035025	0.0252414	0.229927	0.188029	0.102569	0.0361441	0.118488	0.092438	0.483883	NotSignificant	NA	NA
PF3D7_0618300	PF3D7_0618300	N/A	60S ribosomal protein L27a, putative	2066.62	1987.42	3086.47	3088.04	1373.29	1272.19	3924.37	2991.09	1278.18	1534.17	2355.91	2683	1.49349	1.55379	2.85764	2.35113	1.84318	1.74883	1.52364	2.60439	1.796	0.578685	0.635795	1.51482	1.23336	0.882193	0.806389	0.0695521	0.0887985	0.000944467	0.00357797	0.0315841	0.0546289	0.202385	0.25181	0.00810359	0.0233061	0.109456	0.172588	NotSignificant	UP	NotSignificant
PF3D7_0618500	PF3D7_0618500	MDH	malate dehydrogenase	85.05	119.38	43.95	28.92	120.05	161.81	41.08	68.58	172.89	73.05	119.54	34.86	0.516755	0.242252	0.342191	0.42383	0.691422	0.477207	0.379503	0.383011	0.584315	-0.952448	-2.04542	-1.54713	-1.23844	-0.532361	-1.06731	0.0052612	1.43e-05	0.000323372	0.00306442	0.135669	0.0185262	0.0253466	0.000145058	0.00352543	0.0207213	0.324599	0.0758516	DOWN	DOWN	NA
PF3D7_0618600	PF3D7_0618600	ROM10	rhomboid protease ROM10	26.6	27.29	57.48	61.65	27.91	32.51	36.28	18.69	59.09	37.56	34.51	37.6	2.1609	2.25907	1.29989	0.5749	0.584024	1.00106	2.20999	0.937396	0.792545	1.11163	1.17573	0.378392	-0.798617	-0.7759	0.0015356	0.00196066	0.00690232	0.245761	0.0379856	0.0537803	0.492861	0.0108968	0.033423	0.461297	0.12588	0.164214	0.495637	UP	NotSignificant	NotSignificant
PF3D7_0619000	PF3D7_0619000.1	N/A	conserved protein, unknown function	55.78	50.54	78.05	73.13	52.65	49.15	70.61	85.64	66.71	75.76	46.88	89.64	1.39925	1.44697	1.34112	1.74242	0.702743	1.18321	1.42311	1.54177	0.942977	0.484651	0.533038	0.423439	0.801093	-0.50893	0.242706	0.109127	0.127945	0.216583	0.0409421	0.146631	0.311209	0.284603	0.329731	0.453972	0.132735	0.342179	0.495637	NotSignificant	NotSignificant	NotSignificant
PF3D7_0619200	PF3D7_0619200	N/A	conserved Plasmodium protein, unknown function	86.57	91.98	67.36	87.48	88.23	93.97	102.38	132.23	75.32	94.12	54.08	99.93	0.778099	0.951076	1.16038	1.40715	0.718003	1.06173	0.864587	1.28376	0.889866	-0.361975	-0.072367	0.214593	0.492777	-0.477938	0.0864165	0.158364	0.454995	0.367234	0.144001	0.162022	0.42665	0.373549	0.489583	0.461297	0.330341	0.365772	0.495637	NotSignificant	NotSignificant	NotSignificant
PF3D7_0619400	PF3D7_0619400	N/A	cell division cycle protein 48 homologue, putative	289.52	306.73	396.73	284.96	258.36	281.64	274.63	337.71	470.95	215.67	352.71	330.71	1.3703	0.929026	1.06297	1.19908	0.748933	1.53341	1.14966	1.13103	1.14117	0.454494	-0.10621	0.0881065	0.261933	-0.417091	0.616741	0.124728	0.427445	0.472128	0.28932	0.195185	0.109651	0.311136	0.489583	0.477169	0.493958	0.41616	0.287013	NotSignificant	NotSignificant	NotSignificant
PF3D7_0619500	PF3D7_0619500	ACS12	acyl-CoA synthetase	17.51	10.63	30.1	23.21	17.68	6.14	34.44	22.2	10.25	16.19	15.85	27.68	1.71902	2.18344	1.94796	3.61564	1	1.7097	1.95123	2.7818	1.35485	0.781584	1.1266	0.961967	1.85425	0	0.773741	0.0219972	0.00911424	0.0267897	2.52e-05	0.494719	0.0621099	0.0835188	0.0426432	0.0964907	0.000663518	0.495591	0.190183	UP	UP	NA
PF3D7_0619900	PF3D7_0619900	SF3A2	splicing factor 3A subunit 2, putative	150.1	107.59	185.8	174.31	151.1	139.28	287.57	188.54	151.92	239.29	174.09	176.79	1.23784	1.62013	1.90318	1.35368	1.14593	0.738811	1.42899	1.62843	0.942371	0.307827	0.696111	0.92841	0.436883	0.196522	-0.436723	0.222155	0.0704227	0.031529	0.173681	0.335714	0.199215	0.473591	0.21254	0.109667	0.378407	0.495591	0.438072	NotSignificant	NotSignificant	NotSignificant
PF3D7_0620100	PF3D7_0620100	N/A	ATP synthase-associated protein, putative	128.86	156.09	43.37	41.79	181.96	127.3	48.38	59.16	65.19	91.3	117.34	55.14	0.336567	0.26773	0.265883	0.464729	1.79997	0.603943	0.302148	0.365306	1.20196	-1.57104	-1.90115	-1.91114	-1.10554	0.847972	-0.727516	1.4e-05	5.08e-05	1.42e-05	0.00716599	0.0370136	0.0783004	0.000139436	0.000461169	0.000344378	0.0377484	0.123018	0.223742	DOWN	DOWN	NotSignificant
PF3D7_0620400	PF3D7_0620400	MSP10	merozoite surface protein 10	22.6	27.14	5.46	3.91	19.93	32.09	12.23	18.41	108.84	86.14	25.16	6.73	0.241593	0.144068	1	0.573699	0.231165	0.0781286	0.19283	0.786849	0.154647	-2.04935	-2.79518	0	-0.801634	-2.11301	-3.678	2.51e-08	4.98e-09	0.453175	0.0374412	5.28e-06	2.56e-13	4.54e-07	1.12e-07	0.461297	0.124439	0.000123974	7.54e-12	DOWN	NA	DOWN
PF3D7_0620500	PF3D7_0620500	N/A	cleavage stimulation factor subunit 1, putative	29.92	26.96	34.51	34.05	33.86	39.93	47.07	38.83	41.05	56.85	26.24	39.92	1.15341	1.26298	1.39014	0.972452	0.63922	0.702199	1.2082	1.18129	0.67071	0.205904	0.336834	0.475226	-0.0403014	-0.645615	-0.510049	0.309882	0.232296	0.185652	0.456757	0.0906416	0.161404	0.486064	0.489583	0.407954	0.493958	0.241371	0.379145	NotSignificant	NotSignificant	NotSignificant
PF3D7_0621100	PF3D7_0621100	N/A	conserved Plasmodium protein, unknown function	35.42	66.12	14.98	11.58	54.38	75.75	24.86	26.94	174.27	127.36	37.23	16.69	0.422925	0.175136	0.457153	0.355644	0.213634	0.131046	0.299031	0.406398	0.17234	-1.24153	-2.51345	-1.12925	-1.4915	-2.22679	-2.93186	0.000449414	1.3e-07	0.00584073	0.00048906	1.72e-06	4.36e-09	0.00305344	2.05e-06	0.0308895	0.0060918	4.78e-05	7.79e-08	DOWN	DOWN	DOWN
PF3D7_0621200	PF3D7_0621200	PDX1	pyridoxine biosynthesis protein PDX1	354.79	405.33	773.67	1100.88	178.94	227.25	942.37	1173.66	118.06	161.14	1000.54	1492.47	2.18064	2.71601	5.2664	5.16462	8.47484	9.26195	2.44833	5.21551	8.86839	1.12475	1.44149	2.39682	2.36866	3.08319	3.21132	0.0017557	0.0013033	3.1e-07	1.09e-07	5.22e-11	1.2e-10	0.00995247	0.00811704	1.55e-05	5.83e-06	4.78e-09	2.6e-09	UP	UP	UP
PF3D7_0621300	PF3D7_0621300	PUF3	mRNA-binding protein PUF3	34.93	31.95	49.7	53.42	50.75	30.14	85.09	66.26	16.74	43.71	37.41	75.14	1.42285	1.67199	1.67665	2.19841	2.23477	1.71906	1.54742	1.93753	1.97691	0.508779	0.741564	0.745582	1.13646	1.16012	0.781618	0.0976932	0.058623	0.0708386	0.00663161	0.00736009	0.0602356	0.260723	0.184578	0.202702	0.0358057	0.0365431	0.185441	NotSignificant	NA	NA
PF3D7_0621700	PF3D7_0621700	N/A	conserved Plasmodium protein, unknown function	7.67	10.94	23.68	23.19	8.88	11.21	20.74	16.7	8.65	7.7	14.61	19.33	3.08735	2.11974	2.33559	1	1	1	2.60355	1.66779	1	1.62637	1.08389	1.22378	0	0	0	1.11e-05	0.011519	0.00643068	0.491994	0.494719	0.494066	0.000114763	0.0523841	0.0332285	0.493958	0.495591	0.495637	UP	NA	NA
PF3D7_0621800	PF3D7_0621800	N/A	nascent polypeptide-associated complex subunit alpha, putative	2375.85	2223.74	4963.55	4266.97	1423.67	1483.58	4915.35	4126.49	800.99	1462.37	3381.76	4247.37	2.08917	1.91883	3.45259	2.78144	4.22198	2.90444	2.004	3.11702	3.56321	1.06293	0.940224	1.78768	1.47583	2.07792	1.53826	0.00292569	0.024057	0.000113002	0.000636065	6.55e-06	0.00117669	0.0153727	0.0958232	0.00165426	0.00727736	0.000147069	0.0077446	UP	UP	UP
PF3D7_0621900	PF3D7_0621900	SRP68	signal recognition particle subunit SRP68, putative	76.02	74.44	103.27	95.85	64.15	56.46	92.06	117.69	53.12	62.53	68.93	87.75	1.35846	1.28761	1.43507	2.08448	1.29763	1.40333	1.32304	1.75978	1.35048	0.44197	0.3647	0.521125	1.05969	0.375877	0.488851	0.131646	0.215112	0.160661	0.0105004	0.212076	0.164348	0.324262	0.472299	0.36767	0.0492636	0.438987	0.384165	NotSignificant	NA	NotSignificant
PF3D7_0622200	PF3D7_0622200	N/A	radical SAM protein, putative	44.25	43.63	51.12	53.07	40.5	34.03	90.65	83.52	14.84	40.66	47.9	66.93	1.15525	1.21636	2.23827	2.45431	3.22776	1.64609	1.18581	2.34629	2.43693	0.20821	0.282576	1.16239	1.29531	1.69053	0.719043	0.307741	0.267843	0.00921467	0.00235951	0.000193834	0.0764051	0.486064	0.489583	0.0437986	0.0172262	0.0023033	0.220072	NotSignificant	UP	NA
PF3D7_0622600	PF3D7_0622600	QCR9	cytochrome b-c1 complex subunit 9, putative	250.09	136.94	174.91	115.31	306.05	189.08	146.26	124.44	357.66	265.96	238.79	94.76	0.699388	0.842048	0.477896	0.658134	0.667645	0.356294	0.770718	0.568015	0.51197	-0.515835	-0.248026	-1.06523	-0.603546	-0.582846	-1.48886	0.0797278	0.317211	0.00853165	0.0891505	0.113994	0.00178056	0.224775	0.489583	0.0410328	0.232709	0.286625	0.0111803	NotSignificant	NA	NA
PF3D7_0622800	PF3D7_0622800	N/A	leucine--tRNA ligase, putative	191.32	139.66	227.83	203.83	158.57	114.18	264.43	236.5	84.57	163.19	148.79	225.98	1.19083	1.45947	1.66759	2.07129	1.75937	1.38477	1.32515	1.86944	1.57207	0.25197	0.545448	0.737766	1.05053	0.81506	0.469642	0.268403	0.122665	0.0731209	0.0110733	0.0429328	0.173878	0.486064	0.319799	0.207718	0.0512184	0.137153	0.39888	NotSignificant	NA	NotSignificant
PF3D7_0622900	PF3D7_0622900	AP2Tel	AP2 domain transcription factor AP2Tel	54.08	44.11	11.77	13.38	57.96	46.58	18.53	27.35	21.26	65.04	20.73	29.81	0.217641	0.303333	0.319703	0.587162	0.975071	0.458333	0.260487	0.453433	0.716702	-2.19998	-1.72103	-1.64519	-0.76817	-0.0364215	-1.12553	2.49e-09	0.00021992	0.000147311	0.0438491	0.474914	0.0139127	5.53e-08	0.00171586	0.00204579	0.139766	0.495591	0.0604815	DOWN	NA	NA
PF3D7_0623000	PF3D7_0623000	CS	chorismate synthase	35.69	25.83	44.26	36.23	31.95	23.24	21.19	22.31	38.36	16.34	36.25	33.53	1.24012	1.40263	0.663224	0.959983	0.944995	2.05202	1.32138	0.811603	1.49851	0.310484	0.488137	-0.592432	-0.0589196	-0.0816217	1.03704	0.220075	0.148356	0.0839735	0.440575	0.437449	0.0199211	0.470642	0.365739	0.228982	0.493958	0.495591	0.0804208	NotSignificant	NotSignificant	NA
PF3D7_0623100	PF3D7_0623100	NAB2	nuclear polyadenylated RNA-binding protein NAB2, putative	352.67	434.61	450.1	460.04	204.62	328.61	379.93	508.14	231.19	192.95	348.44	434.2	1.27626	1.05851	1.85676	1.54633	1.50716	2.25032	1.16739	1.70155	1.87874	0.351927	0.0820379	0.892786	0.62885	0.591831	1.17013	0.1891	0.41857	0.0372974	0.0866853	0.105499	0.0102451	0.423203	0.489583	0.124613	0.227845	0.270442	0.0471958	NotSignificant	NotSignificant	NA
PF3D7_0623300	PF3D7_0623300	N/A	EGF-like membrane protein, putative	58.47	84.04	84.94	108.42	54.94	70.87	44.08	45.11	126.1	47.49	82.85	95.64	1.45271	1.2901	0.80233	0.636518	0.657018	2.0139	1.37141	0.719424	1.33546	0.538748	0.367483	-0.317733	-0.651728	-0.605995	1.00999	0.0847474	0.213438	0.213586	0.0732711	0.104927	0.0226344	0.235502	0.469349	0.449487	0.203312	0.269434	0.0882658	NotSignificant	NotSignificant	NA
PF3D7_0623500	PF3D7_0623500	SOD2	superoxide dismutase [Fe]	96.63	116.32	95.26	95.34	106.35	122.63	93.01	101.26	137.67	72.14	119.82	93.98	0.985822	0.819635	0.874565	0.825736	0.870342	1.30274	0.902729	0.850151	1.08654	-0.0206006	-0.286946	-0.193362	-0.276248	-0.200345	0.381554	0.459749	0.289167	0.298306	0.265343	0.342479	0.221949	0.486064	0.489583	0.461297	0.493958	0.495591	0.473047	NotSignificant	NotSignificant	NotSignificant
PF3D7_0623600	PF3D7_0623600	N/A	transcription or splicing factor-like protein, putative	148.82	160.08	159.43	133.98	94.26	121.33	138.17	184.09	89.72	70.53	133.04	161.27	1.07129	0.836957	1.46584	1.51727	1.48284	2.28654	0.954125	1.49155	1.88469	0.0993547	-0.256775	0.551727	0.601475	0.568359	1.19317	0.414793	0.310807	0.145281	0.0965756	0.114732	0.00907426	0.486064	0.489583	0.341272	0.246428	0.28797	0.0429515	NotSignificant	NotSignificant	NA
PF3D7_0623800	PF3D7_0623800	TKL4	tyrosine kinase-like protein, putative	224.65	220.41	79.5	78.91	197.98	224.09	209.74	346.9	67.77	276.3	122.82	146.81	0.353884	0.358015	1.0594	1.54804	1.81231	0.531343	0.355949	1.30372	1.17182	-1.49865	-1.48191	0.0832473	0.630442	0.857827	-0.912285	3.19e-05	0.00125744	0.476247	0.0861344	0.035377	0.0375255	0.000290233	0.00790076	0.480818	0.227228	0.119041	0.1291	DOWN	NotSignificant	NotSignificant
PF3D7_0623900	PF3D7_0623900	N/A	ribonuclease H2 subunit A, putative	56.85	74.86	94.08	104.97	82.2	74.75	64.43	56.65	97.5	47.74	103.24	73.93	1.65488	1.40222	0.78382	0.75786	1.05887	1.5486	1.52855	0.77084	1.30373	0.726728	0.48771	-0.351406	-0.399998	0.0825279	0.630961	0.0307768	0.14856	0.19332	0.184372	0.426295	0.104492	0.108263	0.365924	0.419266	0.395482	0.495591	0.276955	NotSignificant	NotSignificant	NotSignificant
PF3D7_0624000	PF3D7_0624000	HK	hexokinase	708.21	604.37	1044.07	820.88	384.29	401.87	820.28	854.55	687.01	416.03	837.28	921.03	1.47424	1.35824	2.13453	2.12643	1.21873	2.21385	1.41624	2.13048	1.71629	0.559969	0.441739	1.09392	1.08844	0.285379	1.14656	0.0763891	0.171623	0.0135135	0.00886712	0.270931	0.0115775	0.218449	0.403651	0.0577551	0.0437198	0.495591	0.0521357	NotSignificant	UP	NA
PF3D7_0624100	PF3D7_0624100	N/A	conserved protein, unknown function	36.54	39.01	36.53	21.45	52.58	54.94	22.99	27.24	72.89	33.44	39.23	20.7	0.999726	0.549859	0.437238	0.495814	0.538208	0.619019	0.774793	0.466526	0.578614	-0.00039488	-0.862866	-1.19351	-1.01213	-0.893764	-0.691944	0.480943	0.0405628	0.00392542	0.0124283	0.0317466	0.0890536	0.486064	0.141565	0.0231051	0.0556725	0.109818	0.246503	NotSignificant	DOWN	NotSignificant
PF3D7_0624200	PF3D7_0624200	N/A	conserved Plasmodium protein, unknown function	53.77	55.86	34.27	30.2	72.67	83.25	32.6	27.11	70	52.35	57.74	35.41	0.637344	0.540637	0.448603	0.325646	0.824857	0.676409	0.588991	0.387124	0.750633	-0.649855	-0.887267	-1.15649	-1.61863	-0.277784	-0.564033	0.0391791	0.0363635	0.00494561	0.000174422	0.28514	0.136775	0.131368	0.130973	0.0272994	0.00292246	0.495591	0.335296	NotSignificant	DOWN	NotSignificant
PF3D7_0624300	PF3D7_0624300	N/A	CPW-WPC family protein	32.15	64.69	14.31	20.96	56.42	106.22	27.12	31.22	50.92	15.07	51.7	14.31	0.445101	0.324007	0.480681	0.293918	1.01532	1	0.384554	0.387299	1.00766	-1.1678	-1.6259	-1.05685	-1.76651	0.0219319	0	0.000886003	0.000452242	0.00895446	4.79e-05	0.476436	0.494066	0.0055363	0.00323973	0.0427766	0.00107564	0.495591	0.495637	DOWN	DOWN	NA
PF3D7_0624600	PF3D7_0624600	ISWI	SNF2 helicase, putative	152.51	187.39	186.58	150.29	161.11	189.87	197	267.27	184.28	227.58	138.31	209.09	1.2234	0.802017	1.22277	1.40765	0.750543	0.918754	1.01271	1.31521	0.834648	0.290891	-0.318295	0.29015	0.493286	-0.413994	-0.12225	0.235677	0.267462	0.308525	0.143748	0.196977	0.410731	0.486064	0.489583	0.461297	0.329894	0.418097	0.495637	NotSignificant	NotSignificant	NotSignificant
PF3D7_0625000	PF3D7_0625000.2	SMS1	sphingomyelin synthase 1, putative	25.35	20.95	0	3.4	34.26	30.98	14.13	15.77	66.52	65.89	20.37	5.19	0	0.162291	0.412434	0.509038	0.306224	0.0787676	0.0811456	0.460736	0.192496	#NAME?	-2.62334	-1.27776	-0.974154	-1.70734	-3.66625	0	3.79e-08	0.00227139	0.0153788	0.000187552	3.03e-13	0	6.69e-07	0.0157769	0.0652905	0.00224272	8.84e-12	DOWN	DOWN	DOWN
PF3D7_0625400	PF3D7_0625400	N/A	conserved Plasmodium protein, unknown function	70.72	52.35	56.25	45.19	54.87	55.76	127.85	87.04	43.48	117.79	59.81	57.86	0.79539	0.863228	2.33005	1.56098	1.37557	0.491213	0.829309	1.94551	0.933394	-0.330265	-0.212186	1.22036	0.642448	0.460035	-1.02558	0.179416	0.344005	0.00656357	0.0820631	0.164725	0.0225848	0.408614	0.489583	0.0336507	0.220179	0.369581	0.0881662	NotSignificant	NA	NA
PF3D7_0625700	PF3D7_0625700	N/A	conserved protein, unknown function	62.46	32.81	73.26	50.94	26.02	42.54	60.05	51.87	47.91	56.48	55.23	41.27	1.17291	1.55258	2.30784	1.21932	1.15279	0.730701	1.36274	1.76358	0.941744	0.230093	0.634663	1.20654	0.28608	0.205125	-0.452647	0.287751	0.0891744	0.00712533	0.271454	0.32918	0.19058	0.486064	0.252498	0.0360391	0.493958	0.495591	0.425393	NotSignificant	NA	NotSignificant
PF3D7_0626700	PF3D7_0626700	N/A	ATPase	464.36	345.44	363.77	353.19	374.37	308.83	471.07	492.5	175.02	264.97	354.05	390.37	0.783379	1.02244	1.2583	1.59473	2.02291	1.47326	0.902907	1.42651	1.74809	-0.352217	0.0320093	0.331477	0.673311	1.01643	0.559013	0.164662	0.45925	0.278261	0.0722647	0.0162293	0.132468	0.383941	0.489583	0.461297	0.20101	0.0655636	0.328425	NotSignificant	NotSignificant	NA
PF3D7_0626800	PF3D7_0626800	PyrK	pyruvate kinase	2812.55	2636.31	4134.78	4013.78	1322.78	1356.4	2671.62	3723.52	1385.22	1200.42	2314.12	3026.82	1.47012	1.5225	2.0197	2.74515	1.67058	2.52147	1.49631	2.38242	2.09602	0.555932	0.606442	1.01414	1.45688	0.740349	1.33426	0.077929	0.0989386	0.0206109	0.000734936	0.0592156	0.00414293	0.221097	0.272273	0.0795853	0.00786274	0.176281	0.0227361	NotSignificant	UP	NA
PF3D7_0627100	PF3D7_0627100	N/A	ankyrin-repeat protein, putative	51.79	62.77	35.45	44.85	51.88	64.37	41.92	53.81	34.5	75.68	45.88	50.99	0.684495	0.714513	0.808019	0.835948	1.32986	0.673758	0.699504	0.821983	1.00181	-0.546888	-0.484967	-0.30754	-0.258514	0.411269	-0.569698	0.0682718	0.167417	0.219956	0.278266	0.191264	0.134348	0.199666	0.396385	0.459319	0.493958	0.410729	0.331636	NotSignificant	NotSignificant	NotSignificant
PF3D7_0627300	PF3D7_0627300	RNF5	E3 ubiquitin-protein ligase RNF5, putative	337.12	317.08	303.51	240.5	306.18	296	392.42	347	384.45	339.83	285.83	306.13	0.900303	0.758484	1.28166	1.1723	0.743478	0.900833	0.829393	1.22698	0.822155	-0.151518	-0.39881	0.358019	0.229338	-0.427639	-0.150669	0.327701	0.215745	0.25962	0.314276	0.189158	0.389131	0.486064	0.473104	0.461297	0.493958	0.408834	0.495637	NotSignificant	NotSignificant	NotSignificant
PF3D7_0627400	PF3D7_0627400	TIM22	mitochondrial import inner membrane translocase subunit TIM22, putative	32.53	39.47	42.25	49.41	35.43	20	45.7	26.18	29.2	38.73	18.05	43.17	1.2988	1.25184	1.28987	1.309	0.618151	1.11464	1.27532	1.29943	0.866395	0.377181	0.324047	0.367223	0.388465	-0.69397	0.156578	0.171614	0.24043	0.253309	0.202323	0.0752269	0.373363	0.395282	0.489583	0.461297	0.423745	0.209502	0.495637	NotSignificant	NotSignificant	NotSignificant
PF3D7_0627500	PF3D7_0627500	DJ1	protein DJ-1	1535.81	1425.64	1663.99	1664.91	466.71	611.26	1243.21	2179.01	704.68	409.21	1416.04	1824.8	1.08346	1.16783	2.66377	3.56478	2.00948	4.45932	1.12565	3.11428	3.2344	0.115647	0.223834	1.41347	1.83381	1.00682	2.15683	0.398129	0.309193	0.00191766	3.05e-05	0.0170614	1.03e-05	0.486064	0.489583	0.0141433	0.000777722	0.068065	0.000109161	NotSignificant	UP	UP
PF3D7_0627700	PF3D7_0627700	N/A	transportin	152.92	116.06	100.82	76.81	122.05	120.23	117.02	135.42	102.34	127.69	91.72	117.61	0.659299	0.661813	0.958787	1.12634	0.896228	0.921059	0.660556	1.04256	0.908644	-0.600995	-0.595505	-0.0607172	0.171644	-0.158062	-0.118635	0.0513969	0.116531	0.402493	0.36054	0.375513	0.413499	0.161826	0.308864	0.461297	0.493958	0.495591	0.495637	NotSignificant	NotSignificant	NotSignificant
PF3D7_0627800	PF3D7_0627800	ACS	acetyl-CoA synthetase, putative	93.53	87.39	92.85	87.01	53.31	62.79	71.19	95.52	80.52	55.67	71.11	72.92	0.99273	0.995652	1.3354	1.52126	0.883135	1.30986	0.994191	1.42833	1.0965	-0.0105273	-0.00628698	0.417268	0.605268	-0.179295	0.389414	0.470304	0.490705	0.220457	0.0951578	0.358793	0.217374	0.486064	0.493138	0.460028	0.244016	0.495591	0.466402	NotSignificant	NotSignificant	NotSignificant
PF3D7_0627900	PF3D7_0627900	POP4	ribonuclease P protein subunit p29, putative	123.49	99.26	124.51	139.65	132.96	93.22	183.35	138.65	91.39	155.72	116.5	182.65	1.00826	1.40691	1.37899	1.48734	1.27476	1.17294	1.20759	1.43316	1.22385	0.0118674	0.492531	0.463608	0.572736	0.350222	0.230128	0.493835	0.146267	0.192342	0.107825	0.227957	0.320008	0.495405	0.362626	0.418583	0.266189	0.462923	0.495637	NotSignificant	NotSignificant	NotSignificant
PF3D7_0628000	PF3D7_0628000	PTPS	6-pyruvoyltetrahydropterin synthase	39.31	45.1	153.55	167.96	31.08	30.28	104.51	51.97	50.56	45.37	65.29	110.17	3.90613	3.72417	3.36261	1.71631	1.29134	2.42826	3.81515	2.53946	1.8598	1.96574	1.89692	1.74958	0.779314	0.368866	1.27992	1.4e-07	3.9e-05	0.000154926	0.0453222	0.21635	0.00565023	2.16e-06	0.000363195	0.00212556	0.143495	0.445081	0.0294434	UP	NA	NA
PF3D7_0628200	PF3D7_0628200	PK4	eukaryotic translation initiation factor 2-alpha kinase	105.3	118.43	78.35	100.27	84.44	112.17	101.9	147.58	93.59	113.47	77.68	113.97	0.744065	0.84666	1.20677	1.31568	0.830003	1.00441	0.795363	1.26123	0.917205	-0.4265	-0.240145	0.271156	0.39581	-0.268811	0.0063432	0.12073	0.323028	0.322901	0.197805	0.291545	0.489088	0.30506	0.489583	0.461297	0.416895	0.495591	0.495637	NotSignificant	NotSignificant	NotSignificant
PF3D7_0628400	PF3D7_0628400	N/A	protease, putative	21.47	24.61	9.02	3.23	37.99	29.22	20.22	14.45	28.45	22.11	16.79	10.56	0.420121	0.131247	0.532245	0.494524	0.590158	0.477612	0.275684	0.513385	0.533885	-1.25112	-2.92964	-0.909837	-1.01589	-0.760826	-1.06609	0.000410344	9.34e-10	0.0199622	0.012165	0.0573132	0.0186357	0.00282516	2.69e-08	0.0775205	0.054856	0.172364	0.0762063	DOWN	DOWN	NA
PF3D7_0628600	PF3D7_0628600	N/A	DNA methyltransferase 1-associated protein 1, putative	76.37	60.03	94.8	86.23	108.4	66.08	113.05	75.54	48.78	67.28	103.5	94.42	1.24133	1.43645	1.0429	1.14316	2.12177	1.40339	1.33889	1.09303	1.76258	0.311881	0.522506	0.0605962	0.193027	1.08527	0.488915	0.218985	0.132548	0.49547	0.343109	0.0112252	0.164316	0.469719	0.337852	0.496606	0.493958	0.0503494	0.384165	NotSignificant	NotSignificant	NA
PF3D7_0628800	PF3D7_0628800	GATB	glutamyl-tRNA(Gln) amidotransferase subunit B	12.86	10.65	47.02	32.33	18.73	18.77	31.02	19.98	26.75	27.93	26.82	38.96	3.6563	3.03568	1.65617	1	1.00262	1.39492	3.34599	1.32808	1.19877	1.87038	1.60202	0.727848	0	0.00377035	0.480178	5.17e-07	0.00041599	0.0760975	0.491994	0.491574	0.168608	7.09e-06	0.00301766	0.213732	0.493958	0.495591	0.390099	UP	NA	NotSignificant
PF3D7_0629200	PF3D7_0629200	N/A	DnaJ protein, putative	224.33	167.6	465.24	453.29	240.76	183.79	583.13	334.79	276.85	275.64	329.16	463.14	2.07391	2.70459	2.42204	1.82159	1.18895	1.68024	2.38925	2.12181	1.43459	1.05235	1.43541	1.27622	0.865198	0.249685	0.748663	0.00318493	0.00135814	0.00467185	0.0300072	0.296201	0.0683812	0.0164608	0.00839555	0.0261956	0.106659	0.495591	0.203994	UP	NA	NotSignificant
PF3D7_0629300	PF3D7_0629300	PL	phospholipase, putative	21.46	33.04	7.52	8.13	36.32	38.66	10.95	17.6	71.75	157.85	27.34	9.15	0.350419	0.246065	0.301487	0.455251	0.381045	0.0579664	0.298242	0.378369	0.219506	-1.51285	-2.02289	-1.72983	-1.13527	-1.39197	-4.10864	2.72e-05	1.75e-05	7.23e-05	0.00596611	0.00188063	3.53e-16	0.000252898	0.000172882	0.00117333	0.0337585	0.013011	1.65e-14	DOWN	DOWN	DOWN
PF3D7_0629400	PF3D7_0629400	PABP3	polyadenylate-binding protein 3, putative	50.95	52.08	192.85	187.47	87.14	103.3	125.59	78.45	101.77	69.69	120.24	159.99	3.78508	3.59965	1.44124	0.759439	1.18149	2.29574	3.69237	1.10034	1.73861	1.92033	1.84786	0.527315	-0.396995	0.240605	1.19896	2.63e-07	5.93e-05	0.157468	0.186135	0.302798	0.00879912	3.88e-06	0.000530839	0.36171	0.398209	0.495591	0.0420345	UP	NotSignificant	NA
PF3D7_0629500	PF3D7_0629500	AAT1	amino acid transporter AAT1	129.15	109.66	208.69	202.92	96.9	100.97	202.1	139.69	97.56	188.84	151.49	174.32	1.61587	1.85045	2.08566	1.38348	1.55279	0.92311	1.73316	1.73457	1.23795	0.692314	0.887874	1.0605	0.468302	0.634861	-0.115426	0.03764	0.0308574	0.0161781	0.156548	0.0899918	0.41596	0.126957	0.115996	0.0664656	0.350906	0.240522	0.495637	NotSignificant	NA	NotSignificant
PF3D7_0629600	PF3D7_0629600	N/A	RNA-binding protein, putative	43.42	39.04	59.1	40.33	34.81	39.57	80.05	80.18	45.12	65.07	74.05	67.84	1.36112	1.03304	2.29963	2.02628	1.64118	1.04257	1.19708	2.16295	1.34187	0.444798	0.0469004	1.2014	1.01884	0.714733	0.0601436	0.130061	0.447077	0.00734501	0.0132701	0.0657995	0.447012	0.320915	0.489583	0.0366671	0.0584749	0.190393	0.495637	NotSignificant	UP	NotSignificant
PF3D7_0629800	PF3D7_0629800	N/A	cullin-like protein, putative	51.5	30.43	34.41	35.87	63.4	39.52	90.61	69.17	28.36	73.05	44.38	50.68	0.668155	1.17877	1.42918	1.75025	1.56488	0.693771	0.923463	1.58972	1.12933	-0.581745	0.237283	0.515187	0.807564	0.646052	-0.527468	0.0569737	0.299482	0.163764	0.0397092	0.0862511	0.153159	0.174547	0.489583	0.372664	0.129702	0.233067	0.365215	NotSignificant	NotSignificant	NotSignificant
PF3D7_0630600	PF3D7_0630600	N/A	conserved protein, unknown function	22.05	21.1	20.43	18.95	23.16	22.31	15.08	18.08	49.51	27.81	23.54	22.69	0.926531	0.898104	0.651123	0.810399	0.47546	0.815894	0.912317	0.730761	0.645677	-0.110089	-0.155045	-0.618999	-0.303296	-1.07261	-0.293547	0.368047	0.388339	0.0755885	0.246236	0.0128836	0.286815	0.486064	0.489583	0.212466	0.489542	0.0553548	0.495637	NotSignificant	NotSignificant	NA
PF3D7_0630900	PF3D7_0630900	HAS1	ATP-dependent RNA helicase HAS1	116.76	79.49	136.97	149.39	93.04	98.86	230.82	204.73	55.34	108.26	136	211.67	1.17309	1.87936	2.48087	2.07091	2.45754	1.9552	1.52622	2.27589	2.20637	0.230314	0.910238	1.31085	1.05026	1.29721	0.967317	0.287553	0.027779	0.00375967	0.0110903	0.00320674	0.0275439	0.486064	0.107089	0.022408	0.0512556	0.0195223	0.102455	NotSignificant	UP	NA
PF3D7_0631400	PF3D7_0631400	MC-2TM	Pfmc-2TM Maurer's cleft two transmembrane protein	3.01	3.2	82.97	83.08	2.32	0	28.33	8.11	6.54	57.83	292.28	454.1	27.5648	25.9625	12.2112	1	44.6911	7.85233	26.7636	6.6056	26.2717	4.78475	4.69836	3.61013	0	5.48192	2.97312	0	0	1.9e-14	0.491994	0	2.25e-09	0	0	2.51e-12	0.493958	0	4.15e-08	UP	NA	UP
PF3D7_0632400	PF3D7_0632400	RIF	rifin	4.12	1.55	20.46	20.32	0	0	5.17	5.67	0	1.21	4.28	11.66	4.96602	13.1097	1	1	1	1	9.03785	1	1	2.31209	3.71256	0	0	0	0	7.25e-10	6.99e-15	0.453175	0.491994	0.494719	0.494066	1.78e-08	6.75e-13	0.461297	0.493958	0.495591	0.495637	UP	NA	NA
PF3D7_0632700	PF3D7_0632700	RIF	rifin	2.91	7.78	32	20.01	0.88	2.85	2.75	8.53	3.28	3.64	6.43	18.05	10.9966	2.57198	1	1	1	1	6.78427	1	1	3.45898	1.36288	0	0	0	0	0	0.00219644	0.453175	0.491994	0.494719	0.494066	0	0.0127307	0.461297	0.493958	0.495591	0.495637	UP	NA	NA
PF3D7_0632800	PF3D7_0632800	VAR	erythrocyte membrane protein 1, PfEMP1	47.05	102.53	8.79	8.88	191.55	278.33	151.07	469.51	8.68	3.3	7.6	6.22	0.186823	0.0866088	0.788671	1.68688	1	1	0.136716	1.23778	1	-2.42026	-3.52934	-0.342504	0.754359	0	0	6.44e-11	2.14e-13	0.19856	0.0507958	0.494719	0.494066	1.95e-09	1.5e-11	0.427205	0.156379	0.495591	0.495637	DOWN	NotSignificant	NA
PF3D7_0700800	PF3D7_0700800	MC-2TM	Pfmc-2TM Maurer's cleft two transmembrane protein	2.65	3.2	42.34	43.52	0	2.61	7.55	6.76	15.96	74.35	245.61	390.45	15.9774	13.6	1	1	15.3891	5.25151	14.7887	1	10.3203	3.99796	3.76553	0	0	3.94384	2.39273	0	3e-15	0.453175	0.491994	1.11e-16	1.16e-06	0	3.21e-13	0.461297	0.493958	2.1e-14	1.44e-05	UP	NA	UP
PF3D7_0701100	PF3D7_0701100	RIF	rifin	5.11	12.75	37.39	28.95	0	6.92	6.08	16.64	1.28	8.82	10.07	23.04	7.31703	2.27059	1	1	1	2.61224	4.79381	1	1.80612	2.87126	1.18307	0	0	0	1.38529	2.65e-14	0.00661629	0.453175	0.491994	0.494719	0.00306641	1.42e-12	0.032258	0.461297	0.493958	0.495591	0.0176824	UP	NA	NA
PF3D7_0701600	PF3D7_0701600	MC-2TM	Pfmc-2TM Maurer's cleft two transmembrane protein	23.29	14.08	253.63	203.8	4.74	0	62.79	15.86	0	2.69	55.54	90.34	10.8901	14.4744	13.2468	1	Inf	33.5836	12.6823	7.12342	Inf	3.44494	3.85543	3.72758	0	Inf	5.06969	0	6.66e-16	2.66e-15	0.491994	0	0	0	7.57e-14	3.88e-13	0.493958	0	0	UP	NA	UP
PF3D7_0701900	PF3D7_0701900	N/A	Plasmodium exported protein, unknown function	91.25	139.69	13.32	10.33	113.93	181.81	23.49	69.49	48.32	188.91	51.66	31.97	0.145973	0.0739495	0.206179	0.382212	1.06912	0.169234	0.109961	0.294196	0.619178	-2.77623	-3.75732	-2.27803	-1.38755	0.0964272	-2.56291	8.72e-14	5.97e-15	3.4e-07	0.00107606	0.414931	2.48e-07	4.31e-12	5.95e-13	1.66e-05	0.0100197	0.495591	3.43e-06	DOWN	DOWN	NA
PF3D7_0702000	PF3D7_0702000	N/A	Plasmodium exported protein (hyp12), unknown function	947.11	1057.44	226.82	174.88	1115.42	1524.06	610.81	739.41	362.25	1134.74	534.59	495.74	0.239486	0.165381	0.547605	0.485158	1.47575	0.436875	0.202433	0.516382	0.956312	-2.06198	-2.59614	-0.868791	-1.04347	0.561447	-1.19471	2.08e-08	5.17e-08	0.0245828	0.0103756	0.117557	0.00974956	3.89e-07	8.98e-07	0.0904929	0.0489145	0.29321	0.0454287	DOWN	DOWN	NA
PF3D7_0702100	PF3D7_0702100	N/A	Plasmodium exported protein (PHISTb), unknown function, pseudogene	91.39	183.71	17.85	21.67	89.93	210.5	37.31	94.12	114.01	255.46	78.45	37.87	0.195317	0.117958	0.414878	0.447126	0.688098	0.148242	0.156637	0.431002	0.41817	-2.35611	-3.08366	-1.26924	-1.16125	-0.539315	-2.75397	1.93e-10	1.25e-10	0.00240388	0.00506705	0.132526	3.26e-08	5.38e-09	4.29e-09	0.0163914	0.0299483	0.320182	5.09e-07	DOWN	DOWN	NA
PF3D7_0702200	PF3D7_0702200	N/A	lysophospholipase, putative	215.76	203.3	97.46	82.16	240.77	319.84	313.77	317.95	231.34	751.69	295.56	242.78	0.451706	0.404132	1.30319	0.994091	1.2776	0.322979	0.427919	1.14864	0.800289	-1.14655	-1.3071	0.382052	-0.00855047	0.353436	-1.63049	0.0010704	0.00389729	0.243315	0.484503	0.225931	0.000703282	0.00653751	0.0208615	0.461297	0.493958	0.46029	0.00494387	DOWN	NotSignificant	NA
PF3D7_0702300	PF3D7_0702300	STARP	sporozoite threonine and asparagine-rich protein	255.28	213.81	65.91	64.04	282.04	282.44	213.4	322.11	60.25	262.62	143.33	185.04	0.258187	0.299518	0.75663	1.14045	2.37892	0.704592	0.278853	0.948542	1.54176	-1.95351	-1.73928	-0.40234	0.189609	1.25031	-0.50514	1.01e-07	0.000190709	0.16499	0.345874	0.00429728	0.163779	1.62e-06	0.00151348	0.375006	0.493958	0.0241669	0.383608	DOWN	NotSignificant	NA
PF3D7_0702500	PF3D7_0702500	N/A	Plasmodium exported protein, unknown function	372.98	226.16	662.35	553.79	96.73	83.95	1052.04	1339.66	68.28	140.02	948.87	1540.44	1.77583	2.44866	10.876	15.9578	13.8967	11.0016	2.11225	13.4169	12.4492	0.828495	1.292	3.44308	3.99619	3.79668	3.45964	0.0162649	0.00344396	2.75e-13	0	8.88e-16	4.49e-12	0.0656548	0.0188274	3.13e-11	0	1.58e-13	1.15e-10	UP	UP	UP
PF3D7_0702900	PF3D7_0702900	N/A	centrin, putative	244.25	165.55	201.59	179.93	255.24	169.06	338.81	227.1	142.77	188.81	268.87	235.78	0.825343	1.08686	1.32742	1.34331	1.88324	1.24877	0.956102	1.33536	1.566	-0.276934	0.120169	0.408622	0.425792	0.913216	0.320506	0.218588	0.388116	0.225952	0.180003	0.0272477	0.259299	0.469584	0.489583	0.461297	0.387764	0.0980159	0.495637	NotSignificant	NotSignificant	NA
PF3D7_0703200	PF3D7_0703200	N/A	conserved Plasmodium protein, unknown function	18.63	22.97	27.41	23.31	18.72	19.59	20	26.92	44.11	31.38	16.14	20.29	1.47128	1.0148	1.06838	1.37417	0.365903	0.64659	1.24304	1.22127	0.506247	0.557075	0.0211981	0.0954196	0.458561	-1.45047	-0.629076	0.0774908	0.468113	0.465936	0.161737	0.00126451	0.110683	0.220294	0.489583	0.472033	0.359134	0.00990675	0.288914	NotSignificant	NotSignificant	NA
PF3D7_0703400	PF3D7_0703400	N/A	conserved Plasmodium protein, unknown function	6.6	11.15	24.46	24.09	4.45	5.88	17	7.8	6.39	3.05	10.83	22.65	3.70606	2.16054	1	1	1	7.42623	2.9333	1	4.21311	1.88989	1.11139	0	0	0	2.89263	3.98e-07	0.00991496	0.453175	0.491994	0.494719	5.77e-09	5.59e-06	0.0458981	0.461297	0.493958	0.495591	1.01e-07	UP	NA	NA
PF3D7_0703600	PF3D7_0703600	N/A	conserved protein, unknown function	141.97	186.68	86.5	75.08	194.9	183.5	76.76	74.65	521.03	348.88	140.25	78.65	0.609284	0.402186	0.393843	0.406812	0.269178	0.225436	0.505735	0.400327	0.247307	-0.714814	-1.31407	-1.34431	-1.29757	-1.89337	-2.14921	0.0267059	0.0037341	0.00144386	0.00204782	3.97e-05	1.25e-05	0.0971124	0.0201421	0.0112807	0.0156699	0.00063397	0.000130766	DOWN	DOWN	DOWN
PF3D7_0703700	PF3D7_0703700	N/A	conserved protein, unknown function	151.34	135.9	271.13	258.77	125.93	94.61	274.23	205.97	56.11	80.52	168.9	237.03	1.79153	1.90412	2.17764	2.17704	3.01016	2.94374	1.84782	2.17734	2.97695	0.841191	0.929125	1.12276	1.12237	1.58984	1.55765	0.0149536	0.0253827	0.0115272	0.00722917	0.000422262	0.00103593	0.0611495	0.0998433	0.0514333	0.0379148	0.00423754	0.00693877	UP	UP	UP
PF3D7_0704200	PF3D7_0704200	N/A	tRNA m5C-methyltransferase, putative	17.3	12.8	21.79	20.44	18.45	9.35	27.27	25.02	7.57	17.33	16.4	28.16	1.25954	1.59688	1.47805	2.67594	1	1.62493	1.42821	2.07699	1.31246	0.332894	0.675251	0.563694	1.42004	0	0.700376	0.202978	0.0764149	0.139545	0.00096881	0.494719	0.0818182	0.446174	0.226296	0.331777	0.00930777	0.495591	0.231208	NotSignificant	NA	NA
PF3D7_0704400	PF3D7_0704400	N/A	phosphoinositide-binding protein, putative	22.57	25.76	26.51	19.8	29.02	30.97	24.55	22.59	67.39	46.85	20.59	23.28	1.17457	0.768634	0.845968	0.729416	0.305535	0.496905	0.971601	0.787692	0.40122	0.23213	-0.379632	-0.241324	-0.455187	-1.71059	-1.00896	0.285922	0.22751	0.263895	0.153847	0.000182762	0.0243981	0.486064	0.488197	0.461297	0.346079	0.00220228	0.0930501	NotSignificant	NotSignificant	DOWN
PF3D7_0704600	PF3D7_0704600	UT	E3 ubiquitin-protein ligase	100.33	124.47	106.11	118.78	91.35	115.19	120.9	187.28	100.66	121.85	91.34	128.62	1.05761	0.954286	1.32348	1.62584	0.907411	1.05556	1.00595	1.47466	0.981486	0.0808076	-0.0675061	0.404338	0.701181	-0.140172	0.0780087	0.43395	0.458973	0.228704	0.0642104	0.389786	0.433148	0.486064	0.489583	0.461297	0.184853	0.495591	0.495637	NotSignificant	NotSignificant	NotSignificant
PF3D7_0705000	PF3D7_0705000	N/A	mRNA cap guanine-N7 methyltransferase, putative	115.51	105.53	85.57	98.39	93.62	111.93	127.36	135.65	61.9	99.61	72.96	108.18	0.740802	0.932342	1.36039	1.21192	1.17868	1.08604	0.836572	1.28616	1.13236	-0.432841	-0.10107	0.444024	0.277292	0.237166	0.119071	0.117404	0.43161	0.203946	0.277892	0.305313	0.401618	0.299826	0.489583	0.435495	0.493958	0.495591	0.495637	NotSignificant	NotSignificant	NotSignificant
PF3D7_0705300	PF3D7_0705300	ORC2	origin recognition complex subunit 2	21.4	29.32	27.33	30.52	32.82	30.12	15.51	14.71	65.3	51.88	31.38	20.58	1.2771	1.04093	0.472578	0.48838	0.480551	0.396685	1.15902	0.480479	0.438618	0.352875	0.0578699	-1.08138	-1.03392	-1.05724	-1.33394	0.188424	0.438141	0.00776645	0.0109671	0.0139901	0.00452978	0.42269	0.489583	0.0382597	0.0509765	0.0583433	0.0245507	NotSignificant	DOWN	DOWN
PF3D7_0705400	PF3D7_0705400	MCM7	DNA replication licensing factor MCM7	90.22	138.64	142.23	136.56	109.61	128.21	47.92	62.29	313.21	145.6	105.44	67.86	1.57648	0.984997	0.437186	0.485844	0.336643	0.466071	1.28074	0.461515	0.401357	0.656707	-0.0218086	-1.19368	-1.04144	-1.57071	-1.10138	0.0460073	0.496518	0.00392116	0.0104994	0.000535291	0.0156903	0.149241	0.497261	0.023104	0.0492636	0.00506742	0.0665082	NotSignificant	DOWN	DOWN
PF3D7_0705500	PF3D7_0705500	N/A	inositol-phosphate phosphatase, putative	94.99	91.25	29.15	29.29	99.72	95.39	52.75	76.52	123.8	134.77	51.24	52.66	0.306874	0.320986	0.528981	0.802181	0.413893	0.39074	0.31393	0.665581	0.402317	-1.70428	-1.63942	-0.918712	-0.318001	-1.27267	-1.35572	2.8e-06	0.000409122	0.0190664	0.236166	0.0040478	0.00399299	3.33e-05	0.00298307	0.0749462	0.475346	0.0230607	0.0221486	DOWN	NA	DOWN
PF3D7_0705700	PF3D7_0705700	N/A	40S ribosomal protein S29, putative	6394.94	5207.97	8840.75	8867.38	2291.54	2556.81	6626.38	12018.5	2693.69	1416.42	6893.35	7863.56	1.38246	1.70266	2.89167	4.70058	2.55907	5.55171	1.54256	3.79613	4.05539	0.467238	0.767787	1.5319	2.23284	1.35562	2.47293	0.117955	0.0525573	0.000834649	5.16e-07	0.00219976	5.29e-07	0.300576	0.171173	0.00737294	2.31e-05	0.0146823	7.05e-06	NotSignificant	UP	UP
PF3D7_0705800	PF3D7_0705800	N/A	cysteine-rich secretory protein, putative	37.04	61	40.45	56	49.44	93.34	43.3	22.91	38.16	34.05	54.55	32.38	1.09206	0.918033	0.875809	0.245447	1.42951	0.950954	1.00505	0.560628	1.19023	0.127056	-0.123382	-0.191312	-2.02652	0.515518	-0.0725518	0.386568	0.413591	0.299822	3.87e-06	0.137582	0.449122	0.486064	0.489583	0.461297	0.000141893	0.327432	0.495637	NotSignificant	NA	NotSignificant
PF3D7_0705900	PF3D7_0705900	N/A	ATP synthase subunit C, putative	154.31	226.87	175.7	167.94	66.07	124.59	87.26	170.05	223.04	60.09	145.38	106.96	1.13862	0.740248	1.32072	1.36488	0.651811	1.78	0.939432	1.3428	1.2159	0.187283	-0.43392	0.401325	0.448771	-0.617474	0.831875	0.327408	0.195145	0.230649	0.167063	0.10063	0.0492994	0.486064	0.441604	0.461297	0.367798	0.262004	0.159587	NotSignificant	NotSignificant	NotSignificant
PF3D7_0706000	PF3D7_0706000	N/A	importin-7, putative	121.87	99.67	106.4	101.77	109.71	92.91	139.84	104.47	69.99	102.84	81.2	93.65	0.873061	1.02107	1.27463	1.12442	1.16017	0.910638	0.947065	1.19953	1.0354	-0.195845	0.0300811	0.350082	0.169183	0.214331	-0.135051	0.286666	0.46083	0.265126	0.362566	0.322245	0.400964	0.486064	0.489583	0.461297	0.493958	0.495591	0.495637	NotSignificant	NotSignificant	NotSignificant
PF3D7_0706500	PF3D7_0706500	N/A	conserved Plasmodium protein, unknown function	95.72	95.87	90.28	104.54	102.59	93.68	114.7	115.38	41.41	113.35	77.44	101.21	0.943168	1.09043	1.11804	1.23164	1.87008	0.892898	1.0168	1.17484	1.38149	-0.084414	0.124904	0.160975	0.30058	0.9031	-0.163433	0.393838	0.384378	0.410972	0.260997	0.0286037	0.379537	0.486064	0.489583	0.461297	0.493958	0.101724	0.495637	NotSignificant	NotSignificant	NotSignificant
PF3D7_0707300	PF3D7_0707300	RAMA	rhoptry-associated membrane antigen	327.48	729.59	79.49	86.91	534.5	784.61	127.05	318.81	2576.97	2358.65	324.65	81.32	0.242732	0.119122	0.237699	0.406329	0.125981	0.0344773	0.180927	0.322014	0.0802293	-2.04256	-3.06949	-2.07279	-1.29928	-2.98872	-4.85821	2.78e-08	1.51e-10	2.95e-06	0.00202358	2.24e-10	6.86e-22	4.98e-07	5.03e-09	0.000101518	0.0155711	1.79e-08	9.74e-20	DOWN	DOWN	DOWN
PF3D7_0707400	PF3D7_0707400	N/A	AAA family ATPase, putative	67.73	57.41	185.15	184.75	71.41	63.07	190.54	131.17	67.61	80	113.48	183.2	2.73365	3.21808	2.66825	2.07975	1.67845	2.29	2.97586	2.374	1.98422	1.45083	1.6862	1.4159	1.05641	0.74713	1.19535	7.88e-05	0.000219356	0.0018864	0.0107024	0.0575623	0.00896985	0.000655231	0.00171381	0.0139697	0.0499504	0.172808	0.0426349	UP	UP	NA
PF3D7_0707600	PF3D7_0707600	MED10	mediator of RNA polymerase II transcription subunit 10, putative	56.7	39.47	36.98	27.04	71.15	60.7	58.37	52.84	42.73	102.51	37.05	47.2	0.652205	0.685077	0.820379	0.870511	0.867072	0.460443	0.668641	0.845445	0.663758	-0.616604	-0.545661	-0.285637	-0.200066	-0.205776	-1.11891	0.0472017	0.137931	0.234007	0.322903	0.338317	0.0143821	0.15216	0.347428	0.461297	0.493958	0.495591	0.062122	NotSignificant	NotSignificant	NA
PF3D7_0707700	PF3D7_0707700	N/A	E3 ubiquitin-protein ligase, putative	130.87	136.83	98.41	102.79	118.76	148.65	148.41	132.23	144.61	155.61	131.86	125.6	0.751968	0.751224	1.24966	0.889539	0.911832	0.807146	0.751596	1.0696	0.859489	-0.411258	-0.412685	0.321539	-0.16887	-0.13316	-0.309098	0.128995	0.207458	0.285405	0.347876	0.395422	0.276486	0.318839	0.460657	0.461297	0.493958	0.495591	0.495637	NotSignificant	NotSignificant	NotSignificant
PF3D7_0707900	PF3D7_0707900	N/A	ribosomal protein S8e, putative	402.2	358.64	626.86	463.99	446.97	466.7	781.03	493.1	228.95	412.87	464.91	559.22	1.55858	1.29375	1.74739	1.05657	2.03062	1.35447	1.42616	1.40198	1.69254	0.64023	0.371557	0.8052	0.0793848	1.02192	0.437728	0.0503552	0.211	0.0551896	0.438675	0.0157702	0.190473	0.15943	0.466154	0.168718	0.493958	0.0639819	0.425393	NotSignificant	NotSignificant	NA
PF3D7_0708000	PF3D7_0708000	N/A	cytoskeleton associated protein, putative	14.41	14.32	21.86	22.11	20.55	24.71	14.77	24.27	25.5	14.34	22.94	25.02	1.517	1.54399	0.718735	0.982193	0.899608	1.74477	1.5305	0.850464	1.32219	0.601223	0.626668	-0.476469	-0.0259209	-0.152632	0.803037	0.0619553	0.091865	0.128825	0.469305	0.379828	0.0553625	0.184631	0.25793	0.312971	0.493958	0.495591	0.174159	NotSignificant	NotSignificant	NotSignificant
PF3D7_0708100	PF3D7_0708100	RPB10	DNA-directed RNA polymerases I, II, and III subunit RPABC5, putative	601.38	582.56	668.69	566.19	462.15	734.39	1056.23	773.16	565.87	457.88	856.47	577.65	1.11193	0.9719	2.28547	1.05279	1.51355	1.26158	1.04191	1.66913	1.38756	0.153061	-0.0411204	1.19249	0.0742206	0.597932	0.335226	0.360604	0.480629	0.00773964	0.443151	0.10319	0.250006	0.486064	0.489583	0.0381607	0.493958	0.266296	0.495637	NotSignificant	NA	NotSignificant
PF3D7_0708400	PF3D7_0708400	HSP90	heat shock protein 90	3641.31	3177.72	8630.71	9094.29	2662.8	2520.37	5613.71	5490.5	1633.24	2035.77	6233.74	9826.34	2.37022	2.86189	2.1082	2.17845	3.81679	4.82684	2.61606	2.14332	4.32182	1.24502	1.51697	1.07601	1.1233	1.93236	2.27108	0.000605789	0.000771604	0.0148902	0.00718821	2.52e-05	3.67e-06	0.0039825	0.00509026	0.0624178	0.0377697	0.000445408	4.24e-05	UP	UP	UP
PF3D7_0708500	PF3D7_0708500	N/A	heat shock protein 86 family protein	58.94	55.04	55.22	65.75	52.64	43.35	74.32	87.47	29.52	37.06	60.43	90	0.936885	1.19459	1.41185	2.01776	2.04709	2.42849	1.06574	1.71481	2.23779	-0.0940562	0.25651	0.497591	1.01276	1.03357	1.28006	0.384091	0.285845	0.173188	0.013732	0.0148317	0.00564575	0.486064	0.489583	0.388356	0.060086	0.0610907	0.0294434	NotSignificant	NA	UP
PF3D7_0708800	PF3D7_0708800	HSP110c	heat shock protein 110	751.31	647.49	1138.9	1054.2	618.5	580.85	1255.18	1141.01	382.86	763.09	772.08	1261.84	1.51589	1.62813	2.02939	1.96438	2.01661	1.65359	1.57201	1.99689	1.8351	0.600161	0.703219	1.02105	0.974074	1.01193	0.725604	0.0622981	0.0684657	0.0198914	0.0170082	0.0166144	0.0745687	0.185361	0.208853	0.0774043	0.0703104	0.0668817	0.216447	NotSignificant	UP	NA
PF3D7_0709000	PF3D7_0709000	CRT	chloroquine resistance transporter	292.71	219.56	186.06	249.08	126.94	170.81	257.48	210.56	70.89	112.43	182.96	194.22	0.635646	1.13445	2.02836	1.23271	2.5809	1.72747	0.885048	1.63054	2.15419	-0.653704	0.181994	1.02031	0.301839	1.36787	0.788665	0.0383269	0.340241	0.019967	0.260099	0.00202899	0.0585966	0.128891	0.489583	0.0775205	0.493958	0.0138185	0.181477	NotSignificant	NA	NA
PF3D7_0709100	PF3D7_0709100	N/A	Cg1 protein	34.19	52.65	43.38	40.21	41	45.52	22.94	36.58	103.55	36.29	40.59	31.01	1.26879	0.763723	0.559512	0.803603	0.391985	0.854505	1.01626	0.681558	0.623245	0.343456	-0.388879	-0.837759	-0.315445	-1.35113	-0.226839	0.195203	0.221793	0.0286452	0.2379	0.00246073	0.333068	0.433445	0.480429	0.102137	0.477457	0.0157634	0.495637	NotSignificant	NotSignificant	NA
PF3D7_0709200	PF3D7_0709200	GLP3	glutaredoxin-like protein	32.95	24.71	27.93	23.18	30.05	21.13	20.34	35.62	32.37	37.9	24.23	29.32	0.847648	0.938082	0.676872	1.68575	0.748533	0.773615	0.892865	1.18131	0.761074	-0.238463	-0.0922144	-0.563045	0.753395	-0.417863	-0.370313	0.24967	0.438803	0.0940416	0.0510175	0.19474	0.237688	0.486064	0.489583	0.248529	0.156892	0.41568	0.495637	NotSignificant	NotSignificant	NotSignificant
PF3D7_0709500	PF3D7_0709500	N/A	conserved Plasmodium protein, unknown function	46.09	42.78	40.72	59.84	42.66	34.66	43.9	22.24	61.15	54.11	76.29	58.26	0.883489	1.39878	1.02907	0.641662	1.24759	1.0767	1.14114	0.835364	1.16214	-0.178716	0.484174	0.041337	-0.640115	0.319141	0.10661	0.302234	0.150257	0.488176	0.0768848	0.248062	0.411128	0.486064	0.368347	0.490594	0.210324	0.490426	0.495637	NotSignificant	NotSignificant	NotSignificant
PF3D7_0709600	PF3D7_0709600	POP1	ribonucleases P/MRP protein subunit POP1, putative	30.19	21.42	32	28.07	29.25	21.49	37.37	33.74	11.74	26.81	27.6	36.29	1.05995	1.31046	1.27761	1.57003	2.35094	1.3536	1.18521	1.42382	1.85227	0.0840011	0.390071	0.353444	0.650794	1.23324	0.436801	0.430639	0.20013	0.262786	0.0793195	0.00476994	0.190969	0.486064	0.449198	0.461297	0.215361	0.0262278	0.425708	NotSignificant	NotSignificant	NA
PF3D7_0709700	PF3D7_0709700	PARE	prodrug activation and resistance esterase	48.3	60.56	23.86	19.4	46.87	42.41	32.46	31.38	87.25	54.76	45.72	35.33	0.493996	0.320343	0.692554	0.73992	0.524011	0.645179	0.40717	0.716237	0.584595	-1.01743	-1.64231	-0.530002	-0.434559	-0.93233	-0.632229	0.00317138	0.000400403	0.106396	0.164841	0.0264113	0.109516	0.0164206	0.00292325	0.272834	0.364176	0.0957958	0.28679	DOWN	NotSignificant	NA
PF3D7_0709800	PF3D7_0709800	N/A	conserved protein, unknown function	159.1	201.16	99.83	105.09	434.68	241.04	235.48	174.36	206.05	236.45	226.87	138.8	0.627467	0.52242	0.541732	0.723365	1.10104	0.587016	0.574943	0.632549	0.84403	-0.672389	-0.936718	-0.884349	-0.467203	0.138871	-0.768528	0.0344017	0.0289417	0.0227355	0.147672	0.380703	0.0671586	0.118088	0.110254	0.0853519	0.336048	0.495591	0.201192	NotSignificant	NA	NotSignificant
PF3D7_0710200	PF3D7_0710200	N/A	conserved Plasmodium protein, unknown function	26.62	30.69	32.28	45.78	45.41	41.08	34.1	29.64	59.26	57.07	32.93	29.74	1.21262	1.49169	0.750936	0.721519	0.555687	0.521114	1.35216	0.736227	0.538401	0.27813	0.576949	-0.413238	-0.470891	-0.847656	-0.940328	0.246158	0.109955	0.159296	0.14581	0.0392628	0.0332284	0.486064	0.296837	0.36528	0.332879	0.128984	0.117887	NotSignificant	NotSignificant	NotSignificant
PF3D7_0710300	PF3D7_0710300	N/A	conserved protein, unknown function	56.56	56.97	202.02	145.45	38.55	33.75	118.92	115.33	75.83	50.24	158.37	173.33	3.57178	2.5531	3.08482	3.41719	2.08849	3.45004	3.06244	3.25101	2.76926	1.83664	1.35225	1.62519	1.77281	1.06246	1.78661	8.09e-07	0.00235266	0.000415725	5.34e-05	0.01271	0.000207589	1.08e-05	0.0134438	0.00428552	0.00117098	0.0549757	0.00168926	UP	UP	UP
PF3D7_0710500	PF3D7_0710500	N/A	conserved protein, unknown function	37.29	42.3	58.26	59.4	69.6	40.37	38.24	34.07	38.83	33.19	51.49	39.38	1.56235	1.40426	0.549425	0.843944	1.32604	1.1865	1.4833	0.696684	1.25627	0.643717	0.489805	-0.864005	-0.244782	0.407121	0.246714	0.0494088	0.147561	0.025176	0.288479	0.193636	0.308427	0.157134	0.364411	0.0920202	0.493958	0.413827	0.495637	NotSignificant	NA	NotSignificant
PF3D7_0710700	PF3D7_0710700	N/A	conserved Plasmodium protein, unknown function	121.23	105.23	111.55	129.98	69.77	88.18	205.34	201.25	45.33	96.44	76.84	150.58	0.920152	1.2352	2.9431	2.28226	1.69512	1.56139	1.07768	2.61268	1.62825	-0.120056	0.304744	1.55734	1.19047	0.761391	0.642827	0.358186	0.252996	0.000692737	0.00472584	0.0542035	0.100323	0.486064	0.489583	0.00645656	0.0284955	0.164963	0.269172	NotSignificant	UP	NotSignificant
PF3D7_0710800	PF3D7_0710800	USE1	protein transport protein USE1, putative	39.31	20.28	36.36	33.48	47.76	22.81	60.56	36.98	27.36	38.83	24.25	37.42	0.924955	1.65089	1.26801	1.62122	0.88633	0.963688	1.28792	1.44461	0.925009	-0.112544	0.723242	0.342562	0.697079	-0.174083	-0.0533621	0.36561	0.0631778	0.270397	0.0653502	0.362873	0.464095	0.486064	0.195986	0.461297	0.186621	0.495591	0.495637	NotSignificant	NotSignificant	NotSignificant
PF3D7_0710900	PF3D7_0710900	RPL1	50S ribosomal protein L1, mitochondrial, putative	28.54	26.16	29.86	34.7	45.39	34.58	63.91	39.03	18.38	26.65	22.64	45.84	1.04625	1.32645	1.40802	1.12869	1.23177	1.72008	1.18635	1.26835	1.47592	0.0652288	0.407573	0.493667	0.174646	0.300737	0.782472	0.450163	0.190169	0.175335	0.358075	0.260399	0.0600352	0.486064	0.433926	0.391933	0.493958	0.495591	0.184924	NotSignificant	NotSignificant	NotSignificant
PF3D7_0711000	PF3D7_0711000	CDC48	AAA family ATPase, CDC48 subfamily	22.88	23.48	53.8	66.45	21.03	21.38	38.06	30.52	26.34	23.16	34.72	48.81	2.3514	2.83007	1.8098	1.4275	1.31815	2.10751	2.59073	1.61865	1.71283	1.23352	1.50084	0.855827	0.513493	0.398512	1.07554	0.000673414	0.000864719	0.0441657	0.133925	0.198617	0.0165393	0.00435172	0.00561968	0.14205	0.313819	0.419759	0.0697426	UP	NotSignificant	NA
PF3D7_0711400	PF3D7_0711400	SAP18	histone deacetylase complex subunit SAP18, putative	39.49	39.49	70.3	88.98	56.93	47.83	94.15	65.12	43.55	52.22	68.71	68.26	1.7802	2.25323	1.65379	1.36149	1.57773	1.30716	2.01671	1.50764	1.44244	0.832037	1.17199	0.725772	0.445185	0.657847	0.386438	0.0158895	0.00705206	0.076732	0.169042	0.0824357	0.2191	0.0643282	0.03409	0.214391	0.370717	0.225873	0.468348	UP	NotSignificant	NotSignificant
PF3D7_0711500	PF3D7_0711500	N/A	regulator of chromosome condensation, putative	140.57	99.53	286.57	253.18	132.7	102.83	318.72	216.54	129.38	135.72	183.41	272.38	2.03863	2.54376	2.40181	2.10581	1.41761	2.00693	2.29119	2.25381	1.71227	1.0276	1.34696	1.26412	1.07437	0.503458	1.00499	0.00387424	0.00243407	0.00503443	0.00963609	0.143206	0.0231688	0.0194913	0.0138255	0.0276285	0.0465021	0.336481	0.0898286	UP	UP	NA
PF3D7_0713100	PF3D7_0713100	MC-2TM	Pfmc-2TM Maurer's cleft two transmembrane protein	40.58	14.4	105.78	100.23	0	1.35	26.44	13.51	3.99	5.51	19.88	29.8	2.6067	6.96042	Inf	1	1	5.40835	4.78356	Inf	3.20417	1.38223	2.79917	Inf	0	0	2.43519	0.000160385	3.08e-09	0	0.491994	0.494719	7.68e-07	0.0012294	7.58e-08	0	0.493958	0.495591	9.83e-06	UP	NA	NA
PF3D7_0713300	PF3D7_0713300	VAR	erythrocyte membrane protein 1 (PfEMP1), pseudogene	32.35	24.1	10.38	7.96	8.09	4.03	13.22	4.08	0	1.37	0.71	5.98	0.320866	0.33029	1	1	1	1	0.325578	1	1	-1.63996	-1.59819	0	0	0	0	6.18e-06	0.000554149	0.453175	0.491994	0.494719	0.494066	6.78e-05	0.00383849	0.461297	0.493958	0.495591	0.495637	DOWN	NA	NA
PF3D7_0713400	PF3D7_0713400	SR25	GPCR-like receptor SR25	47.96	40.28	43.63	27.06	45.13	40.04	40.96	40.44	48.55	63.95	70.65	49.69	0.909716	0.671797	0.9076	1.00999	1.4552	0.777013	0.790757	0.958795	1.11611	-0.136511	-0.573902	-0.139871	0.014341	0.541218	-0.363989	0.342114	0.125498	0.338923	0.495438	0.126107	0.241553	0.486064	0.325493	0.461297	0.496399	0.309278	0.495637	NotSignificant	NotSignificant	NotSignificant
PF3D7_0713700	PF3D7_0713700	N/A	conserved Plasmodium protein, unknown function	166.46	133.28	201.31	180.38	156.11	160.57	251.98	152.52	207.4	157.55	183.06	193.85	1.20936	1.35339	1.61412	0.949866	0.882642	1.2304	1.28138	1.28199	1.05652	0.274243	0.436579	0.690746	-0.0742039	-0.180099	0.299131	0.249399	0.174347	0.0880537	0.427364	0.358165	0.273105	0.486064	0.4075	0.236587	0.493958	0.495591	0.495637	NotSignificant	NotSignificant	NotSignificant
PF3D7_0713800	PF3D7_0713800	NELFA	negative elongation factor A, putative	31.46	50.26	35.53	44.42	57.27	39.8	42.93	38.6	121.28	136.17	37.09	18.18	1.12937	0.883804	0.749607	0.969849	0.305821	0.13351	1.00659	0.859728	0.219665	0.175519	-0.178201	-0.415793	-0.0441676	-1.70924	-2.90498	0.338682	0.370159	0.15798	0.45339	0.00018474	5.95e-09	0.486064	0.489583	0.362555	0.493958	0.00221844	1.04e-07	NotSignificant	NotSignificant	DOWN
PF3D7_0713900	PF3D7_0713900	N/A	conserved Plasmodium protein, unknown function	37.25	30.44	56.54	37.77	33.17	27.11	60.19	65.27	18.9	43.08	31.87	61.28	1.51785	1.2408	1.81459	2.4076	1.68624	1.42247	1.37933	2.1111	1.55436	0.602031	0.311272	0.859645	1.26759	0.753813	0.508398	0.0616953	0.248708	0.043412	0.00284862	0.0559684	0.155004	0.184114	0.489583	0.140342	0.0197094	0.169096	0.368456	NotSignificant	NA	NotSignificant
PF3D7_0714000	PF3D7_0714000	H2B.Z	histone H2B variant	2625.21	3422.19	1919.12	1849.44	2001.66	2905.44	1873.58	2617.59	8486.02	4574.04	2658.35	1908.88	0.731035	0.540426	0.936013	0.900927	0.313262	0.417329	0.63573	0.91847	0.365296	-0.451988	-0.887831	-0.0953994	-0.150518	-1.67456	-1.26074	0.107755	0.0362707	0.374207	0.362891	0.000242915	0.00683571	0.281921	0.130805	0.461297	0.493958	0.00278739	0.0342087	NotSignificant	NotSignificant	DOWN
PF3D7_0714200	PF3D7_0714200	N/A	conserved Plasmodium protein, unknown function	25.05	18.93	25.29	22.61	34.33	29.16	29.38	29.2	44.39	55.24	20.63	29.74	1.00958	1.1944	0.855811	1.00137	0.464744	0.538378	1.10199	0.928591	0.501561	0.0137564	0.256287	-0.224635	0.00197765	-1.10549	-0.893309	0.495822	0.286002	0.275636	0.493727	0.0107676	0.0406831	0.496609	0.489583	0.461297	0.494947	0.0489671	0.137629	NotSignificant	NotSignificant	NA
PF3D7_0714300	PF3D7_0714300	DHHC4	palmitoyltransferase DHHC4, putative	28.89	23.8	26.98	22.59	31.82	26.34	34.59	29.03	20.54	26.59	28.38	33.82	0.933887	0.94916	1.08705	1.10213	1.38169	1.27191	0.941523	1.09459	1.3268	-0.0986799	-0.0752773	0.120421	0.140289	0.466438	0.346993	0.379442	0.452615	0.444838	0.386623	0.161426	0.242706	0.486064	0.489583	0.461297	0.493958	0.364717	0.495637	NotSignificant	NotSignificant	NotSignificant
PF3D7_0714400	PF3D7_0714400	N/A	calmodulin, putative	18.44	12.38	43.62	40.92	26.36	24.81	41.72	18.97	19.22	15.54	23.91	31.63	2.36551	3.30533	1.5827	0.764611	1.24402	2.03539	2.83542	1.17366	1.6397	1.24215	1.72479	0.662389	-0.387202	0.315006	1.02531	0.000622051	0.000162029	0.0980972	0.191955	0.250807	0.0210624	0.00407156	0.00130358	0.256107	0.407894	0.494301	0.0836603	UP	NotSignificant	NA
PF3D7_0714600	PF3D7_0714600	N/A	conserved protein, unknown function	88.37	66.48	88.08	90.26	64.4	75.13	114.78	89.84	58.78	82.46	84.89	96.4	0.996718	1.3577	1.7823	1.19579	1.4442	1.16905	1.17721	1.48905	1.30663	-0.00474222	0.441166	0.833739	0.257969	0.530269	0.225339	0.476376	0.171924	0.048735	0.292305	0.130912	0.323385	0.486064	0.404192	0.152936	0.493958	0.317904	0.495637	NotSignificant	NotSignificant	NotSignificant
PF3D7_0715000	PF3D7_0715000	PNPase	4-nitrophenylphosphatase	76.95	57.93	97.87	96.1	62.75	58.63	132.33	83.65	46.04	62.78	97.9	106.4	1.27186	1.6589	2.10884	1.42674	2.12641	1.69481	1.46538	1.76779	1.91061	0.346945	0.730226	1.07645	0.512726	1.08842	0.761121	0.192674	0.0614102	0.0148548	0.134289	0.0110324	0.0652073	0.429341	0.19197	0.0623373	0.314251	0.0498247	0.197429	NotSignificant	NA	NA
PF3D7_0715100	PF3D7_0715100	MYCBP	C-Myc-binding protein, putative	42.84	46.24	20.2	8.3	37.32	62.8	32.8	8.58	45.85	18.44	31.92	19.19	0.471522	0.179498	0.878885	0.136624	0.696183	1	0.32551	0.507755	0.848092	-1.0846	-2.47796	-0.186253	-2.87172	-0.522461	0	0.00182667	1.92e-07	0.303576	1.23e-10	0.14023	0.494066	0.0102322	2.92e-06	0.461297	9.6e-09	0.331878	0.495637	DOWN	NA	NA
PF3D7_0715200	PF3D7_0715200	N/A	conserved Plasmodium protein, unknown function	29.44	36.76	12.12	11.81	49.08	57.16	14.74	19.24	43.62	39.11	29.45	10.52	0.411685	0.321273	0.300326	0.336599	0.675149	0.268985	0.366479	0.318463	0.472067	-1.28039	-1.63813	-1.7354	-1.5709	-0.566722	-1.8944	0.000309798	0.000413063	6.89e-05	0.000259086	0.12063	0.000102577	0.00221062	0.0030041	0.00113798	0.00385238	0.298814	0.000889525	DOWN	DOWN	NA
PF3D7_0715400	PF3D7_0715400	PSOP20	secreted ookinete protein, putative	17.73	22.3	33.37	44.47	41.58	67.23	26.34	8.69	45.61	32.53	50.16	27.31	1.88212	1.99417	0.633478	0.129258	1.09976	0.839533	1.93815	0.381368	0.969646	0.912359	0.995789	-0.658634	-2.95168	0.137187	-0.252342	0.00916281	0.0182634	0.0642852	3.89e-11	0.382045	0.315032	0.0405333	0.076728	0.188996	3.3e-09	0.495591	0.495637	UP	NA	NotSignificant
PF3D7_0715600	PF3D7_0715600	N/A	GTP-binding translation elongation factor tu family protein, putative	31.56	38.58	90.25	78.43	47.81	40.51	34.83	26.9	87.96	43.39	51.35	48.35	2.85963	2.03292	0.728509	0.664034	0.583788	1.11431	2.44628	0.696271	0.84905	1.51583	1.02355	-0.456982	-0.590672	-0.776483	0.156153	3.9e-05	0.0158449	0.137751	0.0937986	0.053647	0.373679	0.000349771	0.068181	0.328336	0.241732	0.164053	0.495637	UP	NotSignificant	NotSignificant
PF3D7_0715900	PF3D7_0715900	CDF	cation diffusion facilitator family protein, putative	43.91	48.99	73.16	70.71	39.05	42.06	25.95	25.59	121.03	38.04	41.3	29.49	1.66614	1.44336	0.664533	0.608417	0.341238	0.775237	1.55475	0.636475	0.558237	0.736506	0.529427	-0.589588	-0.716869	-1.55115	-0.367291	0.0290277	0.12951	0.0849111	0.0553603	0.000618099	0.23953	0.103436	0.332258	0.230542	0.166079	0.00559936	0.495637	NotSignificant	NotSignificant	NA
PF3D7_0716000	PF3D7_0716000	N/A	RNA-binding protein, putative	117.4	142.07	90.94	126.25	123.57	142.82	107.49	160.52	59.34	84.97	98.12	129.28	0.774617	0.888646	0.869871	1.12393	1.65352	1.52148	0.831632	0.996902	1.5875	-0.368445	-0.170319	-0.201126	0.168555	0.725542	0.605474	0.154275	0.376317	0.2926	0.363083	0.0629551	0.113867	0.366639	0.489583	0.461297	0.493958	0.184608	0.295206	NotSignificant	NotSignificant	NotSignificant
PF3D7_0716100	PF3D7_0716100	SDA1	protein SDA1, putative	82.6	64.36	99.65	118.24	78.35	70.22	129.31	116.38	22.52	56.93	66.14	100.36	1.20642	1.83717	1.65041	1.65736	2.93694	1.76287	1.52179	1.65389	2.34991	0.270728	0.877482	0.722829	0.728889	1.55432	0.817923	0.25235	0.0323811	0.0776386	0.0569127	0.000550244	0.0521629	0.486064	0.120299	0.21617	0.169476	0.00512358	0.16664	NotSignificant	NotSignificant	NA
PF3D7_0716300	PF3D7_0716300	N/A	conserved protein, unknown function	163.33	188.72	484.99	395.2	212.07	170.39	343.32	238.18	555.71	301.55	280.52	315.12	2.96939	2.09411	1.6189	1.39785	0.504796	1.045	2.53175	1.50838	0.774898	1.57017	1.06634	0.695013	0.483212	-0.986229	0.0635041	2.12e-05	0.0126568	0.0866112	0.148822	0.0202273	0.444399	0.000203171	0.0566515	0.233993	0.33786	0.0777094	0.495637	UP	NotSignificant	NA
PF3D7_0716400	PF3D7_0716400	N/A	transcription initiation factor IIA subunit 1, putative	301.37	395.49	183.51	133.35	414.29	402.6	167.2	208.16	303.77	171.34	281.27	206.2	0.608919	0.337177	0.403582	0.517039	0.925931	1.20346	0.473048	0.460311	1.06469	-0.715677	-1.56842	-1.30907	-0.951654	-0.111024	0.267182	0.0265657	0.000686996	0.00183966	0.0173963	0.413355	0.294396	0.0966643	0.00461246	0.0137295	0.071654	0.495591	0.495637	DOWN	DOWN	NotSignificant
PF3D7_0716800	PF3D7_0716800	EIF3I	eukaryotic translation initiation factor 3 subunit I, putative	751.43	675.51	1204.34	1134.72	391.05	472.57	992.13	1003.57	353.82	325.3	829.55	982.79	1.60273	1.6798	2.53709	2.12364	2.34455	3.02118	1.64126	2.33037	2.68287	0.680532	0.748287	1.34318	1.08654	1.22931	1.59511	0.040259	0.0570177	0.00305564	0.00896748	0.00488489	0.000806781	0.133882	0.18113	0.0194793	0.0439375	0.0267009	0.00560896	NotSignificant	UP	UP
PF3D7_0717100	PF3D7_0717100	N/A	conserved Plasmodium protein, unknown function	20.16	16.4	42.81	46.03	15.22	15.45	24.13	27.31	39.77	16.28	22.35	49.32	2.12351	2.80671	1.58541	1.76764	0.561981	3.02948	2.46511	1.67653	1.79573	1.08645	1.48888	0.66486	0.821822	-0.831406	1.59907	0.00241602	0.000940292	0.0971901	0.0370986	0.0422345	0.000785508	0.0130323	0.00606916	0.254324	0.12388	0.135609	0.00548119	UP	NotSignificant	NA
PF3D7_0717200	PF3D7_0717200	N/A	conserved Plasmodium protein, unknown function	159.19	154.31	155.86	153.65	214.61	192.82	279.73	299.07	239.27	342.52	240.03	225.66	0.979082	0.995723	1.30343	1.55103	1.00318	0.658823	0.987402	1.42723	0.831	-0.030499	-0.00618379	0.382318	0.633228	0.00457521	-0.602038	0.449404	0.49062	0.243137	0.0851761	0.490902	0.12106	0.486064	0.493138	0.461297	0.22553	0.495591	0.308074	NotSignificant	NotSignificant	NotSignificant
PF3D7_0717300	PF3D7_0717300	N/A	transcription initiation factor IIE subunit alpha, putative	90.16	108.27	111.91	89.9	90.98	102.68	167.04	171.45	109.45	125.96	129.69	140.37	1.24124	0.830332	1.83601	1.66975	1.18492	1.1144	1.03578	1.75288	1.14966	0.31178	-0.268241	0.876572	0.739633	0.244795	0.156269	0.219064	0.3025	0.0401948	0.0542653	0.299745	0.373593	0.469719	0.489583	0.132118	0.163776	0.495591	0.495637	NotSignificant	NotSignificant	NotSignificant
PF3D7_0717500	PF3D7_0717500	CDPK4	calcium-dependent protein kinase 4	224.57	354.24	234	210.95	236.42	381.72	233.65	306.8	602.73	671.1	285.72	206.31	1.04199	0.5955	0.988284	0.80373	0.474043	0.307421	0.818746	0.896007	0.390732	0.0593433	-0.747826	-0.017003	-0.315216	-1.07691	-1.70171	0.456312	0.0659292	0.438868	0.238056	0.0125877	0.000428887	0.486064	0.20253	0.461297	0.477457	0.054682	0.00317612	NotSignificant	NotSignificant	DOWN
PF3D7_0717700	PF3D7_0717700	N/A	serine--tRNA ligase, putative	422.5	386.06	500.55	417.24	287.15	253.09	670.82	690.54	291.54	264.85	359.74	406.54	1.18473	1.08076	2.33613	2.72844	1.23393	1.53498	1.13275	2.53228	1.38446	0.244563	0.112052	1.22412	1.44807	0.303261	0.618222	0.27488	0.394548	0.00641772	0.00078557	0.258689	0.109106	0.486064	0.489583	0.0331992	0.00826303	0.495591	0.286305	NotSignificant	UP	NotSignificant
PF3D7_0717900	PF3D7_0717900	N/A	thioredoxin-like protein	41.77	40.26	99.48	91.45	60.52	49.91	84.13	65.8	37.2	48.96	80.45	100.34	2.38161	2.27149	1.39012	1.31837	2.16263	2.04943	2.32655	1.35425	2.10603	1.25194	1.18364	0.475208	0.398759	1.11279	1.03522	0.000568199	0.00659452	0.185662	0.196009	0.00963648	0.0200949	0.00376068	0.0322348	0.407954	0.414802	0.0450495	0.0809496	UP	NotSignificant	UP
PF3D7_0718500	PF3D7_0718500	N/A	prefoldin subunit 3, putative	391.24	387.3	363.26	374.57	458.55	392.52	389.28	438.31	397.16	209.24	529.41	505.46	0.928484	0.967131	0.848937	1.11666	1.33299	2.41569	0.947808	0.982797	1.87434	-0.107051	-0.0482161	-0.236271	0.159185	0.414665	1.27244	0.37107	0.474797	0.267424	0.370834	0.189335	0.00589204	0.486064	0.489583	0.461297	0.493958	0.408834	0.0304798	NotSignificant	NotSignificant	NA
PF3D7_0719100	PF3D7_0719100	N/A	ATP synthase F0 subunit a-like protein, putative	131.9	191.32	108.64	109.78	183.43	264.98	113.69	100.94	190.34	107.47	180.53	63.19	0.823654	0.573803	0.6198	0.380934	0.948461	0.587978	0.698729	0.500367	0.768219	-0.279889	-0.801372	-0.690124	-1.39239	-0.0763402	-0.766166	0.216297	0.0529064	0.056279	0.00103845	0.441804	0.067765	0.465895	0.171621	0.171127	0.00976557	0.495591	0.202688	NotSignificant	NA	NotSignificant
PF3D7_0719300	PF3D7_0719300	ARP6	actin-related protein, putative	66.4	50.89	124	100.53	73.01	59.08	140.35	116.54	48.23	68.94	87.48	121.15	1.86747	1.97544	1.92234	1.97258	1.81381	1.75733	1.92145	1.94746	1.78557	0.901085	0.982172	0.942863	0.980083	0.859022	0.813381	0.00992306	0.0195603	0.0294089	0.0164591	0.0351826	0.0531232	0.0434564	0.0809194	0.104141	0.0686903	0.118527	0.169042	UP	NA	NotSignificant
PF3D7_0719400	PF3D7_0719400	N/A	conserved Plasmodium protein, unknown function	26.35	43.09	15.99	13.47	40.63	51.18	15.33	18.92	51.37	32.99	28.76	19.56	0.606831	0.312602	0.377307	0.369676	0.55986	0.592907	0.459716	0.373492	0.576383	-0.720633	-1.6776	-1.40619	-1.43567	-0.836862	-0.754122	0.0257722	0.00030701	0.000931715	0.000751518	0.041217	0.0709233	0.0941369	0.00229148	0.00804277	0.00796385	0.133473	0.210083	DOWN	DOWN	NotSignificant
PF3D7_0719500	PF3D7_0719500	CDC50A	LEM3/CDC50 family protein, putative	31.49	36.1	37.06	37.57	39.19	43.28	25.5	21.94	96.03	54.47	29.01	19.01	1.17688	1.04072	0.650676	0.506932	0.302093	0.348999	1.1088	0.578804	0.325546	0.234969	0.0575823	-0.619988	-0.980137	-1.72693	-1.5187	0.283382	0.438375	0.075289	0.0148774	0.00016035	0.00147284	0.486064	0.489583	0.212334	0.0636324	0.0019863	0.00943148	NotSignificant	NA	DOWN
PF3D7_0719700	PF3D7_0719700	RPS10	40S ribosomal protein S10, putative	3346.72	3299.94	5445.01	5390.03	1747.37	1825.92	4995.49	4778.94	1484.51	1856.88	3185.99	4360.97	1.62697	1.63337	2.85886	2.61728	2.14616	2.34855	1.63017	2.73807	2.24735	0.702187	0.707854	1.51544	1.38807	1.10175	1.23177	0.035554	0.0672123	0.000940284	0.00122527	0.0102482	0.00737372	0.120999	0.205582	0.00809214	0.0108573	0.0471717	0.0363565	NotSignificant	UP	UP
PF3D7_0719900	PF3D7_0719900	N/A	conserved Plasmodium membrane protein, unknown function	21.17	22.36	17.07	14.98	20.6	20.42	15.86	23.51	19.4	22.73	14.46	20.24	0.80633	0.669946	0.769903	1.15132	1	0.890453	0.738138	0.960613	0.945227	-0.310558	-0.577883	-0.377252	0.203292	0	-0.167388	0.193347	0.12381	0.178591	0.334856	0.494719	0.376578	0.430333	0.322441	0.397002	0.493958	0.495591	0.495637	NotSignificant	NotSignificant	NA
PF3D7_0720000	PF3D7_0720000	CSL4	exosome complex component CSL4, putative	81.11	84.9	116.29	120.17	49.48	64.58	116.19	160.69	55.5	44.74	102.66	106.4	1.43373	1.41543	2.34822	2.48823	1.84973	2.37819	1.42458	2.41823	2.11396	0.519775	0.50124	1.23157	1.31512	0.887314	1.24986	0.0927843	0.142186	0.00613718	0.00205804	0.0308313	0.00667821	0.251438	0.355153	0.0321579	0.0156798	0.107569	0.0336081	NotSignificant	UP	NA
PF3D7_0720100	PF3D7_0720100	ESF2	pre-rRNA-processing protein ESF2, putative	90	60.62	121.18	102.3	118.18	82.58	189.55	138.55	44.58	89.8	111.34	138.37	1.34644	1.68756	1.60391	1.67777	2.49753	1.54087	1.517	1.64084	2.0192	0.429155	0.75494	0.681593	0.746542	1.3205	0.623744	0.138993	0.0554635	0.0912082	0.0526148	0.00276381	0.107088	0.337097	0.177184	0.243336	0.159814	0.0174233	0.282125	NotSignificant	NotSignificant	NA
PF3D7_0720200	PF3D7_0720200	N/A	conserved protein, unknown function	291.74	200.48	545.71	425.11	197.93	182.1	677.83	407.62	152.31	184.92	355.82	522.27	1.87054	2.12046	3.42459	2.23844	2.33616	2.8243	1.9955	2.83152	2.58023	0.903451	1.08438	1.77593	1.16249	1.22414	1.49789	0.00975908	0.0114887	0.000124631	0.00564135	0.00504035	0.00152746	0.0428043	0.0522882	0.00179217	0.0324979	0.0272919	0.00972644	UP	UP	UP
PF3D7_0720400	PF3D7_0720400	AIF	apoptosis-inducing factor, putative	55.67	45.26	124.24	118.43	60.92	54.85	110.73	78.07	72.42	65.57	78.75	117.98	2.23172	2.61666	1.81763	1.42334	1.08741	1.7993	2.42419	1.62048	1.44335	1.15816	1.38773	0.862058	0.509277	0.120892	0.847435	0.00131878	0.00186731	0.042941	0.135936	0.395105	0.0462553	0.00784848	0.0111177	0.139136	0.317077	0.495591	0.151779	UP	NotSignificant	NotSignificant
PF3D7_0720700	PF3D7_0720700	N/A	phosphoinositide-binding protein, putative	83.99	96.06	25.57	25.4	70.42	95.08	51.07	103.68	110.36	122.47	52.96	55.22	0.304441	0.264418	0.72522	1.09045	0.479884	0.450886	0.28443	0.907835	0.465385	-1.71577	-1.91911	-0.463509	0.124924	-1.05924	-1.14917	2.43e-06	4.36e-05	0.134715	0.399603	0.0138412	0.0123442	2.95e-05	0.00040077	0.323134	0.493958	0.0578927	0.0553396	DOWN	NotSignificant	DOWN
PF3D7_0720900	PF3D7_0720900	N/A	tetratricopeptide repeat protein, putative	60.52	79.26	93.24	76.2	93.33	80.8	48.34	34.07	65.22	53.9	71.95	37.52	1.54065	0.961393	0.517947	0.421658	1.10319	0.696104	1.25102	0.469803	0.899647	0.623537	-0.056802	-0.949123	-1.24585	0.14168	-0.522625	0.055088	0.467747	0.0162517	0.0029159	0.378467	0.155422	0.170704	0.489583	0.0666976	0.0200999	0.495591	0.368909	NotSignificant	DOWN	NotSignificant
PF3D7_0721000	PF3D7_0721000	N/A	conserved Plasmodium membrane protein, unknown function	22.2	22.9	20.5	20.95	21	21.3	16.77	21.35	26.83	23.03	18.89	23.95	0.923423	0.914847	0.798571	1.00235	0.704063	1.03995	0.919135	0.900459	0.872005	-0.114936	-0.128397	-0.324507	0.00338264	-0.506224	0.0565112	0.36324	0.409564	0.209412	0.494958	0.147934	0.449839	0.486064	0.489583	0.443333	0.496006	0.344042	0.495637	NotSignificant	NotSignificant	NotSignificant
PF3D7_0721100	PF3D7_0721100	N/A	conserved protein, unknown function	235.22	234.17	935.25	717.55	338.2	203.97	740.11	319.42	671.17	452.59	591.87	642.69	3.97606	3.06423	2.18838	1.56601	0.881848	1.42003	3.52015	1.8772	1.15094	1.99134	1.61552	1.12986	0.647098	-0.181398	0.505918	9.75e-08	0.000376124	0.0110792	0.080526	0.357151	0.156169	1.57e-06	0.00275662	0.0498255	0.218011	0.495591	0.370372	UP	NA	NotSignificant
PF3D7_0721300	PF3D7_0721300	DBP7	ATP-dependent RNA helicase DBP7, putative	91.02	72.01	119.14	94.58	101.89	95.21	166.4	143.01	44.54	96.93	104.72	129.57	1.30894	1.31343	1.63313	1.50205	2.35115	1.33674	1.31119	1.56759	1.84394	0.388402	0.393338	0.707643	0.586931	1.23336	0.418717	0.164186	0.198247	0.0824455	0.102156	0.00476624	0.200805	0.383146	0.445958	0.225465	0.256	0.0262278	0.440206	NotSignificant	NotSignificant	NA
PF3D7_0721600	PF3D7_0721600	N/A	40S ribosomal protein S5, putative	3973.71	3428.09	6063.9	5269.12	1583.65	1704.46	4958.95	5820.22	1523.21	1294.8	3725.08	4308.83	1.526	1.53704	3.13134	3.4147	2.44555	3.3278	1.53152	3.27302	2.88667	0.609759	0.620157	1.64678	1.77176	1.29016	1.73457	0.0592532	0.0940998	0.000351927	5.39e-05	0.00335299	0.000304205	0.179785	0.262454	0.00375741	0.00117306	0.0201109	0.00237022	NotSignificant	UP	UP
PF3D7_0721700	PF3D7_0721700	PSOP1	secreted ookinete protein, putative	74.1	81.84	31.12	27.89	108.17	138.57	58.24	33.31	37.52	39.79	66.91	29.19	0.419973	0.340787	0.538412	0.240384	1.78332	0.733601	0.38038	0.389398	1.25846	-1.25163	-1.55306	-0.893218	-2.05659	0.834562	-0.446932	0.000408364	0.000766523	0.0217357	2.84e-06	0.0393395	0.193652	0.00281494	0.00506851	0.0827349	0.000109614	0.129161	0.429499	DOWN	DOWN	NotSignificant
PF3D7_0721800	PF3D7_0721800	N/A	conserved Plasmodium protein, unknown function	414.95	591.02	684.35	667.31	215.79	343.07	416.85	688.61	672.8	248.92	521.5	586.84	1.64923	1.12908	1.93174	2.0072	0.775119	2.35754	1.38916	1.96947	1.56633	0.721797	0.17515	0.9499	1.00518	-0.36751	1.23729	0.0316915	0.345432	0.0284204	0.0143266	0.225044	0.00715518	0.110774	0.489583	0.101463	0.0619295	0.458648	0.0355879	NotSignificant	NA	NA
PF3D7_0721900	PF3D7_0721900	N/A	V-type ATPase V0 subunit e, putative	172.07	114.99	231.89	136.86	78.43	239.43	206.73	225.68	204.25	254.02	92.92	157.12	1.34765	1.19019	2.63585	0.942572	0.454933	0.618534	1.26892	1.78921	0.536733	0.430445	0.251192	1.39827	-0.0853254	-1.13628	-0.693075	0.138241	0.289587	0.00212465	0.417801	0.00906772	0.0886956	0.335847	0.489583	0.0149746	0.493958	0.0431001	0.245752	NotSignificant	NA	NA
PF3D7_0722100	PF3D7_0722100	N/A	protein pelota homolog, putative	77.91	51.25	54.72	46.18	57.1	50.39	99.04	85.33	43.41	65.17	58.47	58.27	0.702349	0.901073	1.7345	1.69339	1.34692	0.894123	0.801711	1.71395	1.12052	-0.50974	-0.150284	0.794521	0.759916	0.429669	-0.161455	0.0821377	0.392109	0.0577719	0.0495336	0.180956	0.381019	0.23005	0.489583	0.174528	0.153828	0.395168	0.495637	NotSignificant	NotSignificant	NotSignificant
PF3D7_0722200	PF3D7_0722200	RALP1	rhoptry-associated leucine zipper-like protein 1	122.16	309.3	25.9	44.47	150.88	283.64	47.79	132.22	961.4	717.3	113.25	27.67	0.212017	0.143776	0.316742	0.466154	0.117797	0.0385752	0.177897	0.391448	0.0781861	-2.23775	-2.7981	-1.65862	-1.10112	-3.08563	-4.69618	1.36e-09	4.81e-09	0.000131855	0.00736138	6.01e-11	1.41e-20	3.14e-08	1.09e-07	0.00187234	0.0382935	5.33e-09	1.6e-18	DOWN	DOWN	DOWN
PF3D7_0722300	PF3D7_0722300	N/A	ubiquitin carboxyl-terminal hydrolase, putative	39.91	38.02	36.51	36.4	33.82	39.76	40.6	46.97	34	46.2	30.5	53.04	0.914808	0.957391	1.20047	1.18134	0.897059	1.14805	0.9361	1.19091	1.02256	-0.128459	-0.0628201	0.263603	0.240422	-0.156726	0.199188	0.349945	0.462812	0.328694	0.305687	0.376574	0.342077	0.486064	0.489583	0.461297	0.493958	0.495591	0.495637	NotSignificant	NotSignificant	NotSignificant
PF3D7_0722400	PF3D7_0722400	OLA1	Obg-like ATPase 1, putative	339.09	291.33	466.9	504.09	243.56	215.25	521.33	556.74	200.58	254.63	348.4	514.3	1.37692	1.73031	2.14046	2.58648	1.73696	2.01979	1.55361	2.36347	1.87838	0.461445	0.791027	1.09792	1.37099	0.796567	1.01421	0.121001	0.047608	0.0132216	0.00138639	0.0465808	0.022192	0.305324	0.159415	0.0568497	0.0118774	0.146419	0.0870514	NotSignificant	UP	NA
PF3D7_0722500	PF3D7_0722500	CWC15	pre-mRNA-splicing factor CWC15, putative	175.97	173.19	197.63	204.33	177.86	147.59	327.12	297.54	90.17	163.63	151.45	176.15	1.12309	1.1798	1.8392	2.01599	1.67961	1.07651	1.15145	1.92759	1.37806	0.167472	0.238545	0.879078	1.01149	0.748122	0.106367	0.346478	0.298578	0.0397355	0.01383	0.0573233	0.411315	0.486064	0.489583	0.130915	0.0603801	0.172364	0.495637	NotSignificant	NA	NotSignificant
PF3D7_0722600	PF3D7_0722600	UTP7	U3 small nucleolar RNA-associated protein 7, putative	138.65	129.13	145.44	154.82	149.76	147.16	252.95	208.54	98.91	173.49	130.23	182.29	1.04897	1.19895	1.68904	1.4171	1.31665	1.05072	1.12396	1.55307	1.18369	0.0689765	0.261768	0.7562	0.502939	0.396874	0.0713829	0.446254	0.282168	0.0678263	0.138997	0.199573	0.438281	0.486064	0.489583	0.196658	0.322013	0.420161	0.495637	NotSignificant	NotSignificant	NotSignificant
PF3D7_0723300	PF3D7_0723300	N/A	conserved protein, unknown function	33.51	78.83	8.45	16.76	22.01	54.49	8.09	35.6	152.9	61.7	29.33	13.45	0.252164	0.212609	0.36756	0.653331	0.191825	0.21799	0.232386	0.510446	0.204907	-1.98757	-2.23372	-1.44395	-0.614114	-2.38214	-2.19766	6.2e-08	2.41e-06	0.00070753	0.0854651	3.38e-07	8.19e-06	1.04e-06	2.89e-05	0.00656661	0.226102	1.2e-05	8.84e-05	DOWN	NA	DOWN
PF3D7_0723400	PF3D7_0723400	N/A	conserved Plasmodium protein, unknown function	125.49	129.71	157.89	168.68	107.09	124.57	180.4	217.69	53.47	113.91	105.18	166.3	1.25819	1.30044	1.68456	1.74753	1.96708	1.45992	1.27931	1.71605	1.7135	0.331347	0.378999	0.752376	0.805318	0.976059	0.545894	0.204132	0.20659	0.0688996	0.0401336	0.0199739	0.13808	0.448017	0.459448	0.198857	0.130665	0.0769685	0.337506	NotSignificant	NotSignificant	NA
PF3D7_0723600	PF3D7_0723600	N/A	proteasome assembly chaperone 4, putative	137.74	99.3	128.21	139.13	87.75	122.78	144.34	204.41	100.73	72.69	210.57	196.67	0.930812	1.40111	1.6449	1.66485	2.09044	2.7056	1.16596	1.65487	2.39802	-0.103439	0.486568	0.718	0.73539	1.06381	1.43595	0.374676	0.149107	0.0791434	0.0552988	0.0126177	0.00225377	0.486064	0.366635	0.219606	0.166013	0.0547507	0.0136621	NotSignificant	NotSignificant	UP
PF3D7_0723900	PF3D7_0723900	N/A	RNA-binding protein, putative	60.25	42.17	57.24	59	40.6	43.02	66.72	88.56	34.33	34.94	52.09	70.66	0.950041	1.3991	1.64335	2.05858	1.51733	2.02232	1.17457	1.85096	1.76983	-0.0739376	0.484498	0.71664	1.04165	0.601537	1.01601	0.404504	0.150101	0.0795714	0.0116545	0.101843	0.0220047	0.486064	0.368217	0.220256	0.0531482	0.26402	0.086556	NotSignificant	NA	NA
PF3D7_0724100	PF3D7_0724100	N/A	conserved Plasmodium protein, unknown function	100.12	118.37	224.01	283.17	113.07	152.98	160.04	157.39	123.42	145.07	118.07	162.19	2.23742	2.39224	1.41541	1.02883	0.956652	1.11801	2.31483	1.22212	1.03733	1.16183	1.25836	0.501216	0.0410008	-0.0639338	0.160936	0.00127734	0.00423394	0.171218	0.472095	0.452062	0.37012	0.00764522	0.022212	0.385309	0.493958	0.495591	0.495637	UP	NotSignificant	NotSignificant
PF3D7_0724200	PF3D7_0724200	TAP42	type 2A phosphatase-associated protein 42, putative	19.98	20.56	22.6	29.55	22.89	14.65	25.97	29.49	12.36	20.93	17.56	34.33	1.13113	1.43726	1.13456	2.01297	1	1.64023	1.28419	1.57376	1.32011	0.177766	0.523318	0.182129	1.00933	0	0.713898	0.336516	0.132189	0.39355	0.0139987	0.494719	0.0778692	0.486064	0.337302	0.461297	0.0609546	0.495591	0.222932	NotSignificant	NA	NA
PF3D7_0724700	PF3D7_0724700	N/A	conserved Plasmodium protein, unknown function	27.2	24.52	20.72	29.19	22.3	21.69	26.16	31.48	16.73	26.22	22.15	29.67	0.761765	1.19046	1.17309	1.45136	1.32397	1.13158	0.976111	1.31223	1.22777	-0.392583	0.251515	0.230319	0.537405	0.404869	0.178337	0.139646	0.289359	0.354698	0.122911	0.194931	0.357267	0.338246	0.489583	0.461297	0.293456	0.415931	0.495637	NotSignificant	NotSignificant	NotSignificant
PF3D7_0725000	PF3D7_0725000	N/A	exonuclease I, putative	20.32	20.02	23.3	29.83	27.67	25.45	25.68	31.75	49.36	39.83	26.74	32.39	1.14665	1.49001	0.928081	1.24754	0.541734	0.813206	1.31833	1.08781	0.67747	0.19743	0.575322	-0.107677	0.319091	-0.884343	-0.298307	0.317808	0.110587	0.364345	0.247954	0.0331772	0.283634	0.486064	0.297413	0.461297	0.492268	0.113727	0.495637	NotSignificant	NotSignificant	NotSignificant
PF3D7_0725100	PF3D7_0725100	N/A	conserved Plasmodium membrane protein, unknown function	15.21	18.5	21.48	20.03	20.7	17.1	28.22	23.33	21.25	25.78	16.36	23.8	1.41223	1.0827	1.36329	1.36433	0.769882	0.923196	1.24747	1.36381	0.846539	0.497974	0.114637	0.447087	0.44819	-0.37729	-0.115291	0.1027	0.392496	0.202104	0.167382	0.218958	0.416064	0.270689	0.489583	0.432872	0.367961	0.449307	0.495637	NotSignificant	NotSignificant	NotSignificant
PF3D7_0725200	PF3D7_0725200	N/A	mago nashi protein homologue, putative	372.83	248.21	323.92	223	420.42	318.05	583.5	266.98	256.39	304.3	380.46	306.05	0.868814	0.898433	1.3879	0.839428	1.48391	1.00575	0.883623	1.11366	1.24483	-0.20288	-0.154518	0.472901	-0.252522	0.569405	0.00827303	0.280383	0.388756	0.186979	0.282701	0.114308	0.487574	0.486064	0.489583	0.40976	0.493958	0.287105	0.495637	NotSignificant	NotSignificant	NotSignificant
PF3D7_0725300	PF3D7_0725300	N/A	conserved protein, unknown function	33.64	41.46	38.02	67.43	19.61	22.9	44.34	71.81	18.57	44.35	43.7	67.36	1.1302	1.62639	2.26109	3.13581	2.35326	1.51883	1.37829	2.69845	1.93604	0.176581	0.70167	1.17702	1.64884	1.23466	0.602958	0.337658	0.0688884	0.00846947	0.000157726	0.00472883	0.114824	0.486064	0.209917	0.0408029	0.0027148	0.0261028	0.296725	NotSignificant	UP	NA
PF3D7_0725400	PF3D7_0725400	N/A	conserved Plasmodium protein, unknown function	1515.15	3059.62	253.69	277.21	1528.96	2886.14	447.83	1338.78	5005.02	5539.19	2164.33	368.21	0.167436	0.0906028	0.292898	0.463865	0.432432	0.0664736	0.129019	0.378382	0.249453	-2.57832	-3.4643	-1.77153	-1.10822	-1.20946	-3.91107	3.82e-12	5.72e-13	5.03e-05	0.00704953	0.00593696	7.92e-15	1.44e-10	3.57e-11	0.000912522	0.0373172	0.0308526	2.96e-13	DOWN	DOWN	DOWN
PF3D7_0726100	PF3D7_0726100	N/A	Plasmodium exported protein, unknown function	229.9	253.56	40.01	30.75	231.03	218.61	101.7	177.24	37.64	173.53	80.29	124.87	0.174032	0.121273	0.440203	0.810759	2.1331	0.719587	0.147653	0.625481	1.42635	-2.52257	-3.04367	-1.18376	-0.302655	1.09295	-0.474758	1.05e-11	2.13e-10	0.00417392	0.24668	0.0107602	0.178978	3.7e-10	7.03e-09	0.0242381	0.490253	0.0489671	0.40778	DOWN	NA	NA
PF3D7_0726200	PF3D7_0726200	FIKK7.1	serine/threonine protein kinase, FIKK family	38.55	41.34	41.44	27.93	62.5	59.91	87.82	67.71	23.13	28.63	93.51	128.37	1.07497	0.675617	1.40512	1.1302	4.0428	4.48376	0.875292	1.26766	4.26328	0.104293	-0.565723	0.490693	0.176572	2.01536	2.16471	0.409724	0.129016	0.176974	0.356496	1.18e-05	9.59e-06	0.486064	0.331344	0.39482	0.493958	0.000239597	0.000102407	NotSignificant	NotSignificant	UP
PF3D7_0726500	PF3D7_0726500	N/A	ubiquitin carboxyl-terminal hydrolase, putative	123.58	126.23	92.16	88.77	124.44	138.55	104.37	124.53	107.96	113.04	96.45	120.59	0.745752	0.70324	0.838717	0.898809	0.893386	1.06679	0.724496	0.868763	0.980088	-0.423233	-0.507911	-0.253743	-0.153913	-0.162644	0.0932769	0.122469	0.155825	0.255327	0.360096	0.371884	0.421363	0.307391	0.377436	0.461297	0.493958	0.495591	0.495637	NotSignificant	NotSignificant	NotSignificant
PF3D7_0726700	PF3D7_0726700	N/A	conserved Plasmodium protein, unknown function	84.69	138.77	139.2	106.38	165.67	184.32	149.91	94.29	252.82	204.65	174.97	106.54	1.64364	0.766592	0.904871	0.511556	0.692073	0.520596	1.20512	0.708214	0.606335	0.716896	-0.383469	-0.144216	-0.967036	-0.531003	-0.941763	0.0326228	0.225128	0.335545	0.0159942	0.136288	0.0330198	0.113332	0.484918	0.461297	0.0672525	0.325396	0.11728	NotSignificant	NA	NotSignificant
PF3D7_0726800	PF3D7_0726800	OST2	dolichyl-diphosphooligosaccharide--protein glycosyltransferase subunit OST2, putative	26.17	18.39	27.43	33.78	16.29	8.86	50.1	17.47	10.98	18.79	38.41	39.07	1.04815	1.83687	3.07551	1	3.49818	2.0793	1.44251	2.03775	2.78874	0.0678407	0.877248	1.62082	0	1.8066	1.0561	0.447438	0.0324161	0.00042986	0.491994	7.5e-05	0.0181805	0.486064	0.120299	0.00439656	0.493958	0.00106507	0.0747313	NotSignificant	NA	UP
PF3D7_0726900	PF3D7_0726900	TIM50	mitochondrial import inner membrane translocase subunit TIM50, putative	27.23	17.27	60.42	50.98	25.69	19.4	66.09	41.43	26.63	39.47	55.3	55.11	2.21888	2.95194	2.5726	2.13557	2.07661	1.39625	2.58541	2.35408	1.73643	1.14983	1.56166	1.36323	1.09462	1.05423	0.481558	0.00141726	0.000559705	0.00268109	0.00854642	0.013286	0.167926	0.00835934	0.00385816	0.0177076	0.0423962	0.0563636	0.389472	UP	UP	NA
PF3D7_0727000	PF3D7_0727000	VPS53	vacuolar protein sorting-associated protein 53, putative	18.26	21.32	27.85	29.5	23.58	23.5	22.91	28.21	33.01	20.35	22.78	32.94	1.52519	1.38368	0.971586	1.20043	0.690094	1.61867	1.45443	1.08601	1.15438	0.608991	0.468508	-0.0415863	0.263546	-0.535135	0.694812	0.0594927	0.157929	0.418328	0.28811	0.134409	0.0834862	0.180127	0.380907	0.461297	0.493958	0.323188	0.234521	NotSignificant	NotSignificant	NotSignificant
PF3D7_0727200	PF3D7_0727200	NFS	cysteine desulfurase, putative	131.58	115.02	172.97	136.73	85.11	93.2	157.13	166.08	46.17	64.83	107.63	160.88	1.31456	1.18875	1.8462	1.78197	2.33117	2.48157	1.25166	1.81409	2.40637	0.394582	0.249445	0.884558	0.833476	1.22105	1.31125	0.160187	0.290822	0.0387457	0.0350705	0.00513507	0.00473072	0.376286	0.489583	0.128518	0.118526	0.0276728	0.0253735	NotSignificant	NotSignificant	UP
PF3D7_0727300	PF3D7_0727300	DNMT	DNA (cytosine-5)-methyltransferase	23.02	14.63	21.55	25.47	21.91	18.24	33.28	29.96	11.03	15.53	23.21	35.86	0.936142	1.74094	1.51894	1.64254	2.10426	2.30908	1.33854	1.58074	2.20667	-0.0952	0.799869	0.603066	0.715932	1.07331	1.20732	0.382939	0.045826	0.12177	0.0602397	0.0119834	0.00841472	0.486064	0.154567	0.300808	0.176281	0.0528462	0.040608	NotSignificant	NotSignificant	UP
PF3D7_0727800	PF3D7_0727800	N/A	cation transporting ATPase, putative	21.4	21.04	35.47	25.5	22.1	17.63	29.21	29.61	24.9	25.55	29.68	38.88	1.65748	1.21198	1.32172	1.67952	1.19197	1.52172	1.43473	1.50062	1.35684	0.728989	0.277363	0.402416	0.748052	0.253345	0.605705	0.0303648	0.271398	0.229944	0.0522595	0.29356	0.11378	0.107192	0.489583	0.461297	0.15916	0.495591	0.295206	NotSignificant	NotSignificant	NotSignificant
PF3D7_0728000	PF3D7_0728000	eIF2alpha	eukaryotic translation initiation factor 2 subunit alpha	455.71	424.03	746.44	699.22	383.44	417.87	806.77	693.83	364.06	320.89	558.45	599.36	1.63797	1.64899	2.10403	1.6604	1.53395	1.86781	1.64348	1.88221	1.70088	0.71191	0.72158	1.07316	0.731528	0.617252	0.901344	0.0335931	0.0636042	0.0151203	0.0562532	0.0961197	0.0368579	0.116064	0.196986	0.0631495	0.167991	0.2535	0.127259	NotSignificant	NA	NotSignificant
PF3D7_0728300	PF3D7_0728300	N/A	conserved protein, unknown function	44.73	39.66	29.84	32.12	62.69	67.76	28.27	28.9	49.8	45.13	61.49	26.86	0.667114	0.809884	0.450949	0.426505	1.23474	0.59517	0.738499	0.438727	0.914954	-0.583995	-0.304213	-1.14896	-1.22936	0.304206	-0.748627	0.0562981	0.27711	0.00517978	0.00325555	0.25805	0.0724014	0.173131	0.489583	0.0282353	0.0217803	0.495591	0.212857	NotSignificant	DOWN	NotSignificant
PF3D7_0728600	PF3D7_0728600	N/A	RING zinc finger protein, putative	33.21	59.4	17.43	13.28	54.26	74.18	23.29	25.31	69.55	51.4	36.09	20.23	0.524842	0.223569	0.42923	0.341197	0.518907	0.39358	0.374205	0.385213	0.456244	-0.930045	-2.16121	-1.22018	-1.55132	-0.946451	-1.34527	0.00622546	4.86e-06	0.00331184	0.000303822	0.0246552	0.00424289	0.0292963	5.53e-05	0.0205587	0.00434688	0.090877	0.0231986	DOWN	DOWN	DOWN
PF3D7_0728800	PF3D7_0728800	N/A	conserved Plasmodium protein, unknown function	34.23	25.57	66.86	76.04	59.5	45.53	64.52	35.64	60.14	55.87	55.34	71.83	1.95326	2.9738	1.08437	0.782781	0.920186	1.28566	2.46353	0.933575	1.10292	0.965882	1.57231	0.116857	-0.35332	-0.120002	0.362513	0.00620788	0.0005179	0.447838	0.212934	0.406057	0.233258	0.0292378	0.0036301	0.461297	0.439024	0.495591	0.488714	UP	NotSignificant	NotSignificant
PF3D7_0728900	PF3D7_0728900	N/A	RNA-binding protein, putative	65.62	61.86	53.66	66.97	62.35	66.12	76.27	65.96	53.06	52.95	69.41	66.37	0.817738	1.08261	1.22326	0.99758	1.30814	1.25345	0.950172	1.11042	1.28079	-0.290289	0.114508	0.290726	-0.00349533	0.387519	0.325901	0.208343	0.392599	0.308093	0.488931	0.205088	0.255873	0.454626	0.489583	0.461297	0.493958	0.427486	0.495637	NotSignificant	NotSignificant	NotSignificant
PF3D7_0729000	PF3D7_0729000	SRP9	signal recognition particle subunit SRP9	141.05	79.2	103.96	92.22	152.46	123.41	81.11	116.81	100.8	114.31	119.94	112.01	0.737044	1.16439	0.532008	0.94652	1.18988	0.979879	0.950719	0.739264	1.08488	-0.440178	0.219579	-0.910479	-0.0792955	0.250817	-0.0293241	0.113637	0.312294	0.0198962	0.42298	0.295383	0.482921	0.292375	0.489583	0.0774043	0.493958	0.495591	0.495637	NotSignificant	NA	NotSignificant
PF3D7_0729200	PF3D7_0729200	AOP	1-cys peroxiredoxin	12.59	16.75	52.89	36.41	18.43	12.41	16.7	9.81	36.06	21.12	25.96	34.03	4.20095	2.17373	1	1	0.719911	1.61127	3.18734	1	1.16559	2.07072	1.12017	0	0	-0.474109	0.688197	3.09e-08	0.00944554	0.453175	0.491994	0.163993	0.0855023	5.49e-07	0.043904	0.461297	0.493958	0.369117	0.238467	UP	NA	NotSignificant
PF3D7_0729300	PF3D7_0729300	NMD3	60S ribosomal export protein NMD3, putative	59.06	41.57	81.97	77.22	46.48	52.27	99.71	73.82	19.82	47.11	51.43	76.43	1.38791	1.85759	2.14522	1.41228	2.59485	1.62237	1.62275	1.77875	2.10861	0.472915	0.893432	1.10113	0.498029	1.37565	0.698106	0.115023	0.0300672	0.0129913	0.1414	0.00192691	0.0824956	0.294958	0.113627	0.0561146	0.326376	0.0132344	0.232198	NotSignificant	NA	NA
PF3D7_0729400	PF3D7_0729400	N/A	ribosome biogenesis protein BRX1, putative	157.31	124.72	187.59	202.74	134.47	148.27	255.63	229.12	62.11	96.22	151.74	217.48	1.19249	1.62556	1.90102	1.54529	2.44308	2.26024	1.40902	1.72315	2.35166	0.253973	0.700938	0.926773	0.627877	1.2887	1.17647	0.266665	0.0690891	0.0317768	0.0870233	0.00338383	0.00991036	0.486064	0.210303	0.110072	0.228522	0.0202635	0.0459142	NotSignificant	NotSignificant	UP
PF3D7_0729600	PF3D7_0729600	N/A	conserved Plasmodium protein, unknown function	73.18	82.86	94.56	72.41	97.43	97.09	49.09	54.47	183.92	65.42	94.75	53.1	1.29216	0.873884	0.503849	0.561026	0.51517	0.811678	1.08302	0.532437	0.663424	0.369781	-0.194487	-0.988937	-0.833861	-0.956881	-0.30102	0.176627	0.357542	0.0131106	0.0320141	0.0234221	0.281829	0.404045	0.489583	0.0565436	0.111422	0.0869525	0.495637	NotSignificant	NA	NA
PF3D7_0730400	PF3D7_0730400	IMP2	IMP1-like protein, putative	202.31	320.28	63.07	51.3	270.61	349.49	68.36	189.36	603.73	991.22	281.61	53.95	0.311749	0.160172	0.252614	0.541818	0.46645	0.0544279	0.235961	0.397216	0.260439	-1.68154	-2.6423	-1.98499	-0.88412	-1.1002	-4.19951	3.72e-06	3.05e-08	7.02e-06	0.0248581	0.0110858	8.04e-17	4.27e-05	5.57e-07	0.000203329	0.092708	0.0499007	4.35e-15	DOWN	DOWN	DOWN
PF3D7_0730800	PF3D7_0730800.1	N/A	unspecified product	2633.15	2548.65	1028.86	863.59	1688.3	2227.47	2259.61	2771.53	584.78	1797.97	2713.17	3452.7	0.390734	0.338842	1.33839	1.24425	4.63964	1.92033	0.364788	1.29132	3.27999	-1.35574	-1.56131	0.420503	0.315277	2.21401	0.941356	0.000146402	0.000722792	0.218422	0.250613	1.72e-06	0.0309437	0.00114857	0.00482995	0.457124	0.493958	4.78e-05	0.11117	DOWN	NotSignificant	NA
PF3D7_0730900	PF3D7_0730900	PTP4	EMP1-trafficking protein	111.98	74.32	206.9	166.92	97.78	76.52	308.76	261.33	16.93	151.69	199.45	381.15	1.84765	2.24596	3.1577	3.41519	11.7809	2.51269	2.04681	3.28644	7.14678	0.885693	1.16733	1.65887	1.77196	3.55837	1.32923	0.0110496	0.00724288	0.000320296	5.38e-05	4.52e-14	0.00426554	0.047475	0.0349529	0.00349862	0.00117306	6.94e-12	0.023274	UP	UP	UP
PF3D7_0731100	PF3D7_0731100	PTP2	EMP1-trafficking protein	1200.51	977.18	474.97	403.52	1056.28	1079.36	968.8	1126.65	328.22	1062.35	712.93	808.07	0.39564	0.412943	0.917181	1.04381	2.17211	0.760644	0.404292	0.980497	1.46638	-1.33774	-1.27598	-0.124722	0.0618633	1.1191	-0.394707	0.000175709	0.00470715	0.350803	0.453891	0.00930134	0.223102	0.0013307	0.0242619	0.461297	0.493958	0.0438437	0.474437	DOWN	NotSignificant	NA
PF3D7_0731200	PF3D7_0731200	N/A	Plasmodium exported protein, unknown function	80.86	34.48	21.6	7.21	88.32	48.56	27.52	37.65	19.36	118.2	35.19	37.27	0.267128	0.209107	0.311594	0.775329	1.81767	0.315313	0.238118	0.543462	1.06649	-1.90439	-2.25769	-1.68226	-0.367119	0.862087	-1.66514	2.01e-07	1.9e-06	0.000108273	0.204233	0.0346882	0.000554145	3.02e-06	2.32e-05	0.00160154	0.426958	0.117279	0.00400961	DOWN	NA	NA
PF3D7_0731300	PF3D7_0731300	PfG174	Plasmodium exported protein (PHISTb), unknown function	108.7	53.32	247.13	224.31	71.53	38.02	506.93	292.2	30.73	127.26	288.76	476.39	2.27351	4.20686	7.08696	7.68543	9.39668	3.74344	3.24018	7.38619	6.57006	1.18492	2.07275	2.82517	2.94213	3.23215	1.90436	0.00104317	8.04e-06	1.85e-09	5.84e-11	6.35e-12	8.43e-05	0.00639612	8.62e-05	1.39e-07	4.88e-09	8.01e-10	0.000752892	UP	UP	UP
PF3D7_0731500	PF3D7_0731500	EBA175	erythrocyte binding antigen-175	502.91	1160.69	87.01	103.98	721.33	1608.83	163.05	618.32	1816.97	3239.51	666.62	149.33	0.173013	0.0895846	0.226041	0.384329	0.366886	0.0460965	0.131299	0.305185	0.206491	-2.53105	-3.4806	-2.14534	-1.37959	-1.4466	-4.4392	9.05e-12	4.48e-13	1.4e-06	0.00114082	0.00129868	1.39e-18	3.23e-10	2.83e-11	5.74e-05	0.010401	0.010091	1.13e-16	DOWN	DOWN	DOWN
PF3D7_0731600	PF3D7_0731600	ACS5	acyl-CoA synthetase	97.74	107.42	441.66	395.83	64.18	64.63	282.37	161.57	206.35	141.98	179.89	250.81	4.51872	3.68488	4.39966	2.49992	0.871771	1.76652	4.1018	3.44979	1.31914	2.17592	1.88162	2.13739	1.32188	-0.197978	0.820907	6.32e-09	4.45e-05	4.66e-06	0.0019634	0.3443	0.0515396	1.26e-07	0.000407532	0.000145351	0.0151936	0.495591	0.165113	UP	UP	NotSignificant
PF3D7_0731700	PF3D7_0731700	N/A	Plasmodium exported protein (hyp9), unknown function	16.86	11.95	93.06	51.6	16.13	13.5	37.67	25.63	27.39	17.22	22.98	31.7	5.51957	4.31799	2.3354	1.89852	0.838992	1.84088	4.91878	2.11696	1.33994	2.46456	2.11036	1.22367	0.924874	-0.25327	0.880398	5.53e-11	5.65e-06	0.00643509	0.022121	0.302795	0.0403048	1.69e-09	6.36e-05	0.0332285	0.084668	0.495591	0.136718	UP	UP	NotSignificant
PF3D7_0731800	PF3D7_0731800	GEXP08	alpha/beta hydrolase, putative	37.71	30.21	6.51	7.43	52.59	47.16	22.82	17.74	12.47	32.61	31.16	21.25	0.172633	0.245945	0.433923	0.376166	2.4988	0.651641	0.209289	0.405045	1.57522	-2.53422	-2.02359	-1.20449	-1.41056	1.32123	-0.617852	8.54e-12	1.74e-05	0.0036614	0.00090754	0.00275086	0.11491	3.07e-10	0.000172688	0.0219597	0.0089524	0.017361	0.296813	DOWN	DOWN	NA
PF3D7_0732900	PF3D7_0732900	RIF	rifin	6.58	5.27	33.5	34.51	3	6.45	12.44	9.63	3.71	8.5	24.23	37.06	5.09119	6.54839	1	1	6.531	4.36	5.81979	1	5.4455	2.348	2.71114	0	0	2.7073	2.12433	4.01e-10	8.98e-09	0.453175	0.491994	6.95e-09	1.37e-05	1.04e-08	1.9e-07	0.461297	0.493958	3.91e-07	0.000141579	UP	NA	UP
PF3D7_0800400	PF3D7_0800400	RIF	rifin	3.86	7.26	45.82	36.67	1.03	0.86	0	1.66	1.05	1.76	0	0	11.8705	5.05096	1	1	1	1	8.46072	1	1	3.5693	2.33656	0	0	0	0	0	5.94e-07	0.453175	0.491994	0.494719	0.494066	0	8.16e-06	0.461297	0.493958	0.495591	0.495637	UP	NA	NA
PF3D7_0800900	PF3D7_0800900	N/A	Plasmodium exported protein (hyp7), unknown function, pseudogene	32.74	22.21	2.33	5.93	31.28	38.22	16.92	26.05	15.72	49.66	13.15	13.4	0.0711668	0.266997	0.540921	0.68158	1	0.269835	0.169082	0.611251	0.634917	-3.81265	-1.90511	-0.886511	-0.553044	0	-1.88985	2.76e-24	4.91e-05	0.0224883	0.108405	0.494719	0.000106269	2.66e-22	0.000446622	0.0848163	0.267132	0.495591	0.000917339	DOWN	NA	NA
PF3D7_0801000	PF3D7_0801000	N/A	Plasmodium exported protein (PHISTc), unknown function	391.86	348.59	478.62	431.2	319.55	365.79	476.14	471.73	91.57	347.68	338.87	575.52	1.22141	1.23698	1.49003	1.28962	3.70067	1.65532	1.22919	1.38983	2.67799	0.288542	0.306826	0.575344	0.366946	1.88778	0.727106	0.237587	0.251624	0.134111	0.215912	3.73e-05	0.0741531	0.486064	0.489583	0.322366	0.443216	0.000606099	0.21617	NotSignificant	NotSignificant	NA
PF3D7_0801500	PF3D7_0801500	NOL10	nucleolar protein 10, putative	102.15	87.2	142.46	123.86	97.35	96.22	215.67	142.6	41.3	112.6	127.03	175.14	1.39462	1.42041	2.21541	1.48202	3.07579	1.55542	1.40751	1.84871	2.3156	0.479868	0.50631	1.14757	0.567565	1.62096	0.637302	0.111503	0.139847	0.0100268	0.109946	0.000333445	0.102249	0.288668	0.350697	0.046396	0.269875	0.00356009	0.272013	NotSignificant	NA	NA
PF3D7_0801700	PF3D7_0801700	SENP2	sentrin-specific protease 2, putative	31.46	33.55	59	66.78	33.31	32.42	47.29	51.84	36.72	31.66	39.97	59.94	1.8754	1.99046	1.41969	1.59901	1.08851	1.89324	1.93293	1.50935	1.49087	0.907196	0.993103	0.50558	0.677182	0.122352	0.920858	0.00950439	0.0185132	0.168867	0.0711019	0.39393	0.0338672	0.041784	0.0774337	0.381119	0.198359	0.495591	0.119655	UP	NotSignificant	NotSignificant
PF3D7_0801800	PF3D7_0801800	N/A	mannose-6-phosphate isomerase, putative	151.57	125.49	276.94	272.5	104.88	112.35	229.28	215.62	76.45	112.23	153.15	244.85	1.82714	2.17149	2.18612	1.91918	2.00327	2.18168	1.99932	2.05265	2.09248	0.869589	1.11868	1.12837	0.940491	1.00236	1.12544	0.0123457	0.00952377	0.0111721	0.0203733	0.0174602	0.0128967	0.0520592	0.0442314	0.0501639	0.0792063	0.0693037	0.0570952	UP	UP	UP
PF3D7_0801900	PF3D7_0801900	LSD2	lysine-specific histone demethylase, putative	39.11	49.34	45.76	63.07	36.8	48.44	51.96	78.02	19.7	39.93	34.97	48.47	1.17003	1.27827	1.41196	1.61065	1.77513	1.21387	1.22415	1.5113	1.4945	0.22655	0.354196	0.497696	0.687645	0.827922	0.279619	0.290947	0.221501	0.173131	0.0680305	0.0405344	0.286017	0.486064	0.480318	0.388356	0.191801	0.131791	0.495637	NotSignificant	NotSignificant	NotSignificant
PF3D7_0802000	PF3D7_0802000	GDH3	glutamate dehydrogenase, putative	184.11	148.97	755.52	745.96	115.72	125.81	844.2	638.05	192.23	181.69	528.75	737.84	4.10363	5.00745	7.2952	5.07154	2.75061	4.06098	4.55554	6.18337	3.4058	2.0369	2.32408	2.86695	2.34242	1.45975	2.02183	5.07e-08	6.76e-07	1.08e-09	1.48e-07	0.00108563	3.26e-05	8.7e-07	9.15e-06	8.39e-08	7.78e-06	0.00882176	0.000316655	UP	UP	UP
PF3D7_0802100	PF3D7_0802100	ApiAP2	AP2 domain transcription factor, putative	20.36	30.45	5.53	8.79	26.55	33.46	8.07	13.32	64.65	50.94	16.17	8.53	0.271611	0.28867	0.303955	0.398087	0.250116	0.167452	0.28014	0.351021	0.208784	-1.88039	-1.79251	-1.71807	-1.32884	-1.99933	-2.57818	2.79e-07	0.000124912	8e-05	0.00164417	1.54e-05	2.12e-07	4.1e-06	0.00103728	0.00127225	0.0133257	0.000303563	2.95e-06	DOWN	DOWN	DOWN
PF3D7_0802200	PF3D7_0802200	1-CysPxn	1-cys peroxiredoxin	383.64	457.33	2638.59	2779.77	272.1	328.43	680.64	595.74	798.61	327	895.84	1343.5	6.87778	6.07826	2.50143	1.8139	1.12175	4.10856	6.47802	2.15767	2.61516	2.78194	2.60366	1.32275	0.859097	0.16575	2.03863	1.56e-13	3.17e-08	0.00348497	0.0309309	0.359483	2.84e-05	7.53e-12	5.78e-07	0.0212617	0.10892	0.495591	0.000278133	UP	NA	NA
PF3D7_0802300	PF3D7_0802300	PWP2	periodic tryptophan protein 2, putative	68.15	55.18	91.92	80.04	50.47	41.96	103.33	105.11	22.91	53.25	70.96	107.09	1.34879	1.45053	2.04735	2.505	3.09734	2.01108	1.39966	2.27618	2.55421	0.431665	0.536576	1.03376	1.32481	1.63103	1.00797	0.137532	0.126424	0.0186229	0.00192364	0.000308641	0.0228489	0.33461	0.327281	0.073816	0.0150293	0.00333285	0.0888917	NotSignificant	UP	UP
PF3D7_0802400	PF3D7_0802400	N/A	conserved Plasmodium protein, unknown function	68.23	52.55	82.3	80.81	49.09	49.21	88.56	82.21	29.65	35.39	86.92	74.51	1.20621	1.53777	1.80403	1.6706	2.93153	2.1054	1.37199	1.73731	2.51847	0.270486	0.620843	0.851226	0.740362	1.55166	1.07409	0.252554	0.0938624	0.0450878	0.0540891	0.000561144	0.0166571	0.486064	0.262016	0.144362	0.163418	0.00521653	0.0701871	NotSignificant	NotSignificant	UP
PF3D7_0802600	PF3D7_0802600	ACbeta	adenylyl cyclase beta	26.56	46.29	7.26	8.1	33.29	44.92	10.35	24.6	134.07	107.52	25.76	10.94	0.273343	0.174984	0.310904	0.54764	0.192138	0.101749	0.224164	0.429272	0.146943	-1.87121	-2.51471	-1.68546	-0.8687	-2.37978	-3.29692	3.17e-07	1.28e-07	0.000105405	0.0268952	3.47e-07	4.83e-11	4.55e-06	2.03e-06	0.0015714	0.0980518	1.22e-05	1.09e-09	DOWN	DOWN	DOWN
PF3D7_0802800	PF3D7_0802800	CNA	serine/threonine protein phosphatase 2B catalytic subunit A	96.36	142.09	21.29	17.61	109.59	177.28	26.58	69.67	364.84	239.54	96.75	23.99	0.220942	0.123936	0.24254	0.392994	0.265185	0.10015	0.172439	0.317767	0.182668	-2.17826	-3.01234	-2.0437	-1.34742	-1.91493	-3.31976	3.51e-09	3.22e-10	3.94e-06	0.00144018	3.29e-05	3.58e-11	7.47e-08	1.02e-08	0.000127717	0.0122093	0.000550978	8.17e-10	DOWN	DOWN	DOWN
PF3D7_0803000	PF3D7_0803000	CYP81	peptidyl-prolyl cis-trans isomerase	68.78	79.8	80.42	79.22	62.25	93.24	86.32	100.23	78.54	70.63	61.54	93.2	1.16924	0.992732	1.38667	1.07497	0.78355	1.31955	1.08098	1.23082	1.05155	0.225565	-0.010524	0.471621	0.104293	-0.351903	0.400049	0.291837	0.494193	0.187712	0.417204	0.234953	0.211271	0.486064	0.495501	0.410847	0.493958	0.472182	0.456629	NotSignificant	NotSignificant	NotSignificant
PF3D7_0803100	PF3D7_0803100	UTP14	U3 small nucleolar RNA-associated protein 14, putative	100.46	124.49	148.04	174.44	108.48	133.58	173.61	166.75	82.38	136.42	102.75	143.91	1.47362	1.40124	1.60039	1.24832	1.24727	1.0549	1.43743	1.42435	1.15109	0.559366	0.486701	0.678421	0.319983	0.318772	0.0771117	0.0766178	0.149043	0.0923206	0.247335	0.248307	0.433842	0.218908	0.366635	0.245602	0.49121	0.490738	0.495637	NotSignificant	NotSignificant	NotSignificant
PF3D7_0803200	PF3D7_0803200	N/A	filament assembling protein, putative	41.06	76	11.81	8.37	56.32	59.04	16.85	27.91	211.34	105.69	41.02	11.77	0.287628	0.110132	0.299183	0.47273	0.194095	0.111363	0.19888	0.385957	0.152729	-1.79772	-3.1827	-1.7409	-1.08091	-2.36517	-3.16665	8.46e-07	3.27e-11	6.57e-05	0.00831634	4.06e-07	2.55e-10	1.11e-05	1.35e-09	0.00109633	0.0415817	1.4e-05	5.35e-09	DOWN	DOWN	DOWN
PF3D7_0803300	PF3D7_0803300	MORG1	mitogen-activated protein kinase organizer 1, putative	24.12	36.51	29.52	32.56	51.27	44.3	54.15	35.55	92.74	59.06	56.69	52.65	1.22388	0.89181	1.05617	0.802483	0.611279	0.891466	1.05785	0.929328	0.751373	0.291463	-0.165191	0.0788464	-0.317457	-0.710097	-0.165748	0.235213	0.38034	0.479978	0.236535	0.070557	0.377804	0.486064	0.489583	0.483897	0.47575	0.200371	0.495637	NotSignificant	NotSignificant	NotSignificant
PF3D7_0803400	PF3D7_0803400	RAD54	DNA repair and recombination protein RAD54, putative	52.11	91.69	52.95	49.48	81.24	99.83	23.91	34.84	145.42	63.37	54.85	24.84	1.01612	0.539644	0.294313	0.348993	0.377183	0.391984	0.777882	0.321653	0.384583	0.0230704	-0.889919	-1.76458	-1.51873	-1.40666	-1.35113	0.494381	0.0359293	5.35e-05	0.000394574	0.00170437	0.00410099	0.495832	0.130235	0.000953187	0.00515214	0.0121938	0.0225932	NotSignificant	DOWN	DOWN
PF3D7_0803600	PF3D7_0803600	N/A	conserved Plasmodium protein, unknown function	37.05	45.88	23.54	25.41	48.31	53.78	40.85	41.9	88.53	81.28	39.05	39.38	0.635358	0.553836	0.845581	0.7791	0.441093	0.484498	0.594597	0.81234	0.462796	-0.654359	-0.852469	-0.241986	-0.36012	-1.18084	-1.04544	0.0381833	0.042468	0.263436	0.20862	0.00702388	0.0205686	0.12856	0.145839	0.461297	0.432942	0.0352228	0.0822744	NotSignificant	NotSignificant	DOWN
PF3D7_0803700	PF3D7_0803700	g-tub	tubulin gamma chain	38.88	41.59	61.19	49.51	44.33	53.11	44.53	44.14	62.26	31.37	55.54	42.59	1.57382	1.19043	1.00451	0.831105	0.892066	1.35767	1.38212	0.917808	1.12487	0.654268	0.251483	0.00649425	-0.266897	-0.164778	0.441129	0.0466312	0.289382	0.458657	0.272119	0.370197	0.188659	0.150834	0.489583	0.465875	0.493958	0.495591	0.42205	NotSignificant	NotSignificant	NotSignificant
PF3D7_0803800	PF3D7_0803800	N/A	proteasome subunit beta type-4	461.84	331.91	603.82	517.36	351.24	303.56	749.17	491.7	547.82	417.12	441.52	409.77	1.30742	1.55874	2.13293	1.61978	0.805958	0.982379	1.43308	1.87635	0.894169	0.386725	0.640376	1.09284	0.695797	-0.311223	-0.0256481	0.165283	0.0872881	0.0135936	0.0657096	0.261879	0.485804	0.385072	0.248644	0.0579668	0.187365	0.495591	0.495637	NotSignificant	NA	NotSignificant
PF3D7_0804000	PF3D7_0804000	N/A	cactin homolog, putative	84.68	87.3	110.98	125.36	94.59	87.44	142.09	125.13	71.93	129.02	95.79	135.12	1.31058	1.43597	1.50217	1.43104	1.33171	1.04728	1.37327	1.4666	1.1895	0.390207	0.522024	0.587045	0.517062	0.413281	0.0666465	0.163012	0.132761	0.128801	0.13224	0.190119	0.441957	0.381189	0.337852	0.312971	0.310778	0.409301	0.495637	NotSignificant	NotSignificant	NotSignificant
PF3D7_0804300	PF3D7_0804300	N/A	zinc finger protein, putative	22.45	40.48	17.36	23.18	15.63	21.25	17.18	39.02	10.32	12.1	15.7	23.01	0.773274	0.572628	1	1.83624	1	1.90165	0.672951	1.41812	1.45083	-0.370948	-0.804329	0	0.876751	0	0.927254	0.152713	0.0522516	0.453175	0.0283207	0.494719	0.0329315	0.363541	0.170275	0.461297	0.101965	0.495591	0.117126	NotSignificant	NA	NA
PF3D7_0804500	PF3D7_0804500	N/A	conserved Plasmodium membrane protein, unknown function	18.76	24.81	21.69	23.27	24.58	23.95	18.2	24.94	33.1	30.54	21.4	29.03	1.15618	0.937928	0.740439	1.04134	0.646526	0.950557	1.04706	0.890888	0.798541	0.20937	-0.0924505	-0.433546	0.0584358	-0.62922	-0.0731555	0.306666	0.438611	0.149033	0.456876	0.0963672	0.448652	0.486064	0.489583	0.348214	0.493958	0.253998	0.495637	NotSignificant	NotSignificant	NotSignificant
PF3D7_0804800	PF3D7_0804800	CYP24	peptidyl-prolyl cis-trans isomerase	255.67	215.35	189.19	194.61	339.57	266.59	353.92	301.9	131.43	332.33	262.31	267.17	0.739977	0.903692	1.04226	1.13245	1.99582	0.80393	0.821834	1.08735	1.39987	-0.434447	-0.146097	0.0597143	0.179448	0.996978	-0.314859	0.116572	0.395432	0.496219	0.354143	0.0179511	0.272707	0.298524	0.489583	0.497006	0.493958	0.0707807	0.495637	NotSignificant	NotSignificant	NA
PF3D7_0805000	PF3D7_0805000	N/A	alpha/beta hydrolase, putative	32.03	34.12	7.69	9.78	49.33	53.14	5.25	26.28	42.51	22.61	35.54	13.81	0.240087	0.286635	0.106426	0.494543	0.836039	0.610792	0.263361	0.300484	0.723415	-2.05837	-1.80271	-3.23208	-1.01583	-0.258359	-0.711248	2.2e-08	0.000115028	1.3e-12	0.0121688	0.299091	0.0830893	4.05e-07	0.000967943	1.36e-10	0.054856	0.495591	0.233637	DOWN	DOWN	NotSignificant
PF3D7_0805100	PF3D7_0805100	N/A	conserved protein, unknown function	55.46	61.5	17.66	6.12	108.03	117.47	49.71	43.22	59.26	71.07	78.93	24.17	0.318428	0.0995122	0.46015	0.367924	1.33193	0.340087	0.20897	0.414037	0.836007	-1.65096	-3.32898	-1.11982	-1.44252	0.413515	-1.55602	5.41e-06	4.16e-12	0.00618241	0.000713452	0.189986	0.00115653	5.98e-05	2.32e-10	0.0322758	0.00779309	0.409301	0.00762074	DOWN	DOWN	NA
PF3D7_0805200	PF3D7_0805200	GAMER	gamete release protein, putative	769.97	1666.44	152.22	159.11	547.05	1528.05	268.86	1006.76	1109.73	1232.06	1090.04	221.15	0.197696	0.095479	0.491472	0.658853	0.982257	0.179496	0.146587	0.575163	0.580877	-2.33864	-3.38867	-1.02482	-0.601972	-0.0258276	-2.47798	2.59e-10	1.75e-12	0.0107438	0.0897096	0.48374	5.84e-07	6.95e-09	1.04e-10	0.0486641	0.233846	0.495591	7.67e-06	DOWN	NA	NA
PF3D7_0805600	PF3D7_0805600	N/A	PAP2-like protein, putative	129.15	121.72	128.66	150.26	111.14	128.57	123.66	162.05	113.65	154.12	120.89	122.64	0.996206	1.23447	1.11265	1.2604	1.0637	0.795744	1.11534	1.18653	0.929724	-0.00548405	0.303895	0.154001	0.333885	0.0890972	-0.329624	0.475597	0.253557	0.416756	0.237786	0.420916	0.263138	0.486064	0.489583	0.461297	0.477421	0.495591	0.495637	NotSignificant	NotSignificant	NotSignificant
PF3D7_0805900	PF3D7_0805900	N/A	conserved protein, unknown function	30.01	41.03	24.02	30.61	46.21	49.67	38.67	28.09	25.34	24.96	60.15	44.32	0.8004	0.746039	0.836832	0.565533	2.37372	1.77564	0.77322	0.701182	2.07468	-0.321207	-0.422676	-0.25699	-0.822318	1.24715	0.82834	0.185739	0.201608	0.253111	0.0338781	0.00438146	0.0500128	0.418151	0.451374	0.461297	0.11606	0.0244707	0.161222	NotSignificant	NotSignificant	NA
PF3D7_0806500	PF3D7_0806500	N/A	DnaJ protein, putative	109.71	149.21	92.27	81.7	108.94	157.68	115.54	135.3	212.73	279.62	129.1	103.88	0.841035	0.54755	1.06058	0.858067	0.606873	0.371504	0.694293	0.959325	0.489188	-0.249761	-0.868936	0.0848586	-0.220838	-0.720535	-1.42855	0.240305	0.0394831	0.474881	0.306699	0.0676557	0.00258727	0.486064	0.139035	0.479609	0.493958	0.194476	0.015356	NotSignificant	NotSignificant	NA
PF3D7_0806700	PF3D7_0806700	N/A	conserved Plasmodium membrane protein, unknown function	22.74	24.97	14.69	16.36	35.63	25.18	19.16	26.68	17.35	27.12	17.95	25.43	0.645998	0.655186	0.537749	1.05957	1	0.937684	0.650592	0.79866	0.968842	-0.630398	-0.610023	-0.894995	0.0834804	0	-0.0928257	0.0437267	0.110766	0.0215399	0.43513	0.494719	0.433382	0.143141	0.29761	0.0822223	0.493958	0.495591	0.495637	NotSignificant	NA	NA
PF3D7_0806800	PF3D7_0806800	N/A	V-type proton ATPase subunit a, putative	218.2	249.38	224.04	200.53	207.06	245.16	248.05	261.69	275.5	374.57	227.37	215.25	1.02676	0.804114	1.19796	1.06743	0.825299	0.574659	0.915439	1.13269	0.699979	0.0381052	-0.314528	0.260582	0.0941352	-0.27701	-0.799222	0.478575	0.270026	0.331022	0.425934	0.28569	0.0596536	0.486064	0.489583	0.461297	0.493958	0.495591	0.184349	NotSignificant	NotSignificant	NotSignificant
PF3D7_0807000	PF3D7_0807000	N/A	YEATS domain-containing protein, putative	197.91	195.49	323.41	300.29	146.33	162.28	342.23	317.42	136.1	119.04	278.13	292.79	1.63413	1.53609	2.33875	1.956	2.04357	2.45959	1.58511	2.14738	2.25158	0.70852	0.619262	1.22574	0.967908	1.03109	1.29842	0.0342665	0.0944103	0.00635577	0.0175878	0.0150273	0.00508982	0.117817	0.26253	0.0330291	0.0720769	0.0616727	0.0269433	NotSignificant	UP	UP
PF3D7_0807200	PF3D7_0807200	N/A	conserved Plasmodium membrane protein, unknown function	57.65	41.79	62.23	51.17	36.37	27.06	60.31	46.1	26.42	36.28	62.99	79.51	1.07944	1.22446	1.65823	1.70362	2.38418	2.19157	1.15195	1.68093	2.28787	0.11029	0.29214	0.729648	0.768605	1.25349	1.13196	0.40359	0.261384	0.0755504	0.04761	0.00421388	0.0124761	0.486064	0.489583	0.212466	0.148749	0.0237685	0.0557548	NotSignificant	NotSignificant	UP
PF3D7_0807300	PF3D7_0807300	RAB18	ras-related protein Rab-18	178.34	136.64	200.78	163.26	103.27	117.3	154	178.57	125.04	101.86	159.45	196.52	1.12583	1.19482	1.49124	1.52234	1.27519	1.92931	1.16032	1.50679	1.60225	0.170985	0.256791	0.576509	0.606287	0.350714	0.948089	0.343066	0.285648	0.133576	0.0947796	0.227646	0.0300302	0.486064	0.489583	0.321539	0.243517	0.462552	0.108852	NotSignificant	NotSignificant	NotSignificant
PF3D7_0807500	PF3D7_0807500	N/A	proteasome subunit alpha type-6, putative	441.67	412.73	650.55	617.19	258.42	324.44	476.97	487.24	506.48	198.05	448.86	530.97	1.47293	1.49538	1.84572	1.50179	0.886234	2.68099	1.48416	1.67375	1.78361	0.558691	0.580516	0.884181	0.586681	-0.17424	1.42277	0.0768741	0.108578	0.0388132	0.102254	0.362751	0.00244394	0.219309	0.293816	0.128548	0.256086	0.495591	0.0146895	NotSignificant	NotSignificant	NA
PF3D7_0807600	PF3D7_0807600	N/A	conserved Plasmodium protein, unknown function	219.57	220.23	256.43	224.55	178.35	195.66	307.6	338.37	169.24	213.15	173.4	260.01	1.16787	1.01962	1.7247	1.72938	1.02458	1.21985	1.09374	1.72704	1.12221	0.223884	0.0280257	0.786344	0.790253	0.0350333	0.286698	0.293361	0.462514	0.0598124	0.0430773	0.465535	0.281299	0.486064	0.489583	0.178902	0.137847	0.495591	0.495637	NotSignificant	NotSignificant	NotSignificant
PF3D7_0807700	PF3D7_0807700	DegP	serine protease DegP	20.87	24.74	14.4	13.25	9.4	13.07	8.68	13.31	29.32	25.75	11.13	12.48	0.689986	0.53557	1	1	0.379604	0.48466	0.612778	1	0.432132	-0.535362	-0.900853	0	0	-1.39743	-1.04495	0.0723659	0.0341839	0.453175	0.491994	0.00181323	0.0206157	0.209223	0.125268	0.461297	0.493958	0.012715	0.082347	NotSignificant	NA	DOWN
PF3D7_0807800	PF3D7_0807800	RPN10	26S proteasome regulatory subunit RPN10, putative	146.45	133.94	200.4	163.75	192.3	158.85	263.54	210.49	272.14	238.8	189.31	208.24	1.36839	1.22256	1.37046	1.32509	0.695635	0.872027	1.29547	1.34777	0.783831	0.452474	0.289908	0.454663	0.406087	-0.523598	-0.197556	0.125827	0.262884	0.197591	0.191587	0.139701	0.354262	0.313326	0.489583	0.426326	0.407428	0.331258	0.495637	NotSignificant	NotSignificant	NotSignificant
PF3D7_0807900	PF3D7_0807900	TyrRS	tyrosine--tRNA ligase	333.58	251.39	377.31	284.3	206.24	201.26	410.55	345.98	235.28	188.23	303.1	303.04	1.13109	1.13091	1.99064	1.71907	1.28825	1.60995	1.131	1.85486	1.4491	0.177718	0.177487	0.993234	0.781628	0.365415	0.687012	0.336563	0.343656	0.0229244	0.0448396	0.218472	0.0858675	0.486064	0.489583	0.0857777	0.142249	0.448634	0.239199	NotSignificant	NA	NotSignificant
PF3D7_0808200	PF3D7_0808200	PMX	plasmepsin X	195.19	387.83	36.99	45.3	289.54	606.11	120.34	226.35	845.08	1096.93	323.1	68.27	0.189508	0.116804	0.415625	0.373447	0.382331	0.0622373	0.153156	0.394536	0.222284	-2.39967	-3.09784	-1.26665	-1.42102	-1.38711	-4.00608	9.19e-11	1.04e-10	0.00244557	0.000839202	0.00194245	1.81e-15	2.73e-09	3.61e-09	0.0165877	0.0086041	0.0133089	7.46e-14	DOWN	DOWN	DOWN
PF3D7_0808300	PF3D7_0808300	N/A	ubiquitin regulatory protein, putative	320.74	421.81	101.76	86.29	489.89	659.69	180.83	344.61	541.11	845.41	367.42	153.13	0.317266	0.204571	0.369124	0.522382	0.679012	0.181131	0.260919	0.445753	0.430071	-1.65623	-2.28933	-1.43782	-0.936824	-0.558492	-2.46489	5.08e-06	1.38e-06	0.000740132	0.0188463	0.124121	6.65e-07	5.64e-05	1.74e-05	0.00674502	0.0754101	0.305727	8.63e-06	DOWN	DOWN	NA
PF3D7_0808900	PF3D7_0808900	RIF	rifin	1.91	8.16	55.6	42.96	1.47	3.31	16.83	24.69	3.8	1.74	17.39	21.66	29.1099	5.26471	1	7.45921	1	12.4483	17.1873	4.22961	6.72414	4.86344	2.39635	0	2.89902	0	3.63787	0	3.16e-07	0.453175	1.08e-10	0.494719	3.67e-13	0	4.58e-06	0.461297	8.56e-09	0.495591	1.04e-11	UP	NA	NA
PF3D7_0809300	PF3D7_0809300	N/A	unspecified product	17.82	23.54	22.66	16.19	28.56	33.35	18.48	17.44	69.44	28.48	21.48	14.6	1.2716	0.687766	0.647059	0.522939	0.309332	0.51264	0.979685	0.584999	0.410986	0.346651	-0.540011	-0.628031	-0.935287	-1.69277	-0.963981	0.192887	0.140516	0.072888	0.0190022	0.000210513	0.0299269	0.429647	0.352065	0.207313	0.0759021	0.00248073	0.108686	NotSignificant	NA	NA
PF3D7_0809400	PF3D7_0809400	N/A	conserved protein, unknown function	15.91	18.93	21.69	27.16	34.86	26.49	19.3	14.43	40.12	53.28	21.71	22.27	1.36329	1.43476	0.553643	0.544734	0.541127	0.41798	1.39903	0.549189	0.479554	0.447096	0.520809	-0.852972	-0.876377	-0.885962	-1.25849	0.128783	0.1333	0.0265889	0.0258642	0.0329276	0.00692065	0.318454	0.338669	0.0958888	0.0955816	0.113077	0.0345728	NotSignificant	DOWN	NA
PF3D7_0809500	PF3D7_0809500	N/A	histone acetyltransferase subunit NuA4, putative	166.03	106.86	123.26	115.97	137.99	111.31	126.14	152.17	105.91	119.47	202.97	154.84	0.742396	1.08525	0.914124	1.36708	1.91644	1.29606	0.913824	1.1406	1.60625	-0.429739	0.11803	-0.129538	0.451101	0.938428	0.37413	0.119022	0.389808	0.347009	0.165785	0.0241002	0.226321	0.30238	0.489583	0.461297	0.365551	0.0892948	0.477952	NotSignificant	NotSignificant	NA
PF3D7_0810200	PF3D7_0810200	ABCK1	ABC1 family, putative	9.31	12.2	21.14	27.09	17.31	19.6	22.24	9.85	15.48	17.94	20.29	16.18	2.27068	2.22049	1.28481	1	1.31072	1	2.24558	1.1424	1.15536	1.18312	1.15088	0.361551	0	0.390363	0	0.00105986	0.00795372	0.257188	0.491994	0.203401	0.494066	0.0064871	0.037964	0.461297	0.493958	0.425689	0.495637	UP	NA	NA
PF3D7_0810300	PF3D7_0810300	PPM5	protein phosphatase PPM5, putative	251.51	422.77	84.97	93.87	342.3	505.16	105.73	193.33	681.35	821.14	351.07	107.64	0.337839	0.222036	0.308881	0.38271	0.515256	0.131086	0.279938	0.345796	0.323171	-1.56559	-2.17114	-1.69488	-1.38567	-0.956637	-2.93141	1.49e-05	4.42e-06	9.74e-05	0.00109102	0.0234502	4.38e-09	0.000147492	5.06e-05	0.00149475	0.0100926	0.0870001	7.8e-08	DOWN	DOWN	DOWN
PF3D7_0810700	PF3D7_0810700	N/A	conserved Plasmodium protein, unknown function	75.15	38.82	134.86	122.23	56.23	52.72	334.41	160.25	36.68	85.21	155.02	150.84	1.79454	3.14863	5.94718	3.03964	4.22628	1.77021	2.47159	4.49341	2.99825	0.843617	1.65473	2.57221	1.6039	2.07939	0.823924	0.0147137	0.000279582	4.2e-08	0.00022955	6.46e-06	0.0509154	0.0602985	0.00211455	2.51e-06	0.0035239	0.000145788	0.163574	UP	UP	NA
PF3D7_0810800	PF3D7_0810800	PPPK-DHPS	hydroxymethyldihydropterin pyrophosphokinase-dihydropteroate synthase	76.98	57.11	233.22	211.53	46.64	25.26	433.38	305.66	36.7	73.96	165.37	269.26	3.02962	3.7039	9.29202	12.1006	4.50599	3.64062	3.36676	10.6963	4.07331	1.59914	1.88905	3.21599	3.597	2.17185	1.86418	1.52e-05	4.17e-05	8.56e-12	1.55e-15	2.62e-06	0.000115311	0.000150008	0.000384865	8.38e-10	2.01e-13	6.89e-05	0.00098107	UP	UP	UP
PF3D7_0811400	PF3D7_0811400	N/A	conserved protein, unknown function	482.56	353.95	617.22	527.31	289.96	241.27	668.64	629.65	273.34	371.08	375.1	555.25	1.27905	1.48979	2.30597	2.60973	1.37228	1.49631	1.38442	2.45785	1.4343	0.355076	0.575106	1.20538	1.3839	0.456579	0.581407	0.186861	0.110672	0.00717468	0.00126291	0.166523	0.123256	0.420012	0.297499	0.0361441	0.01107	0.372529	0.311986	NotSignificant	UP	NotSignificant
PF3D7_0811900	PF3D7_0811900	N/A	RNA-binding protein, putative	18.82	20.61	20.45	17.69	18.18	24.84	16.18	13.56	50.15	30.47	13.56	19.17	1.08661	0.858321	1	0.545894	0.270389	0.629143	0.972466	0.772947	0.449766	0.119834	-0.22041	0	-0.873308	-1.88689	-0.668539	0.393875	0.33778	0.453175	0.0262723	4.2e-05	0.0967056	0.486064	0.489583	0.461297	0.0965661	0.000665132	0.262579	NotSignificant	NA	NA
PF3D7_0812100	PF3D7_0812100	N/A	proteasome activator complex subunit 4, putative	23.68	23.23	29.21	24.38	30.3	23.37	26.59	30.29	23.35	34.62	20.24	34.03	1.23353	1.0495	0.877558	1.29611	0.866809	0.982958	1.14152	1.08683	0.924884	0.302793	0.069709	-0.188434	0.374184	-0.206213	-0.0247986	0.226127	0.428532	0.301955	0.211283	0.337982	0.486471	0.48033	0.489583	0.461297	0.436873	0.495591	0.495637	NotSignificant	NotSignificant	NotSignificant
PF3D7_0812220	PF3D7_0812220	N/A	GTPase, putative	30.06	31.42	48.99	48.08	33.41	30.81	29.68	32.52	48.33	34.54	37.55	33.13	1.62974	1.53024	0.888357	1.0555	0.77695	0.959178	1.57999	0.971929	0.868064	0.704642	0.613754	-0.170789	0.0779286	-0.364106	-0.0601299	0.0350501	0.0963367	0.315179	0.439936	0.227185	0.458808	0.120003	0.266892	0.461297	0.493958	0.461852	0.495637	NotSignificant	NotSignificant	NotSignificant
PF3D7_0812400	PF3D7_0812400	KARalpha	karyopherin alpha	331.16	326.95	525.85	474.28	340.01	347.92	461.25	435.67	343.43	275.46	479.9	494.17	1.5879	1.45062	1.35658	1.25221	1.39737	1.79398	1.51926	1.3044	1.59568	0.667123	0.536669	0.439972	0.32448	0.482718	0.843165	0.0434179	0.126384	0.206398	0.244223	0.153235	0.0470752	0.142469	0.327281	0.438915	0.486733	0.352379	0.153917	NotSignificant	NotSignificant	NotSignificant
PF3D7_0812500	PF3D7_0812500	N/A	RNA-binding protein, putative	195.65	182.31	165.78	154.18	200.47	210.92	246.79	277.54	97.28	220.71	129.24	189.44	0.847329	0.845702	1.23106	1.31585	1.32854	0.858321	0.846516	1.27346	1.09343	-0.239005	-0.241778	0.299898	0.396	0.409838	-0.220411	0.249216	0.321819	0.301257	0.197689	0.19208	0.337678	0.486064	0.489583	0.461297	0.416806	0.412171	0.495637	NotSignificant	NotSignificant	NotSignificant
PF3D7_0812600	PF3D7_0812600	N/A	ubiquitin-conjugating enzyme E2, putative	160.99	160.55	85.97	67.03	84.26	149.43	67.5	183.02	126.7	40.6	160.83	85.84	0.534008	0.417502	0.801092	1.22479	1.26938	2.11429	0.475755	1.01294	1.69183	-0.905066	-1.26014	-0.31996	0.292531	0.34412	1.08017	0.00748231	0.00517448	0.212208	0.266776	0.23183	0.0161679	0.0341848	0.0262186	0.447453	0.493958	0.468277	0.0684813	DOWN	NotSignificant	NA
PF3D7_0812700	PF3D7_0812700	SNRPC	U1 small nuclear ribonucleoprotein C, putative	129.33	138.05	200.81	197.75	95.08	114.82	198.54	151.2	91.69	93.34	183.28	157.36	1.55269	1.43245	2.08814	1.31684	1.99891	1.68588	1.49257	1.70249	1.84239	0.634774	0.518487	1.06222	0.397084	0.999213	0.753501	0.051865	0.134334	0.0160311	0.197028	0.0177457	0.0671346	0.163014	0.340633	0.0660789	0.416183	0.070143	0.201192	NotSignificant	NA	NA
PF3D7_0812800	PF3D7_0812800	N/A	conserved protein, unknown function	44.2	45.32	22.21	21.15	70.1	59.37	86.34	41.04	142.02	74.94	45.98	0	0.502489	0.466681	1.23167	0.691258	0.323757	0	0.484585	0.961464	0.161879	-0.992837	-1.09949	0.300615	-0.532703	-1.62702	#NAME?	0.00385319	0.0127927	0.300726	0.116951	0.000350694	0	0.0194717	0.0571695	0.461297	0.282793	0.00367545	0	DOWN	NotSignificant	DOWN
PF3D7_0813100	PF3D7_0813100	N/A	conserved Plasmodium protein, unknown function	34.72	47.9	12.08	6.83	47	51.93	19.67	21.81	129.71	91.24	28.21	13.91	0.347926	0.142589	0.418511	0.419988	0.217485	0.152455	0.245257	0.41925	0.18497	-1.52315	-2.81007	-1.25666	-1.25158	-2.20101	-2.71354	2.42e-05	4.15e-09	0.00261216	0.00280566	2.22e-06	5.07e-08	0.000228933	9.69e-08	0.0173533	0.0195057	6.07e-05	7.65e-07	DOWN	DOWN	DOWN
PF3D7_0813300	PF3D7_0813300	N/A	conserved protein, unknown function	1146.84	1059.13	2684.37	3166.91	805.65	794.6	2345.7	2286.33	390.38	625.29	2092.32	2697.11	2.34067	2.99011	2.91156	2.87733	5.3597	4.31337	2.66539	2.89445	4.83654	1.22692	1.5802	1.54179	1.52473	2.42215	2.10882	0.000715292	0.000488795	0.000776554	0.000434817	1.9e-07	1.56e-05	0.00458562	0.00348351	0.00696652	0.0055877	7.12e-06	0.000160448	UP	UP	UP
PF3D7_0813400	PF3D7_0813400	N/A	conserved protein, unknown function	783.88	639.89	721.22	705.05	595.3	518.11	990.5	1008.95	268.8	516.23	648.7	922.3	0.920064	1.10183	1.66387	1.94737	2.41332	1.78661	1.01095	1.80562	2.09996	-0.120193	0.139902	0.73454	0.961524	1.27102	0.837222	0.358051	0.372609	0.0740791	0.0182055	0.00378035	0.0482357	0.486064	0.489583	0.209651	0.0736519	0.0219981	0.156559	NotSignificant	NA	NA
PF3D7_0813600	PF3D7_0813600	N/A	translation initiation factor SUI1, putative	304.31	327.28	401.48	373.53	242.98	206.17	379.24	386.33	193.08	159.03	293.46	310.94	1.31931	1.14132	1.56079	1.87384	1.51989	1.95523	1.23031	1.71731	1.73756	0.399786	0.190699	0.642274	0.905999	0.603965	0.967337	0.156868	0.333683	0.105714	0.0244006	0.100943	0.0275413	0.37079	0.489583	0.271331	0.0913615	0.262286	0.102455	NotSignificant	NA	NotSignificant
PF3D7_0813700	PF3D7_0813700	ABCF1	ABC transporter F family member 1	12.37	16.94	32.24	35.86	12.55	16.65	19.82	21.06	19.38	15.37	17.22	22.12	2.60631	2.11688	1	1.26486	1	1.43917	2.36159	1.13243	1.21958	1.38201	1.08194	0	0.338983	0	0.525234	0.000160742	0.0116407	0.453175	0.234335	0.494719	0.147242	0.00123048	0.0528532	0.461297	0.472665	0.495591	0.354831	UP	NA	NA
PF3D7_0813800	PF3D7_0813800	GMD	GDP-mannose 4,6-dehydratase	54.15	69.46	23.03	25.82	68.82	94.2	35.11	28.71	84.72	62.35	66.09	20.92	0.4253	0.371725	0.510171	0.304777	0.780099	0.335525	0.398512	0.407474	0.557812	-1.23345	-1.42769	-0.970946	-1.71417	-0.358271	-1.57551	0.000484954	0.00180904	0.0144583	7.66e-05	0.230882	0.00101736	0.00326367	0.0108161	0.0610127	0.00154759	0.46686	0.00683857	DOWN	DOWN	NA
PF3D7_0813900	PF3D7_0813900	RPS16	40S ribosomal protein S16, putative	4097.59	3454.36	6224.22	5387.78	2205.26	2511.71	6469.5	5048.18	1659.19	2194.87	4002.63	4247.95	1.519	1.5597	2.93367	2.00986	2.4124	1.9354	1.53935	2.47176	2.1739	0.603117	0.641272	1.55271	1.00709	1.27047	0.952631	0.0613475	0.086995	0.000716792	0.0141746	0.0037933	0.0294266	0.183784	0.247934	0.00662817	0.0614595	0.0220048	0.107688	NotSignificant	UP	NA
PF3D7_0814200	PF3D7_0814200	ALBA1	DNA/RNA-binding protein Alba 1	7984.93	9973.55	10512.8	11503.7	4268.58	6017.52	7975.21	10737	4280.28	4686.48	5362.38	7691.62	1.31658	1.15342	1.86835	1.78429	1.25281	1.64124	1.235	1.82632	1.44702	0.396795	0.205919	0.901766	0.83535	0.325168	0.714783	0.15877	0.322337	0.0357677	0.0347531	0.244091	0.0776158	0.373885	0.489583	0.120785	0.11799	0.484993	0.222431	NotSignificant	NotSignificant	NotSignificant
PF3D7_0814300	PF3D7_0814300	N/A	AAA family ATPase, putative	34.84	33.77	34.3	35.91	38.09	41.85	47.5	41.09	19.82	37.81	32.58	38.52	0.984501	1.06337	1.24705	0.98184	1.64379	1.01878	1.02394	1.11444	1.33129	-0.022536	0.0886435	0.318515	-0.0264403	0.71703	0.0268399	0.457724	0.413254	0.287596	0.468852	0.0651869	0.473018	0.486064	0.489583	0.461297	0.493958	0.189005	0.495637	NotSignificant	NotSignificant	NotSignificant
PF3D7_0814500	PF3D7_0814500	N/A	conserved protein, unknown function	29.98	27.46	5.32	4.59	28.66	27.27	15.18	15.07	8.17	29.45	8.96	4.82	0.177452	0.167152	0.529658	0.552622	1	0.163667	0.172302	0.54114	0.581834	-2.4945	-2.58077	-0.916867	-0.855635	0	-2.61116	1.74e-11	6.15e-08	0.0192498	0.0287284	0.494719	1.5e-07	5.9e-10	1.05e-06	0.0755623	0.103081	0.495591	2.13e-06	DOWN	NA	NA
PF3D7_0814900	PF3D7_0814900	FeSOD	superoxide dismutase [Fe]	668.63	668.65	805.53	731.21	435.29	467.44	875.5	843.25	650.57	349.8	737.21	764.85	1.20475	1.09356	2.0113	1.80397	1.13318	2.18654	1.14915	1.90764	1.65986	0.26873	0.129035	1.00813	0.851179	0.180371	1.12865	0.254036	0.381125	0.0212549	0.0321647	0.348114	0.0126884	0.486064	0.489583	0.0815177	0.11174	0.495591	0.0563488	NotSignificant	NA	NA
PF3D7_0815000	PF3D7_0815000	Sel3	selenoprotein	23.29	11.81	59.35	59.16	9.59	9.28	40.29	32.37	21.36	13.05	37.2	39.29	2.5483	5.00931	4.20125	3.48815	1.74157	3.01073	3.77881	3.8447	2.37615	1.34954	2.32461	2.07082	1.80246	0.800391	1.59011	0.000222601	6.73e-07	8.9e-06	4.08e-05	0.0458067	0.0008344	0.00165278	9.12e-06	0.000245464	0.000945447	0.144626	0.00577259	UP	UP	NA
PF3D7_0815200	PF3D7_0815200	N/A	importin subunit beta, putative	141.97	139.79	188.89	131.21	136.35	134.42	196.41	160.66	116.69	134.08	156.23	189.58	1.33049	0.938622	1.44048	1.19521	1.33885	1.41393	1.13456	1.31785	1.37639	0.41196	-0.0913835	0.526554	0.257263	0.420991	0.499713	0.149283	0.439479	0.157858	0.292838	0.185774	0.159111	0.357021	0.489583	0.362423	0.493958	0.403551	0.375624	NotSignificant	NotSignificant	NotSignificant
PF3D7_0815400	PF3D7_0815400	N/A	ATP synthase-associated protein, putative	101.46	150.12	159.12	99.05	197.87	183.88	100.96	72.66	222.08	111.41	188.33	81.19	1.5683	0.659805	0.510234	0.395149	0.848028	0.72875	1.11405	0.452692	0.788389	0.649204	-0.599887	-0.970769	-1.33953	-0.237817	-0.456505	0.0479482	0.114768	0.0144721	0.00152381	0.314171	0.188523	0.153781	0.305476	0.0610257	0.012691	0.495591	0.421912	NotSignificant	DOWN	NotSignificant
PF3D7_0815600	PF3D7_0815600	EIF3G	eukaryotic translation initiation factor 3 subunit G, putative	447.55	530.66	403.2	513.44	220.02	314.33	465.37	653.13	206.59	222.64	344.36	512.94	0.900905	0.96755	2.11513	2.07785	1.66688	2.3039	0.934227	2.09649	1.98539	-0.150553	-0.0475921	1.08074	1.05509	0.737147	1.20408	0.32862	0.475309	0.0145151	0.0107848	0.0600091	0.00856194	0.486064	0.489583	0.0611616	0.0502112	0.178176	0.0411089	NotSignificant	UP	NA
PF3D7_0816000	PF3D7_0816000	RRB1	ribosome assembly protein RRB1, putative	170.62	140.41	148.96	145.52	146.76	150.48	336.34	278.24	57.21	145.95	141.9	206.82	0.873051	1.03639	2.29177	1.84902	2.48034	1.41706	0.954722	2.07039	1.9487	-0.195862	0.0515718	1.19646	0.886758	1.31054	0.502901	0.28665	0.443268	0.0075615	0.0269242	0.00294613	0.157595	0.486064	0.489583	0.037481	0.0980565	0.0181892	0.372963	NotSignificant	UP	NA
PF3D7_0816100	PF3D7_0816100	PPCDC	phosphopantothenoylcysteine decarboxylase, putative	148.2	167.42	39.34	41.92	115.97	119.01	79.13	114.49	159.31	190.72	116.79	108.56	0.265452	0.250388	0.682332	0.96202	0.733099	0.569211	0.25792	0.822176	0.651155	-1.91348	-1.99776	-0.551455	-0.0558612	-0.44792	-0.812964	1.77e-07	2.19e-05	0.0982484	0.443227	0.177896	0.0565144	2.68e-06	0.00021382	0.25626	0.493958	0.390437	0.177153	DOWN	NotSignificant	NotSignificant
PF3D7_0816600	PF3D7_0816600	ClpB1	chaperone protein ClpB1	53.57	46.75	214.3	186.28	51.8	61.07	152.19	119.43	69.24	47.46	127.25	164	4.00037	3.9846	2.93803	1.95562	1.83781	3.45554	3.99249	2.44683	2.64668	2.00013	1.99443	1.55485	0.96763	0.877988	1.78891	8.6e-08	1.65e-05	0.000705559	0.0176143	0.0322136	0.000204068	1.39e-06	0.000164753	0.00655905	0.0721337	0.11096	0.00166553	UP	UP	NA
PF3D7_0816800	PF3D7_0816800	DMC1	meiotic recombination protein DMC1, putative	25.43	72.64	6.39	7.85	22.33	51.74	11.4	17.22	46.28	11.58	70.7	18.03	0.251278	0.108067	0.510524	0.332818	1.52766	1	0.179673	0.421671	1.26383	-1.99264	-3.21	-0.969949	-1.58719	0.611321	0	5.76e-08	2.24e-11	0.0145363	0.000226606	0.0982511	0.494066	9.77e-07	9.8e-10	0.0612055	0.00351672	0.257886	0.495637	DOWN	DOWN	NA
PF3D7_0817300	PF3D7_0817300	N/A	conserved Plasmodium protein, unknown function	13.99	11.74	21.9	22.01	11.97	14.23	15.46	17.09	14.18	13.67	20.61	28.21	1.5654	1.87479	1	1	1.45346	2.06364	1.7201	1	1.75855	0.646535	0.906727	0	0	0.539487	1.04519	0.0486543	0.0282447	0.453175	0.491994	0.126858	0.01916	0.155256	0.108545	0.461297	0.493958	0.310451	0.0780136	NotSignificant	NA	NA
PF3D7_0817500	PF3D7_0817500	HINT1	histidine triad nucleotide-binding protein 1	1500.28	1540.76	1280.37	1413.97	586.12	920.57	1125.36	2373.05	1228.76	392.67	1525.48	1572.16	0.853421	0.917709	1.92002	2.57781	1.24148	4.00377	0.885565	2.24891	2.62262	-0.228671	-0.123891	0.941119	1.36614	0.31206	2.00136	0.25794	0.413182	0.0296584	0.00143553	0.252772	3.86e-05	0.486064	0.489583	0.104829	0.012188	0.495591	0.000367479	NotSignificant	NA	NA
PF3D7_0817600	PF3D7_0817600	N/A	conserved protein, unknown function	105.4	205.14	33	28.97	133.27	235.81	41.94	93.56	675.62	570.12	110.89	34.48	0.313093	0.141221	0.314699	0.39676	0.164131	0.0604785	0.227157	0.35573	0.112305	-1.67534	-2.82398	-1.66795	-1.33366	-2.60708	-4.04743	4.02e-06	3.5e-09	0.000122021	0.00158888	2.69e-08	9.41e-16	4.54e-05	8.43e-08	0.00175945	0.0130229	1.28e-06	4.14e-14	DOWN	DOWN	DOWN
PF3D7_0817700	PF3D7_0817700	RON5	rhoptry neck protein 5	74.93	137.73	25.07	15.5	94.4	128.51	29.09	55.48	474.25	276.93	86.35	17.8	0.334579	0.112539	0.308157	0.431717	0.182077	0.0642762	0.223559	0.369937	0.123177	-1.57958	-3.1515	-1.69826	-1.21184	-2.45738	-3.95957	1.27e-05	5.01e-11	9.46e-05	0.00365513	1.48e-07	3.74e-15	0.000127601	1.9e-09	0.00146446	0.0236999	5.86e-06	1.44e-13	DOWN	DOWN	DOWN
PF3D7_0817900	PF3D7_0817900	HMGB2	high mobility group protein B2	999	1339.18	1383.28	1282.31	763.79	992.37	705.27	1021.4	2781.42	879.13	1239.68	978.2	1.38466	0.957534	0.923382	1.02925	0.4457	1.11269	1.1711	0.976318	0.779196	0.469537	-0.0626048	-0.115	0.0415979	-1.16585	0.154053	0.116761	0.462988	0.358504	0.471573	0.00766065	0.375246	0.298875	0.489583	0.461297	0.493958	0.0377058	0.495637	NotSignificant	NotSignificant	NA
PF3D7_0818000	PF3D7_0818000	SNRNP27	U4/U6.U5 small nuclear ribonucleoprotein, putative	74.47	53.56	51.55	55.01	50.14	56.31	69.34	53.67	38.09	47.92	41.98	48.17	0.692225	1.02707	1.38293	0.953117	1.10213	1.00522	0.859649	1.16802	1.05367	-0.530687	0.0385379	0.467726	-0.0692753	0.14029	0.00750702	0.0740791	0.453908	0.189954	0.431616	0.379573	0.488175	0.213048	0.489583	0.414339	0.493958	0.495591	0.495637	NotSignificant	NotSignificant	NotSignificant
PF3D7_0818100	PF3D7_0818100	N/A	zinc finger protein, putative	85.77	169.02	15.48	20.85	133.98	161.79	30.37	109.96	272.51	479.19	127.11	33.48	0.180483	0.123358	0.226676	0.679646	0.466442	0.0698679	0.15192	0.453161	0.268155	-2.47007	-3.01907	-2.1413	-0.557144	-1.10023	-3.83923	2.69e-11	2.94e-10	1.46e-06	0.106738	0.0110842	2.36e-14	8.59e-10	9.4e-09	5.93e-05	0.264287	0.0499007	8.04e-13	DOWN	NA	DOWN
PF3D7_0818200	PF3D7_0818200	14-3-3I	14-3-3 protein	2320.15	3264.78	2934.28	3027.49	990.75	1714.62	1533.09	3291.02	3145.64	903.31	2068.69	2502.93	1.26469	0.927318	1.5474	1.91939	0.657637	2.77084	1.09601	1.7334	1.71424	0.338788	-0.108864	0.629849	0.940646	-0.604636	1.47032	0.198616	0.425297	0.110627	0.0203566	0.105445	0.00181927	0.438794	0.489583	0.280019	0.0791954	0.270442	0.0113761	NotSignificant	NA	NA
PF3D7_0818400	PF3D7_0818400	FCF1	rRNA-processing protein FCF1, putative	419.28	267.16	429.45	402.81	387.53	324.83	795.35	442.33	201.24	444.89	382.97	390.76	1.02426	1.50775	2.05236	1.36173	1.90305	0.878329	1.266	1.70704	1.39069	0.0345762	0.592395	1.03728	0.445438	0.928314	-0.187166	0.482283	0.10408	0.0182841	0.168901	0.025324	0.361896	0.486826	0.283946	0.0728285	0.370552	0.092621	0.495637	NotSignificant	NA	NA
PF3D7_0818500	PF3D7_0818500	N/A	zinc finger protein, putative	1312.34	1046.49	557.29	517.98	1294.31	1118.04	1183.67	1258.02	1036.92	1865.95	950.49	703.46	0.424654	0.494969	0.914518	1.1252	0.916647	0.376998	0.459811	1.01986	0.646823	-1.23564	-1.01459	-0.128916	0.170183	-0.125561	-1.40737	0.000475052	0.0198305	0.347498	0.361742	0.401555	0.00294099	0.00320083	0.0817988	0.461297	0.493958	0.495591	0.0170283	DOWN	NotSignificant	NA
PF3D7_0818800	PF3D7_0818800	IMP4	U3 small nucleolar ribonucleoprotein protein IMP4, putative	31.96	37.42	16.73	14.94	42.54	47.1	41.22	36.67	12.59	35.53	30.25	33	0.523467	0.399252	0.96897	0.778556	2.4027	0.928793	0.461359	0.873763	1.66575	-0.93383	-1.32463	-0.0454755	-0.361127	1.26466	-0.106572	0.00605231	0.00349828	0.415097	0.207985	0.00393286	0.422768	0.0285999	0.0190787	0.461297	0.432098	0.0225415	0.495637	DOWN	NotSignificant	NA
PF3D7_0818900	PF3D7_0818900	HSP70	heat shock protein 70	7021.1	5767.01	10767.6	8249.25	5133.66	4470	7470.85	8007.98	3069.38	2830.05	10450.3	14856.5	1.53361	1.43042	1.45527	1.79149	3.40469	5.24955	1.48201	1.62338	4.32712	0.616928	0.516439	0.541285	0.841164	1.76753	2.39219	0.0570563	0.13525	0.150414	0.0337833	0.000103902	1.17e-06	0.174706	0.342392	0.350005	0.115945	0.00139849	1.44e-05	NotSignificant	NotSignificant	UP
PF3D7_0819000	PF3D7_0819000	N/A	conserved Plasmodium protein, unknown function	77.89	67.47	78.47	85.94	78.03	79.08	118.86	110.29	35.75	96.34	74.14	110.89	1.00745	1.27375	1.52326	1.39466	2.07385	1.15103	1.1406	1.45896	1.61244	0.0107031	0.349084	0.607162	0.479917	1.05231	0.202922	0.49261	0.22465	0.120017	0.150507	0.0134235	0.339383	0.494412	0.484071	0.298074	0.340318	0.0565617	0.495637	NotSignificant	NotSignificant	NA
PF3D7_0819100	PF3D7_0819100	N/A	BRIX domain, putative	55.2	47.07	41.14	36.24	37.87	34.6	90.15	37.94	17.56	40.63	43.85	59.31	0.74529	0.769917	2.38051	1.09653	2.49715	1.45976	0.757603	1.73852	1.97846	-0.424126	-0.377225	1.25127	0.132948	1.32028	0.54573	0.121992	0.229012	0.00544666	0.39281	0.00276771	0.138151	0.306552	0.489583	0.0293242	0.493958	0.0174286	0.337506	NotSignificant	NA	NA
PF3D7_0819600	PF3D7_0819600	N/A	conserved protein, unknown function	139.59	141.12	179.47	189.81	163.76	130.11	205.31	119.33	344.87	307.25	225.93	175.14	1.28569	1.34503	1.25372	0.917147	0.655116	0.570024	1.31536	1.08544	0.61257	0.362547	0.427634	0.326221	-0.124775	-0.610177	-0.810904	0.181617	0.179135	0.282029	0.384307	0.103347	0.0569763	0.411624	0.415573	0.461297	0.493958	0.26658	0.17816	NotSignificant	NotSignificant	NotSignificant
PF3D7_0819900	PF3D7_0819900	LSM3	U6 snRNA-associated Sm-like protein LSm3, putative	299.53	189.22	336.22	291.81	513.9	368.51	459.26	197.07	155	320.61	348.92	309.13	1.12249	1.54217	0.893676	0.534775	2.2511	0.964193	1.33233	0.714225	1.60765	0.166705	0.624965	-0.162177	-0.902996	1.17063	-0.0526058	0.347225	0.0924456	0.321722	0.0225422	0.00692452	0.464687	0.486064	0.259176	0.461297	0.0856453	0.0347757	0.495637	NotSignificant	NA	NA
PF3D7_0820000	PF3D7_0820000	SRCAP	Snf2-related CBP activator, putative	71.5	63.23	84.05	68.1	64.52	67.66	88.92	97.11	40.39	66.88	66.74	106.09	1.17552	1.07702	1.37818	1.43526	1.65239	1.58627	1.12627	1.40672	1.61933	0.233305	0.107046	0.462762	0.521317	0.724554	0.665642	0.28487	0.39853	0.192835	0.130249	0.0632112	0.0926515	0.486064	0.489583	0.418968	0.307488	0.184977	0.253497	NotSignificant	NotSignificant	NotSignificant
PF3D7_0820100	PF3D7_0820100	N/A	RNA-binding protein, putative	27.66	26.29	33.78	36.21	42.96	48.35	45.05	27.02	31.2	34.6	42.94	32.9	1.22126	1.37733	1.04865	0.558842	1.37628	0.950867	1.29929	0.803746	1.16357	0.288368	0.461874	0.0685331	-0.839488	0.460776	-0.0726845	0.237729	0.161254	0.48873	0.0311366	0.16434	0.449019	0.486064	0.385814	0.491065	0.10944	0.369538	0.495637	NotSignificant	NotSignificant	NotSignificant
PF3D7_0820200	PF3D7_0820200	PGPS	phosphatidylglycerophosphate synthase	47.14	28.56	55.06	50.15	51.79	33.17	69.88	54.46	42.2	70.73	42.8	76.66	1.16801	1.75595	1.3493	1.64185	1.01422	1.08384	1.46198	1.49557	1.04903	0.224053	0.812254	0.432206	0.715318	0.0203678	0.116152	0.293207	0.0434205	0.211146	0.0604011	0.477738	0.403841	0.486064	0.148125	0.445841	0.176442	0.495591	0.495637	NotSignificant	NotSignificant	NotSignificant
PF3D7_0820300	PF3D7_0820300	N/A	conserved Plasmodium protein, unknown function	80.55	88.46	49.42	47.05	86.19	59.78	98.25	106.93	64.89	80.14	61.81	84.3	0.613532	0.531879	1.13992	1.78873	0.952535	1.05191	0.572705	1.46432	1.00222	-0.70479	-0.910831	0.188937	0.838932	-0.0701559	0.0730101	0.0283807	0.0326527	0.387986	0.0341529	0.446913	0.437019	0.101898	0.120747	0.461297	0.11658	0.495591	0.495637	NotSignificant	NotSignificant	NotSignificant
PF3D7_0820500	PF3D7_0820500	YIF1	protein transport protein YIF1, putative	52.32	40.29	40.49	32.1	48.42	50.77	77.01	64.4	29.92	44.86	44.18	42.42	0.773891	0.796724	1.59046	1.26847	1.4766	0.945609	0.785308	1.42946	1.21111	-0.369797	-0.327849	0.669443	0.343084	0.562283	-0.080685	0.15343	0.261015	0.0955238	0.23158	0.117213	0.442797	0.364943	0.489583	0.251559	0.469441	0.292645	0.495637	NotSignificant	NotSignificant	NotSignificant
PF3D7_0820700	PF3D7_0820700	KDH	2-oxoglutarate dehydrogenase E1 component	61.03	86.99	81.75	66.19	64.68	109.59	49.21	56.98	167.18	57.75	76.58	72.57	1.33951	0.760892	0.760823	0.519938	0.458069	1.25662	1.0502	0.64038	0.857346	0.4217	-0.394236	-0.394368	-0.943589	-1.12636	0.329552	0.143393	0.218519	0.169237	0.0181726	0.00958745	0.253567	0.345996	0.476578	0.381606	0.0736519	0.0448942	0.495637	NotSignificant	NA	NA
PF3D7_0821000	PF3D7_0821000	N/A	conserved Plasmodium protein, unknown function	24.3	34.59	26.35	29.59	20.42	21.91	13.48	11.52	71.38	26.28	30.04	11.47	1.08436	0.85545	0.660137	0.525787	0.420846	0.436454	0.969906	0.592962	0.42865	0.116847	-0.225245	-0.599162	-0.927449	-1.24864	-1.1961	0.396909	0.334142	0.081786	0.0198149	0.00469117	0.00967831	0.486064	0.489583	0.224204	0.0777269	0.0259706	0.0452079	NotSignificant	NA	DOWN
PF3D7_0821100	PF3D7_0821100	PK1	protein kinase 1	90.68	85.57	36.31	32.58	78.91	73.01	58.37	83.49	33.96	80.3	43.21	56.32	0.400419	0.380741	0.739703	1.14354	1.27238	0.70137	0.39058	0.941623	0.986875	-1.32042	-1.39312	-0.434981	0.193509	0.347529	-0.511753	0.00020901	0.00226751	0.148325	0.34272	0.229662	0.160585	0.00155593	0.0130889	0.346845	0.493958	0.465221	0.377905	DOWN	NotSignificant	NotSignificant
PF3D7_0821200	PF3D7_0821200	N/A	conserved protein, unknown function	129.82	65.52	95.75	46.79	179.75	115.48	126.91	119.5	63.48	103.61	89.74	99.99	0.73756	0.714133	0.706036	1.03481	1.41367	0.965061	0.725846	0.870424	1.18937	-0.439168	-0.485735	-0.502186	0.0493676	0.499449	-0.0513075	0.11415	0.16702	0.117671	0.464785	0.145109	0.465702	0.293211	0.395776	0.294047	0.493958	0.339507	0.495637	NotSignificant	NotSignificant	NotSignificant
PF3D7_0821300	PF3D7_0821300	DHX36	ATP-dependent RNA helicase DHX36, putative	32.74	39.52	31.17	26.11	32.5	39.92	48.06	44.64	32.91	43.07	38.17	51.39	0.952046	0.660678	1.47877	1.11824	1.15983	1.19317	0.806362	1.2985	1.1765	-0.0708962	-0.59798	0.564397	0.161225	0.213913	0.254804	0.407614	0.115533	0.139213	0.369142	0.322559	0.302846	0.486064	0.307366	0.331265	0.493958	0.495591	0.495637	NotSignificant	NotSignificant	NotSignificant
PF3D7_0821400	PF3D7_0821400	N/A	conserved Plasmodium protein, unknown function	359.77	394.55	156.81	174.62	359.27	408.09	181.35	281.88	466.49	468.05	291.27	169.82	0.435862	0.44258	0.504774	0.69073	0.624386	0.362824	0.439221	0.597752	0.493605	-1.19806	-1.17599	-0.986292	-0.533806	-0.679489	-1.46266	0.000673444	0.00841733	0.0133016	0.116475	0.0796174	0.00209778	0.00435172	0.0399419	0.0571507	0.282154	0.219421	0.0127858	DOWN	NA	NA
PF3D7_0821600	PF3D7_0821600	CLP1	polyribonucleotide 5'-hydroxyl-kinase Clp1, putative	55.98	50.89	50.6	46.22	61.43	46.27	87.27	69.61	23.21	49.79	48.82	57.77	0.903894	0.908233	1.42064	1.50443	2.1034	1.16027	0.906064	1.46254	1.63184	-0.145774	-0.138865	0.506542	0.589217	1.07273	0.214464	0.333189	0.401191	0.168352	0.101264	0.0120218	0.331107	0.486064	0.489583	0.380541	0.254553	0.0528924	0.495637	NotSignificant	NotSignificant	NA
PF3D7_0821900	PF3D7_0821900	N/A	conserved protein, unknown function	119.24	104.59	137.13	188.5	108.63	106.31	83.51	91.86	148.26	52.87	128.03	69.35	1.15003	1.80228	0.768756	0.864077	0.863551	1.31171	1.47615	0.816417	1.08763	0.201676	0.84982	-0.379402	-0.210769	-0.211648	0.391447	0.313826	0.0367417	0.177399	0.314509	0.333838	0.2162	0.486064	0.131878	0.395355	0.493958	0.495591	0.465158	NotSignificant	NotSignificant	NotSignificant
PF3D7_0822100	PF3D7_0822100	MED7	mediator of RNA polymerase II transcription subunit 7, putative	20.69	34.62	24.48	27.24	23.81	15.93	32.04	45.61	8.04	5.41	26.83	48	1.18318	0.786828	1.34565	2.86315	3.33706	8.87246	0.985004	2.1044	6.10476	0.24267	-0.345879	0.428307	1.5176	1.73858	3.14933	0.276548	0.249068	0.213554	0.00045992	0.000131731	2.62e-10	0.486064	0.489583	0.449487	0.00580522	0.00168901	5.48e-09	NotSignificant	NA	UP
PF3D7_0822300	PF3D7_0822300	SNRPG	small nuclear ribonucleoprotein G, putative	449.5	206.44	289.58	333.45	299.46	242.05	527.98	485.45	125.58	282.43	342.83	504.97	0.644227	1.61524	1.76311	2.00558	2.72997	1.78795	1.12973	1.88434	2.25896	-0.634359	0.691748	0.81812	1.00402	1.44889	0.838304	0.0427679	0.0716452	0.0521884	0.0144202	0.00117106	0.0480226	0.140743	0.215442	0.161279	0.0622391	0.00934218	0.156135	NotSignificant	NA	NA
PF3D7_0822500	PF3D7_0822500	DLC1	dynein light chain 1	25.68	41.29	12.66	3.21	37.5	54.29	11.53	11.52	12.19	8.15	20.77	3.63	0.492991	0.0777428	0.307467	0.212194	1.70386	1	0.285367	0.25983	1.35193	-1.02037	-3.68515	-1.7015	-2.23655	0.768803	0	0.00309763	1.9e-14	9.21e-05	4.04e-07	0.0525202	0.494066	0.0160828	1.61e-12	0.00143666	1.86e-05	0.161164	0.495637	DOWN	DOWN	NA
PF3D7_0822600	PF3D7_0822600	SEC23	protein transport protein SEC23	279.73	278.56	148.78	116.32	179.37	230.95	154.53	227.51	291.83	145.2	181.07	150.84	0.53187	0.417576	0.861515	0.985105	0.620464	1.03884	0.474723	0.92331	0.829653	-0.910854	-1.25989	-0.215052	-0.0216506	-0.688581	0.0549776	0.00717267	0.00518233	0.282493	0.473038	0.0768388	0.451034	0.033042	0.026235	0.461297	0.493958	0.21311	0.495637	DOWN	NotSignificant	NotSignificant
PF3D7_0822800	PF3D7_0822800	SNRNP40	U5 small nuclear ribonucleoprotein 40 kDa protein, putative	59.13	55.65	93.84	76.31	70.73	85.13	105.08	84.72	60.06	71.01	74.16	76.65	1.58701	1.37125	1.48565	0.995184	1.23477	1.07943	1.47913	1.24042	1.1571	0.666313	0.45549	0.571094	-0.00696504	0.304237	0.110264	0.043615	0.164496	0.136076	0.485892	0.258029	0.408335	0.142868	0.391264	0.325437	0.493958	0.495591	0.495637	NotSignificant	NotSignificant	NotSignificant
PF3D7_0822900	PF3D7_0822900	N/A	conserved Plasmodium protein, unknown function	99.1	173.14	16.28	18.93	166.79	247.13	40.25	108.57	448.23	757.4	92.43	28.29	0.164279	0.109333	0.241321	0.439323	0.206211	0.0373515	0.136806	0.340322	0.121781	-2.60578	-3.19319	-2.05097	-1.18664	-2.27781	-4.74269	2.3e-12	2.83e-11	3.67e-06	0.00430686	1.02e-06	5.99e-21	9.25e-11	1.2e-09	0.000121772	0.0266481	2.98e-05	7.39e-19	DOWN	DOWN	DOWN
PF3D7_0823100	PF3D7_0823100	N/A	RWD domain-containing protein, putative	141.37	105.64	184.7	110.11	152.23	84.45	374.37	192.81	48.43	169.92	169.48	227.49	1.3065	1.04231	2.45924	2.28313	3.49948	1.33881	1.17441	2.37118	2.41915	0.385708	0.0597893	1.29821	1.19101	1.80714	0.420947	0.16595	0.436581	0.00407213	0.0047094	7.47e-05	0.199576	0.385521	0.489583	0.0237716	0.0284265	0.00106291	0.438526	NotSignificant	UP	NA
PF3D7_0823300	PF3D7_0823300	GCN5	histone acetyltransferase GCN5	102.24	106.88	129.42	127.37	94.77	100.81	127.33	135.9	106.41	99.69	97.03	137.23	1.26585	1.19171	1.34357	1.34808	0.91185	1.37657	1.22878	1.34582	1.14421	0.340101	0.253034	0.42607	0.430907	-0.133131	0.461075	0.197653	0.288289	0.214943	0.177069	0.395446	0.17824	0.437517	0.489583	0.451507	0.383437	0.495591	0.406424	NotSignificant	NotSignificant	NotSignificant
PF3D7_0823900	PF3D7_0823900	DTC	dicarboxylate/tricarboxylate carrier	106.83	96.75	274.98	222.99	105.37	109.12	202.51	140.94	177.11	82.68	196.14	188.01	2.574	2.30481	1.92189	1.29161	1.10745	2.27395	2.4394	1.60675	1.6907	1.36401	1.20465	0.942529	0.369166	0.147238	1.1852	0.000192696	0.0058349	0.0294566	0.214486	0.374056	0.00946537	0.00144969	0.0290976	0.104245	0.441087	0.495591	0.0445429	UP	NotSignificant	NA
PF3D7_0824400	PF3D7_0824400	NT2	nucleoside transporter 2	33.58	32.64	136.26	151.08	28.45	34.4	97.6	54	52.37	41.82	79.39	98.57	4.05777	4.62868	3.43058	1.56977	1.51594	2.35701	4.34322	2.50017	1.93648	2.02069	2.2106	1.77845	0.650551	0.600217	1.23696	6.41e-08	2.14e-06	0.000122046	0.0793986	0.102335	0.00716807	1.07e-06	2.59e-05	0.00175945	0.215473	0.264691	0.0356185	UP	NA	NA
PF3D7_0824500	PF3D7_0824500	N/A	conserved protein, unknown function	41.71	20.47	169.23	164.55	33.32	31.31	127.77	50.49	38.66	42.5	71.06	100.32	4.0573	8.03859	3.83463	1.61258	1.83808	2.36047	6.04795	2.72361	2.09927	2.02052	3.00694	1.93909	0.689374	0.878196	1.23907	6.42e-08	2.18e-10	3.03e-05	0.067533	0.0321822	0.00708552	1.07e-06	7.1e-09	0.000610595	0.190891	0.110919	0.0353033	UP	NA	NA
PF3D7_0824600	PF3D7_0824600	DRE2	Fe-S cluster assembly protein DRE2, putative	106.08	98.94	90.06	86.01	95.58	95.63	159.22	92.68	51.8	81.39	94.4	93.98	0.848982	0.869315	1.66583	0.969152	1.82239	1.15469	0.859148	1.31749	1.48854	-0.236194	-0.202049	0.736241	-0.0452052	0.865835	0.207502	0.251574	0.351734	0.0735727	0.452486	0.0340913	0.336089	0.486064	0.489583	0.208634	0.493958	0.115536	0.495637	NotSignificant	NotSignificant	NotSignificant
[truncated: 1,618 more rows]

## Sheet: S3B_Genes.in.GO.analysis
			RNAseq FPKM																																							*only genes with both replicates per parasite-line supporting fold-change classification were classified. Genes with fold-change classifications in all three parasites were included in functional-enrichment analyses.
[truncated: 1,301 more rows]

[truncated: 1 more sheets: S3C_full.GO.analysis]
