# Supplementary material for: The apicoplast link to fever-survival and artemisinin-resistance in the malaria parasite
Source: Nat Commun. 2021 Jul 27;12:4563. doi: 10.1038/s41467-021-24814-1 (PMC8316339; doi:10.1038/s41467-021-24814-1)
Supplement: Supplementary file 6 — Supplementary Data 4 [file 41467_2021_24814_MOESM6_ESM.xlsx]

## Sheet: ReadMe
	Tab	Description
	SuppFile4a	Final phenotype-assignments for each parallel screen of the pilot library (n = 128 mutants). Screens: HS = heat shock. DHA = dihydroartemisinin. AS = artesunate. AM = artemether. BTZ = bortezomib. Screened IC-values of each drug are indicated after the underscore. OXI_T1, OXI_T2: oxidative stress at timepoints 1 and 2, respectively. See methods. All phenotypes for "HS-Sensitive" or "HS-Tolerant" …
	SuppFile4b	Fold-change and raw QIseq-data for drug and oxidative-stress screens of the pilot library (n = 128 mutants).

## Sheet: SuppFile4a
						Phenotype by screen
PB.ID	Insertion.Site	GeneID	Distance.to.gene	Type.of.Insertion	Gene.Function	HS	DHA_IC10	DHA_IC25	AS_IC10	AS_IC25	BTZ_IC10	OXI_T1	OXI_T2	Ideal_Growth
67	PfNF54_02_m1::170489	PF3D7_0203700	353	5UTRup	protein MAK16, putative (MAK16)	HS-Sensitive	X	X	X	X	X	Tolerant	X	X
77	PfNF54_03_m1::930071	PF3D7_0322100	563	intergenic	RNA triphosphatase (Prt1)	HS-Sensitive	X	X	X	X	X	Tolerant	Sensitive	X
14	PfNF54_05_m1::516248	PF3D7_0511500	0	exon	RNA pseudouridylate synthase, putative	HS-Sensitive	Sensitive	Sensitive	X	Sensitive	Tolerant	X	X	X
10.2	PfNF54_06_m1::1119286	PF3D7_0627900	310	5UTRup	ribonuclease P protein subunit p29, putative (POP4)	HS-Sensitive	X	Tolerant	Tolerant	Tolerant	Tolerant	X	X	X
103	PfNF54_06_m1::186830	PF3D7_0604400	986	intergenic	conserved Plasmodium protein, unknown function	HS-Sensitive	X	X	X	X	X	Tolerant	Sensitive	X
65	PfNF54_06_m1::253817	PF3D7_0606000	13	5UTRup	conserved Plasmodium protein, unknown function	HS-Sensitive	Sensitive	Sensitive	Sensitive	Sensitive	Tolerant	Tolerant	Tolerant	Sensitive
15	PfNF54_06_m1::498591	PF3D7_0611800	0	exon	conserved Plasmodium protein, unknown function	HS-Sensitive	Sensitive	Sensitive	Sensitive	Sensitive	X	Sensitive	X	Tolerant
3	PfNF54_06_m1::667365	PF3D7_0615900	0	exon	conserved Plasmodium protein, unknown function	HS-Sensitive	Sensitive	X	X	X	X	Sensitive	X	X
16.1	PfNF54_06_m1::841186	PF3D7_0619900	0	exon	splicing factor 3A subunit 2, putative (SF3A2)	HS-Sensitive	Sensitive	Sensitive	Sensitive	Sensitive	Sensitive	Sensitive	X	Tolerant
125	PfNF54_06_m1::933481	PF3D7_0622900	2398	intergenic	transcription factor with AP2 domain(s), putative (ApiAP2)	HS-Sensitive	Sensitive	X	Sensitive	X	X	Sensitive	X	X
78	PfNF54_06_m1::979252	PF3D7_0623900	1194	intergenic	ribonuclease H2 subunit A, putative	HS-Sensitive	Sensitive	Sensitive	Sensitive	Sensitive	X	X	Sensitive	X
124	PfNF54_07_m1::1367266	PF3D7_0731600	883	intergenic	acyl-CoA synthetase (ACS5)	HS-Sensitive	Sensitive	Sensitive	Sensitive	X	Tolerant	Tolerant	Tolerant	Sensitive
A3	PfNF54_07_m1::215219	PF3D7_0704600	789	intergenic	E3 ubiquitin-protein ligase (UT)	HS-Sensitive	Sensitive	Sensitive	Sensitive	X	Sensitive	X	Sensitive	X
A4	PfNF54_07_m1::252067	PF3D7_0705100	199	5UTRup	conserved Plasmodium protein, unknown function	HS-Sensitive	Sensitive	Sensitive	Sensitive	Sensitive	Sensitive	Tolerant	X	X
98	PfNF54_08_m1::389064	PF3D7_0807600	531	intergenic	conserved Plasmodium protein, unknown function	HS-Sensitive	Sensitive	Sensitive	Sensitive	Sensitive	Tolerant	Tolerant	Tolerant	Sensitive
71	PfNF54_10_m1::100751	PF3D7_1001900	390	5UTRup	Plasmodium exported protein (hyp16), unknown function (PfJ23)	HS-Sensitive	X	Sensitive	Sensitive	X	X	X	Sensitive	X
111	PfNF54_10_m1::216125	PF3D7_1004600	0	intron	conserved Plasmodium membrane protein, unknown function	HS-Sensitive	X	Sensitive	Sensitive	Sensitive	X	X	X	Tolerant
5	PfNF54_11_m1::1676856	PF3D7_1141900	0	exon	inner membrane complex protein 1b, putative (IMC1b)	HS-Sensitive	X	X	X	X	X	Tolerant	Sensitive	Tolerant
4	PfNF54_11_m1::879695	PF3D7_1122900	0	exon	dynein heavy chain, putative	HS-Sensitive	Sensitive	Sensitive	Sensitive	Sensitive	Sensitive	X	Sensitive	Tolerant
82	PfNF54_12_m1::306444	PF3D7_1206800	1775	intergenic	conserved Plasmodium protein, unknown function	HS-Sensitive	X	Sensitive	Sensitive	Sensitive	Sensitive	Tolerant	X	Tolerant
81	PfNF54_13_m1::2020022	PF3D7_1350500	1189	intergenic	conserved Plasmodium protein, unknown function	HS-Sensitive	X	X	X	X	X	X	X	X
13	PfNF54_13_m1::2406699	PF3D7_1360200	176	3UTRup	ER membrane protein complex subunit 3, putative (EMC3)	HS-Sensitive	X	Sensitive	Sensitive	Sensitive	Sensitive	Sensitive	X	X
2	PfNF54_13_m1::271629	PF3D7_1305500	0	exon	mitogen-activated protein kinase phosphatase 1, putative (MKP1)	HS-Sensitive	X	X	X	X	Sensitive	X	X	Tolerant
102	PfNF54_13_m1::672107	PF3D7_1316000	1338	intergenic	protein kinase, putative	HS-Sensitive	X	X	X	X	X	X	Sensitive	X
59	PfNF54_14_m1::1027315	PF3D7_1426400	177	5UTRup	MORN repeat protein, putative	HS-Sensitive	Sensitive	Sensitive	Sensitive	Sensitive	Tolerant	Sensitive	Tolerant	Sensitive
31	PfNF54_14_m1::1281184	PF3D7_1432400	0	exon	leucine-rich repeat protein (LRR5)	HS-Sensitive	Sensitive	Sensitive	Sensitive	Sensitive	X	X	X	Tolerant
83	PfNF54_14_m1::249419	PF3D7_1406900	1635	intergenic	radical SAM protein, putative	HS-Sensitive	Sensitive	Sensitive	Sensitive	Sensitive	Tolerant	Sensitive	Tolerant	Sensitive
72	PfNF54_14_m1::373820	PF3D7_1409500	818	intergenic	conserved Plasmodium protein, unknown function	HS-Sensitive	Sensitive	Sensitive	Sensitive	Sensitive	Sensitive	Sensitive	Sensitive	X
79.1	PfNF54_01_m1::146981	PF3D7_0103300	573	intergenic	conserved Plasmodium protein, unknown function	HS-Tolerant	Tolerant	Tolerant	Tolerant	Tolerant	X	Tolerant	Tolerant	Sensitive
94	PfNF54_01_m1::395817	PF3D7_0110500	818	intergenic	bromodomain protein, putative	HS-Tolerant	Tolerant	Tolerant	Tolerant	Tolerant	Tolerant	X	Tolerant	X
95	PfNF54_02_m1::109046	PF3D7_0202100	518	intergenic	liver stage associated protein 2 (LSAP2)	HS-Tolerant	Tolerant	Tolerant	Tolerant	Tolerant	X	Sensitive	Tolerant	Sensitive
8	PfNF54_02_m1::142289	PF3D7_0203000	0	exon	repetitive organellar protein, putative (ROPE)	HS-Tolerant	X	X	X	X	Tolerant	X	Tolerant	X
63	PfNF54_02_m1::168158	PF3D7_0203600	107	3UTRup	conserved Plasmodium protein, unknown function	HS-Tolerant	Tolerant	Tolerant	Tolerant	Tolerant	X	X	Tolerant	X
A1	PfNF54_02_m1::35355	PF3D7_0200300	572	intergenic	erythrocyte membrane protein 1 (PfEMP1), exon 2	HS-Tolerant	X	X	X	X	Sensitive	Tolerant	X	Sensitive
11	PfNF54_04_m1::724234	PF3D7_0416500	52	5UTRup	repressor of RNA polymerase III transcription MAF1, putative	HS-Tolerant	X	X	X	X	Tolerant	Tolerant	Tolerant	Sensitive
69.1	PfNF54_05_m1::1012936	PF3D7_0524400	523	intergenic	cytosolic preribosomal GTP-binding protein, putative	HS-Tolerant	Tolerant	Tolerant	Tolerant	Tolerant	X	Sensitive	X	X
121	PfNF54_05_m1::965601	PF3D7_0523200	528	intergenic	conserved Plasmodium protein, unknown function	HS-Tolerant	Tolerant	Tolerant	Tolerant	X	Tolerant	X	Tolerant	X
114	PfNF54_06_m1::1373882	PF3D7_0632800	924	intergenic	erythrocyte membrane protein 1, PfEMP1 (VAR)	HS-Tolerant	Tolerant	Tolerant	Tolerant	Tolerant	X	X	X	Sensitive
69.2	PfNF54_06_m1::530075	PF3D7_0612800	894	intergenic	6-cysteine protein (P12p)	HS-Tolerant	Tolerant	Tolerant	Tolerant	Tolerant	X	Sensitive	Tolerant	Sensitive
68	PfNF54_06_m1::77404	PF3D7_0601900	786	intergenic	conserved Plasmodium protein, unknown function	HS-Tolerant	X	Tolerant	Tolerant	Tolerant	X	X	X	X
55	PfNF54_07_m1::1156274	PF3D7_0727200	463	3UTRup	cysteine desulfurase, putative (NFS)	HS-Tolerant	Tolerant	Tolerant	Tolerant	Tolerant	X	X	X	X
20	PfNF54_08_m1::446344	PF3D7_0808700	0	intron	erythrocyte membrane protein 1, PfEMP1 (VAR)	HS-Tolerant	Tolerant	Tolerant	Tolerant	Tolerant	Tolerant	X	Tolerant	Tolerant
53.2	PfNF54_09_m1::52076	PF3D7_0900800	572	intergenic	erythrocyte membrane protein 1 (PfEMP1), exon 2, pseudogene (VAR)	HS-Tolerant	Tolerant	X	X	X	X	Tolerant	X	Sensitive
12	PfNF54_10_m1::733690	PF3D7_1018300	830	intergenic	conserved Plasmodium protein, unknown function	HS-Tolerant	Tolerant	Tolerant	Tolerant	Tolerant	X	X	Tolerant	Tolerant
19	PfNF54_11_m1::1302725	PF3D7_1133700	0	intron	conserved Plasmodium protein, unknown function	HS-Tolerant	X	Tolerant	Tolerant	Tolerant	X	Sensitive	X	Sensitive
39	PfNF54_11_m1::141915	PF3D7_1103100	1114	intergenic	60S acidic ribosomal protein P1, putative (RPP1)	HS-Tolerant	X	X	X	X	X	Tolerant	Sensitive	X
106	PfNF54_11_m1::1567137	PF3D7_1139300	2092	intergenic	transcription factor with AP2 domain(s) (ApiAP2)	HS-Tolerant	Tolerant	Tolerant	Tolerant	Tolerant	X	Tolerant	Tolerant	Sensitive
A8	PfNF54_11_m1::1855678	PF3D7_1146900	714	intergenic	protein YIPF6, putative	HS-Tolerant	Tolerant	Tolerant	Tolerant	Tolerant	X	X	X	Sensitive
64	PfNF54_11_m1::351780	PF3D7_1108000	774	intergenic	IWS1-like protein, putative	HS-Tolerant	X	Tolerant	Tolerant	Tolerant	X	X	X	Sensitive
45	PfNF54_12_m1::1092023	PF3D7_1227000	149	3UTRup	conserved Plasmodium protein, unknown function	HS-Tolerant	Tolerant	Tolerant	Tolerant	Tolerant	Tolerant	X	Tolerant	X
53.1	PfNF54_12_m1::46222	PF3D7_1200600	566	intergenic	erythrocyte membrane protein 1, PfEMP1 (VAR2CSA)	HS-Tolerant	X	X	X	X	X	X	X	X
84	PfNF54_12_m1::845511	PF3D7_1221000	1598	intergenic	histone-lysine N-methyltransferase, H3 lysine-4 specific (SET10)	HS-Tolerant	X	Tolerant	Tolerant	Tolerant	X	Tolerant	Tolerant	X
62	PfNF54_13_m1::115505	PF3D7_1302000	1691	intergenic	EMP1-trafficking protein (PTP6)	HS-Tolerant	Tolerant	Tolerant	Tolerant	Tolerant	Tolerant	Tolerant	Tolerant	Sensitive
49	PfNF54_13_m1::1212674	PF3D7_1328700	877	intergenic	conserved Plasmodium protein, unknown function	HS-Tolerant	Tolerant	Tolerant	Tolerant	Tolerant	Tolerant	X	X	X
A13	PfNF54_13_m1::59525	PF3D7_1300800	572	intergenic	erythrocyte membrane protein 1-like (VAR-like)	HS-Tolerant	X	X	X	X	X	Tolerant	X	Sensitive
79.2	PfNF54_14_m1::1370157	PF3D7_1434200	361	5UTRup	calmodulin (CAM)	HS-Tolerant	Tolerant	Tolerant	Tolerant	Tolerant	X	X	X	Sensitive
104	PfNF54_01_m1::186648	PF3D7_0104200	2414	intergenic	StAR-related lipid transfer protein	HS- and Growth-Sensitive	Sensitive	Sensitive	Sensitive	Sensitive	Sensitive	X	Sensitive	X
66	PfNF54_06_m1::607866	PF3D7_0614500	598	intergenic	60S ribosomal protein L19 (RPL19)	HS- and Growth-Sensitive	X	X	X	Tolerant	Tolerant	Sensitive	X	Sensitive
87	PfNF54_08_m1::625232	PF3D7_0812500	836	intergenic	RNA-binding protein, putative	HS- and Growth-Sensitive	X	X	X	X	X	X	Tolerant	Sensitive
40	PfNF54_08_m1::710781	PF3D7_0815000	176	5UTRup	selenoprotein (Sel3)	HS- and Growth-Sensitive	X	X	X	X	X	X	Sensitive	Sensitive
85	PfNF54_09_m1::699679	PF3D7_0916700	1634	intergenic	RNA-binding protein musashi, putative (HoMu)	HS- and Growth-Sensitive	Sensitive	Sensitive	Sensitive	X	Sensitive	Tolerant	X	Sensitive
116.2	PfNF54_09_m1::831572	PF3D7_0920300	113	5UTRup	conserved Plasmodium protein, unknown function	HS- and Growth-Sensitive	X	X	X	X	X	X	X	Sensitive
28	PfNF54_11_m1::1544148	PF3D7_1138900	4038	intergenic	RNA-binding protein, putative	HS- and Growth-Sensitive	Sensitive	X	X	X	Sensitive	Tolerant	Sensitive	Sensitive
108	PfNF54_12_m1::2131213	PF3D7_1252300	2390	intergenic	conserved Plasmodium protein, unknown function	HS- and Growth-Sensitive	X	X	X	Tolerant	Sensitive	Sensitive	Sensitive	X
60	PfNF54_13_m1::1284702	PF3D7_1330500	311	5UTRup	conserved Plasmodium protein, unknown function	HS- and Growth-Sensitive	Sensitive	Sensitive	Sensitive	Sensitive	X	Sensitive	X	Sensitive
100	PfNF54_14_m1::1182677	PF3D7_1430000	0	exon	conserved Plasmodium protein, unknown function	HS- and Growth-Sensitive	X	Sensitive	Sensitive	Sensitive	X	X	Sensitive	X
A14	PfNF54_14_m1::1339844	PF3D7_1433600	1845	intergenic	microsomal signal peptidase protein, putative (SPC1)	HS- and Growth-Sensitive	X	X	X	X	X	X	X	Sensitive
91	PfNF54_14_m1::1359496	PF3D7_1433900	506	intergenic	protein kinase, putative	HS- and Growth-Sensitive	Sensitive	X	X	X	X	Tolerant	X	Sensitive
116.1	PfNF54_14_m1::1476670	PF3D7_1436200	2232	intergenic	conserved Plasmodium protein, unknown function	HS- and Growth-Sensitive	Sensitive	X	Sensitive	X	X	X	X	X
A15	PfNF54_14_m1::1855981	PF3D7_1445200	723	intergenic	RNA helicase, putative	HS- and Growth-Sensitive	X	X	X	X	X	X	X	Sensitive
43	PfNF54_02_m1::246992	PF3D7_0206100	293	3UTRup	cysteine desulfuration protein SufE (SufE)	HS-Neutral	Tolerant	Tolerant	Tolerant	Tolerant	Tolerant	X	Tolerant	X
7	PfNF54_02_m1::451759	PF3D7_0211100	0	exon	conserved Plasmodium protein, unknown function	HS-Neutral	X	X	X	X	X	Sensitive	Tolerant	Tolerant
9	PfNF54_04_m1::250802	PF3D7_0404600	0	exon	conserved Plasmodium membrane protein, unknown function	HS-Neutral	Sensitive	X	X	X	X	X	X	Tolerant
97	PfNF54_04_m1::290343	PF3D7_0405400	874	intergenic	pre-mRNA-processing-splicing factor 8, putative (PRPF8)	HS-Neutral	X	X	X	X	Tolerant	Sensitive	Tolerant	Sensitive
10.1	PfNF54_04_m1::34709	PF3D7_0400100	0	exon	erythrocyte membrane protein 1, PfEMP1 (VAR)	HS-Neutral	X	X	X	X	X	X	X	X
92	PfNF54_04_m1::659953	PF3D7_0414600	476	5UTRup	conserved protein, unknown function	HS-Neutral	Sensitive	X	X	Sensitive	X	Tolerant	X	X
107	PfNF54_05_m1::220076	PF3D7_0505100	763	intergenic	trafficking protein particle complex subunit 8, putative (TRS85)	HS-Neutral	X	X	X	X	Tolerant	X	X	Sensitive
119	PfNF54_06_m1::1257230	PF3D7_0630100	281	5UTRup	conserved Plasmodium protein, unknown function	HS-Neutral	X	X	X	X	Sensitive	X	X	Sensitive
122	PfNF54_07_m1::1090517	PF3D7_0726000	3038	intergenic	Plasmodium exported protein, unknown function	HS-Neutral	Tolerant	X	X	X	X	X	Sensitive	Tolerant
112	PfNF54_07_m1::1336930	PF3D7_0731000	2017	intergenic	EMP1-trafficking protein (PTP2)	HS-Neutral	Tolerant	Tolerant	Tolerant	Tolerant	Tolerant	Sensitive	Tolerant	Sensitive
113	PfNF54_07_m1::1366070	PF3D7_0731600	2079	intergenic	acyl-CoA synthetase (ACS5)	HS-Neutral	X	X	X	X	Tolerant	Sensitive	X	Sensitive
23	PfNF54_08_m1::1318070	PF3D7_0830900	0	exon	Plasmodium exported protein, unknown function	HS-Neutral	X	X	X	X	Tolerant	X	X	Sensitive
22	PfNF54_09_m1::1250793	PF3D7_0931000	0	exon	elongation factor Tu, putative	HS-Neutral	X	X	X	X	Tolerant	X	X	Tolerant
110	PfNF54_09_m1::1507053	PF3D7_0937800	3709	intergenic	erythrocyte membrane protein 1, PfEMP1 (VAR)	HS-Neutral	Tolerant	X	X	X	Sensitive	Tolerant	Sensitive	Tolerant
73	PfNF54_09_m1::698767	PF3D7_0916700	722	intergenic	RNA-binding protein musashi, putative (HoMu)	HS-Neutral	X	X	X	X	Sensitive	Sensitive	Sensitive	Sensitive
A5	PfNF54_09_m1::753068	PF3D7_0918300	630	intergenic	eukaryotic translation initiation factor 3 subunit F, putative (EIF3F)	HS-Neutral	X	X	X	X	Sensitive	Tolerant	Sensitive	Sensitive
54	PfNF54_09_m1::99320	PF3D7_0902200	0	exon	serine/threonine protein kinase, FIKK family (FIKK9.3)	HS-Neutral	X	X	X	X	X	X	Sensitive	X
38	PfNF54_10_m1::1417438	PF3D7_1035700	2140	intergenic	duffy binding-like merozoite surface protein (DBLMSP)	HS-Neutral	Tolerant	Tolerant	Tolerant	Tolerant	Sensitive	X	X	Sensitive
80	PfNF54_10_m1::532345	PF3D7_1013600	765	intergenic	conserved Plasmodium protein, unknown function	HS-Neutral	X	X	X	X	X	X	Tolerant	Sensitive
A6	PfNF54_10_m1::664393	PF3D7_1016500	191	5UTRup	Plasmodium exported protein (PHISTc), unknown function	HS-Neutral	X	X	X	X	X	X	Sensitive	X
A7	PfNF54_10_m1::71373	PF3D7_1001200	554	intergenic	acyl-CoA binding protein, isoform 2, ACBP2 (ACBP2)	HS-Neutral	Tolerant	Tolerant	Tolerant	Tolerant	Sensitive	Tolerant	Sensitive	Sensitive
35	PfNF54_10_m1::92206	PF3D7_1001700	367	3UTRup	Plasmodium exported protein (PHISTc), unknown function	HS-Neutral	Sensitive	Sensitive	Sensitive	Sensitive	Sensitive	Sensitive	Sensitive	Sensitive
57	PfNF54_11_m1::1023203	PF3D7_1126200	588	intergenic	40S ribosomal protein S18, putative	HS-Neutral	X	X	X	X	X	X	X	Sensitive
21	PfNF54_11_m1::1404540	PF3D7_1136000	0	exon	conserved Plasmodium protein, unknown function	HS-Neutral	X	Tolerant	X	X	Tolerant	X	Tolerant	Tolerant
52	PfNF54_11_m1::1445642	PF3D7_1136600	171	3UTRup	conserved Plasmodium protein, unknown function	HS-Neutral	X	X	X	X	Tolerant	Tolerant	X	Sensitive
50	PfNF54_11_m1::1532518	PF3D7_1138800	734	intergenic	WD repeat-containing protein, putative	HS-Neutral	X	X	X	X	X	Tolerant	Sensitive	Sensitive
34	PfNF54_11_m1::1739772	PF3D7_1143500	0	exon	conserved Plasmodium protein, unknown function	HS-Neutral	Tolerant	X	Sensitive	Sensitive	Sensitive	Sensitive	X	Sensitive
A9	PfNF54_11_m1::686002	PF3D7_1118100	1229	intergenic	AP-1 complex subunit sigma, putative	HS-Neutral	X	Tolerant	Tolerant	Tolerant	X	X	Tolerant	Sensitive
24	PfNF54_12_m1::1319997	PF3D7_1231800	0	exon	asparagine-rich protein, putative	HS-Neutral	X	X	X	X	X	Tolerant	Sensitive	Tolerant
96	PfNF54_12_m1::342678	PF3D7_1207300	653	intergenic	conserved Plasmodium protein, unknown function	HS-Neutral	Tolerant	Tolerant	Tolerant	Tolerant	Sensitive	Sensitive	X	X
33	PfNF54_12_m1::356310	PF3D7_1207800	0	exon	conserved Plasmodium protein, unknown function	HS-Neutral	X	X	X	Sensitive	Sensitive	Tolerant	Sensitive	Tolerant
42	PfNF54_12_m1::648182	PF3D7_1216100	305	3UTRup	conserved Plasmodium membrane protein, unknown function	HS-Neutral	Tolerant	Sensitive	Sensitive	Sensitive	Sensitive	Sensitive	X	Tolerant
18	PfNF54_12_m1::769606	PF3D7_1219300	0	exon	erythrocyte membrane protein 1, PfEMP1 (VAR)	HS-Neutral	Tolerant	X	X	X	Sensitive	Tolerant	Sensitive	Tolerant
51	PfNF54_13_m1::1138368	PF3D7_1327100	215	3UTRup	conserved Plasmodium protein, unknown function	HS-Neutral	X	X	X	X	X	X	X	X
105	PfNF54_13_m1::1369625	PF3D7_1333400	483	5UTRup	conserved protein, unknown function	HS-Neutral	X	X	Tolerant	X	Tolerant	Sensitive	Tolerant	Sensitive
126	PfNF54_13_m1::1412492	PF3D7_1334800	635	intergenic	MSP7-like protein (MSRP2)	HS-Neutral	Sensitive	Sensitive	Sensitive	Sensitive	Sensitive	Sensitive	X	Sensitive
61	PfNF54_13_m1::1694959	PF3D7_1342900	962	intergenic	transcription factor with AP2 domain(s) (ApiAP2)	HS-Neutral	X	X	X	X	Tolerant	Sensitive	X	Sensitive
48	PfNF54_13_m1::1758853	PF3D7_1344000	642	intergenic	aminomethyltransferase, putative	HS-Neutral	X	X	X	X	Sensitive	X	Sensitive	X
30	PfNF54_13_m1::1833303	PF3D7_1345800	0	exon	conserved Plasmodium protein, unknown function	HS-Neutral	X	X	X	X	Tolerant	X	X	Tolerant
99	PfNF54_13_m1::1891837	PF3D7_1347200	686	intergenic	nucleoside transporter 1 (NT1)	HS-Neutral	X	X	X	X	X	X	X	X
A12	PfNF54_13_m1::2736986	PF3D7_1368800	790	intergenic	DNA repair endonuclease, putative (ERCC4)	HS-Neutral	X	Sensitive	Sensitive	Sensitive	Sensitive	X	X	Sensitive
37	PfNF54_13_m1::510072	PF3D7_1311900	320	3UTRup	V-type proton ATPase catalytic subunit A (vapA)	HS-Neutral	Sensitive	Sensitive	Sensitive	Sensitive	X	Sensitive	X	Tolerant
47	PfNF54_14_m1::1277361	PF3D7_1432400	0	exon	leucine-rich repeat protein (LRR5)	HS-Neutral	X	X	X	X	X	X	X	Tolerant
76	PfNF54_14_m1::1330867	PF3D7_1433400	1291	intergenic	conserved Plasmodium membrane protein, unknown function	HS-Neutral	X	X	X	X	Tolerant	X	X	Sensitive
29	PfNF54_14_m1::1703121	PF3D7_1441800	0	exon	vacuolar-sorting protein SNF7, putative	HS-Neutral	Tolerant	Tolerant	Tolerant	Tolerant	Tolerant	X	Tolerant	X
26	PfNF54_14_m1::1812894	PF3D7_1444100	0	exon	conserved Plasmodium protein, unknown function	HS-Neutral	X	Sensitive	X	Sensitive	X	X	Sensitive	Tolerant
109	PfNF54_14_m1::2154633	PF3D7_1452500	1010	intergenic	SNARE protein, putative (BET1)	HS-Neutral	X	X	X	X	X	X	Tolerant	Sensitive
6	PfNF54_14_m1::3116484	PF3D7_1475700	917	intergenic	tubulin epsilon chain, putative	HS-Neutral	Sensitive	Sensitive	Sensitive	Sensitive	X	Tolerant	X	X
123	PfNF54_14_m1::450635	PF3D7_1411100.1	671	intergenic	conserved Plasmodium membrane protein, unknown function	HS-Neutral	X	X	X	X	Tolerant	Sensitive	Tolerant	X
A2	PfNF54_03_m1::297013	PF3D7_0306300	918	intergenic	glutaredoxin 1 (GRX1)		Sensitive	Sensitive	Sensitive	Sensitive	Tolerant	Sensitive	X	Sensitive
16.2	PfNF54_05_m1::1296386	PF3D7_0532000	4845	intergenic	early transcribed membrane protein 5 (ETRAMP5)		Tolerant	Tolerant	Tolerant	Tolerant	Sensitive	Sensitive	Sensitive	Sensitive
17	PfNF54_05_m1::889784	PF3D7_0521900	0	exon	conserved Plasmodium protein, unknown function		Tolerant	Sensitive	X	Sensitive	Sensitive	X	X	Tolerant
1	PfNF54_08_m1::568855	PF3D7_0811300	0	exon	CCR4-associated factor 1 (CAF1)		X	X	X	X	X	Sensitive	Tolerant	X
25	PfNF54_10_m1::1422622	PF3D7_1035800	0	exon	probable protein, unknown function (M712)		X	X	X	Sensitive	Sensitive	X	Sensitive	Tolerant
58	PfNF54_13_m1::1728031	PF3D7_1343700	1005	intergenic	kelch protein K13 (K13)		Sensitive	X	X	X	X	X	X	Sensitive
A11	PfNF54_13_m1::1848524	PF3D7_1346300	1034	intergenic	DNA/RNA-binding protein Alba 2 (ALBA2)		Tolerant	Tolerant	Tolerant	Tolerant	Sensitive	Tolerant	X	Sensitive
44	PfNF54_13_m1::2095408	PF3D7_1352600	952	intergenic	protein kinase, putative		X	X	X	X	X	X	X	Sensitive
120	PfNF54_14_m1::2436451	PF3D7_1459500	247	5UTRup	conserved Plasmodium protein, unknown function		Sensitive	Sensitive	Sensitive	Sensitive	X	X	Sensitive	X

## Sheet: SuppFile4b
Table S5B. Fold-change and raw QIseq-data for drug and oxidative-stress screens of the pilot library.						Fold Change in response to treatment									QIseq Data: DHA Screens (Dihydroartemisinin, IC10_0.23 ng/ml; IC25_0.36 ng/ml)								QIseq Data: AS Screens (Artesunate, IC10_2.96 ng/ml; IC25_4.20 ng/ml)								QIseq Data: BTZ Screens (Bortezomib, IC10_74 nM)				QIseq Data: No_Drug_Ctrl												Qiseq Data: Oxidative Stress screens
						Dihydroartemisinin		Artesunate		Bortezomib	No-drug control		Oxidative stress		DHA_IC10, Biorep1		DHA_IC10, Biorep2		DHA_IC25, Biorep1		DHA_IC25, Biorep2		AS_IC10, Biorep1		AS_IC10, Biorep2		AS_IC25, Biorep1		AS_IC25, Biorep2		BTZ_IC10, Biorep1		BTZ_IC10, Biorep2		Control, T0, Biorep1		Control, T0, Biorep2		Control, T1, Biorep1		Control, T1, Biorep2		Control, T2, Biorep1		Control, T2, Biorep2		T1 Treated, biorep1		T1 Treated, biorep2
Confirmed.Insertion_site	PB.ID	Insertion.Site	Distance.to.gene	Type.of.Insertion	GeneID	FC_DHA_IC10_T1	FC_DHA_IC25_T1	FC_AS_IC10	FC_AS_IC25	FC_BTZ_IC10	FC_NoDrug_T1.T0	FC_NoDrug_T2.T1	FC_OXI_T1	FC_OXI_T2	Res.T1_DHA_IC10_1.24._3prime	Res.T1_DHA_IC10_1.24._5prime	Res.T1_DHA_IC10_2.29._3prime	Res.T1_DHA_IC10_2.29._5prime	Res.T1_DHA_IC25_1.1._3prime	Res.T1_DHA_IC25_1.1._5prime	Res.T1_DHA_IC25_2.30._3prime	Res.T1_DHA_IC25_2.30._5prime	Res.T1_AS_IC10_1.25._3prime	Res.T1_AS_IC10_1.25._5prime	Res.T1_AS_IC10_2.5._3prime	Res.T1_AS_IC10_2.5._5prime	Res.T1_AS_IC25_1.3._3prime	Res.T1_AS_IC25_1.3._5prime	Res.T1_AS_IC25_2.6._3prime	Res.T1_AS_IC25_2.6._5prime	Res.T2_BTZ_IC10_1.37._3prime	Res.T2_BTZ_IC10_1.37._5prime	Res.T2_BTZ_IC10_2.45._3prime	Res.T2_BTZ_IC10_2.45._5prime	Res.T0_BioRep_1.22._3prime	Res.T0_BioRep_1.22._5prime	Res.T0_BioRep_2.27._3prime	Res.T0_BioRep_2.27._5prime	Res.T1_NoDrug_1.23._3prime	Res.T1_NoDrug_1.23._5prime	Res.T1_NoDrug_2.28._3prime	Res.T1_NoDrug_2.28._5prime	Res.T2_NoDrug_1.32._3prime	Res.T2_NoDrug_1.32._5prime	Res.T2_NoDrug_2.38._3prime	Res.T2_NoDrug_2.38._5prime	Res.T1_Treated_1.62._3prime	Res.T1_Treated_1.62._5prime	Res.T1_Treated_2.64._3prime
PfNF54_14_m1::2436451	120	PfNF54_14_m1::2436451	-247	5UTRup	PF3D7_1459500	0.33	0.2	0.17	0.21	2.42	0.48	0.3	1.0345	0.658151	62.09	60.59	56.39	46.03	29.29	28.64	36.9	34.05	29.6	33.61	24.8	27.32	38.66	37.74	33.83	30.47	147.47	108.36	133.64	107.02	353.01	343.69	364.96	336.9	181.5	138.59	196.67	162.64	57.26	42.02	59.35	46.82	140.5	119.07	149.76
PfNF54_13_m1::1284702	60	PfNF54_13_m1::1284702	-311	5UTRup	PF3D7_1330500	0.29	0.22	0.13	0.23	2.27	0.55	0.29	0.792395	1.39197	34.25	4.16	50.41	4.73	35.68	3.67	25.24	5.21	20.1	3.5	18.29	1.66	42.46	5.16	19.5	4.05	94.44	12.29	110.39	10.93	245	36.64	239.93	43.31	133.58	22.54	151.3	17.9	41.05	5.64	42.11	5.54	167.81	21.12	133.57
PfNF54_11_m1::879695	4*	PfNF54_11_m1::879695	0	exon	PF3D7_1122900	0.27	0.23	0.23	0.27	1.41	0.46	0.6	1.05122	0.718159	395.04	323.21	260.24	239.2	226.39	165.27	314.41	276.19	280.2	231.43	245.38	220.63	342.16	302.87	274.96	223.94	1040.64	752.26	1186.7	766.53	2553.02	2242.67	2714.19	2221.84	1193.14	799.57	1499.94	1039.29	757.25	574.26	748.43	563.97	944.77	717.17	859.26
PfNF54_07_m1::252067	A4	PfNF54_07_m1::252067	-199	5UTRup	PF3D7_0705100	0.42	0.24	0.14	0.21	1.66	1.07	0.46	2.62158	1.35807	2.53	39.06	8.76	105.32	2.31	54.5	1.07	26.95	1.8	28.56	1.16	23.65	2.36	45.44	2.24	28.4	9.86	129.7	6.45	124.29	9.96	155.49	10.36	163.35	11.12	188.59	9.64	164.62	5.26	69.93	5.48	72.23	12.62	186.32	15.13
PfNF54_13_m1::2406699	13	PfNF54_13_m1::2406699	-176	3UTRup	PF3D7_1360200	0.96	0.36	0.34	0.18	0.81	2.15	1.58	0.795293	0.895249	9145.86	6688.33	21812.3	11401	6734.53	4773.33	3743.97	2615.35	5612.52	3783.5	4246.5	3359.16	2487.84	2030.22	2389.45	1816.64	20737.7	11813.6	23421.9	10826.5	6922.56	5067.84	6844.94	4694.96	16442.1	9795.13	15368.1	9549.73	25260	14500.4	27455.6	14469.8	15941.8	8850.46	19945.6
PfNF54_13_m1::510072	37	PfNF54_13_m1::510072	320	3UTRup	PF3D7_1311900	0.57	0.43	0.31	0.37	2.21	0.78	0.37	0.480518	1.03493	673.95	433.93	842.01	522.29	583.15	350.22	537.6	338.48	421.81	268.66	365.88	259.99	523.41	369.05	380.51	260.26	1175.24	661.41	1128.74	605.87	1721.93	1099.87	1663.71	1017.92	1351.86	746.43	1419.36	827.98	515.03	284.07	505.94	300.62	754.88	427.22	851.35
PfNF54_12_m1::306444	82	PfNF54_12_m1::306444	-1775	intergenic	PF3D7_1206800	0.95	0.44	0.46	0.23	0.73	2.68	1.37	3.11294	1.12181	1816.14	18552.6	2691.11	32929.9	1267.83	13796.8	734.4	9186.99	1284.17	15114.8	899.18	12100.7	534.83	6840.49	599.8	6149.35	2416.19	28654.3	1947.33	32846.6	933.66	10826.6	914.39	10610.4	3015.56	27955	2236.26	26040	4422.87	36364.7	2866.29	36870.3	2486.53	30704.2	3546.58
PfNF54_14_m1::373820	72	PfNF54_14_m1::373820	818	intergenic	PF3D7_1409500	0.63	0.48	0.58	0.62	1.59	0.56	0.55	0.854454	0.686869	153.01	99.17	137.73	64.36	84.93	64	108.72	74.22	125.84	83.4	110.51	91.73	121.21	102.31	110.38	100.26	226.66	126.33	195.32	89.2	374.42	283.95	363.99	267.21	214	136.38	231.96	144.58	149.95	67.11	135.74	58.21	160.27	74.72	149.46
PfNF54_13_m1::1412492	126	PfNF54_13_m1::1412492	-635	intergenic	PF3D7_1334800	0.54	0.48	0.44	0.63	1.76	0.54	0.35	0.881225	0.873969	249.62	128.25	196.65	77.78	165.42	91.29	201.32	105.86	168.12	85.15	166.17	99.32	250.55	157.35	202.9	123.24	292.42	127.99	252.83	93.52	730.48	391.6	690.17	400.28	380.43	192.44	447.45	203.55	159.42	67.18	143.87	59.83	292.53	125.08	244.93
PfNF54_12_m1::648182	42	PfNF54_12_m1::648182	305	3UTRup	PF3D7_1216100	1.23	0.52	0.56	0.31	0.7	1.72	1.71	0.822477	1.06853	23906.6	17135	37455.7	26500.9	16706.1	12281.9	7901.63	5825.06	13517.2	10145.7	13343.5	10096	7870.13	5809.45	7215.72	5683.06	32944.4	23210.5	26971.2	18363.9	14977.9	11578.8	13037	10052	27108.6	18845.6	24026.8	15884	45437.6	28506.4	44561.1	28606.6	22374.9	13901.6	23808.7
PfNF54_06_m1::253817	65	PfNF54_06_m1::253817	13	5UTRup	PF3D7_0606000	0.43	0.63	0.54	0.5	3.15	0.57	0.18	6.27527	1.94947	2.89	75.13	4.17	111.86	8.16	157.67	4.07	102.61	4.9	116.56	5.08	108.57	7.2	140.66	1.9	72.64	3.91	121.78	4.17	149.8	16.22	398.59	13.48	410.07	8.93	229.03	8.5	207.18	1.05	42.7	2.06	37.58	7.39	248.13	5.8
PfNF54_14_m1::1281184	31*	PfNF54_14_m1::1281184	0	exon	PF3D7_1432400	0.5	0.65	0.67	0.67	2.82	0.63	0.27	1.01572	1.36664	312.8	194.65	341.91	190.16	409.3	270.06	359.37	260.18	407.19	291.72	397.99	287.75	461.32	370.87	293.51	230.05	478.86	271.83	551.57	309.31	949.88	682.27	957.97	700.43	610.98	395.65	682.06	410.57	182.93	95.72	187.94	106.42	732.03	425.76	685.48
PfNF54_06_m1::841186	16.1	PfNF54_06_m1::841186	0	exon	PF3D7_0619900	0.66	0.66	0.49	0.56	1.03	0.91	1.01	0.72863	0.872555	320.12	250.13	394.45	250.65	446.66	322.73	224.42	177.96	300.73	219.58	213.27	158.41	247.88	211.09	301.71	254.49	611.28	379.86	595.6	348.45	565.91	429.29	588.77	433.96	544.76	346.72	551.55	400.34	582.81	366.79	593.88	333.5	309.92	211.17	333.93
PfNF54_13_m1::2736986	A12	PfNF54_13_m1::2736986	790	intergenic	PF3D7_1368800	0.75	0.66	0.52	0.63	1.32	0.63	0.51	1.13156	1.21899	115.95	268.83	89.04	241.87	79.87	213.59	71.28	238.36	63.82	194.84	59.85	191.31	78.03	238.41	74.13	231.17	91.96	285.38	55.68	241.57	208.12	596.26	181.2	602.29	121.85	339.09	136.12	358.77	77.32	179	60.03	155.62	90.25	230.75	83.65
PfNF54_08_m1::389064	98	PfNF54_08_m1::389064	-531	intergenic	PF3D7_0807600	0.49	0.69	0.53	0.88	2.96	0.6	0.19	1.75001	1.71846	19.25	96.74	24.31	173.64	36.83	172.46	30.08	177.96	25.86	145.89	27.29	144.88	55	282.33	36.76	173.94	25.49	159.64	20.12	185.36	88.83	446.43	80.14	439.03	50.46	254.49	51.07	280.67	12.56	45.39	6.95	54.59	53.09	295.23	43.82
PfNF54_01_m1::186648	104	PfNF54_01_m1::186648	2414	intergenic	PF3D7_0104200	0.57	0.69	0.49	0.58	1.5	0.61	0.51	1.01486	0.697489	228.47	178.46	130.04	90.17	217.96	163.84	189.12	165.43	151.19	124.72	156.27	116.16	183	151.99	156.21	146.48	255.78	213.42	208.93	159.31	509.1	436.82	463.24	419.45	285.21	228.82	347.67	258.23	166.58	123.23	177.17	103.65	197.74	146.28	171.9
PfNF54_10_m1::92206	35	PfNF54_10_m1::92206	-367	3UTRup	PF3D7_1001700	0.62	0.71	0.69	0.94	1.72	0.53	0.38	0.772162	0.799188	203.8	47.46	132.17	18.33	164.45	34.68	192.73	50.51	182.82	41.96	179.91	33.95	266.59	52.11	222.75	53.7	183.87	41.96	166.53	30.03	496.18	113.87	472.7	105.44	269.27	54.07	277.03	52.62	106.72	21.73	98.03	19.71	203.9	45.48	166.17
PfNF54_14_m1::1027315	59	PfNF54_14_m1::1027315	177	5UTRup	PF3D7_1426400	0.54	0.72	0.62	0.55	3.95	0.44	0.14	0.776187	1.80546	50.61	13.91	99.76	14.11	107.12	23.48	82.94	14.72	83.99	17.61	70.91	18.68	85.54	22.46	41.77	12.82	88.53	11.89	103.94	9.04	282.3	74.26	287.54	60.31	136.3	28.82	141.13	24.83	25.82	3.85	21.06	2.08	161.89	22.5	144.72
PfNF54_06_m1::498591	15	PfNF54_06_m1::498591	0	exon	PF3D7_0611800	0.52	0.77	0.66	0.96	2.69	0.62	0.27	0.833513	0.912887	348.59	95.87	271.53	58.68	348.15	100.25	501.47	165.13	341.57	108.27	375.33	114.42	571.12	168.49	472.94	153.28	390.48	102.94	511.71	115.12	886.08	248.69	902.99	293.35	575.33	152.5	626.82	153.32	170.37	38.58	170.11	41.2	640.39	149.04	540.54
PfNF54_07_m1::215219	A3	PfNF54_07_m1::215219	-789	intergenic	PF3D7_0704600	0.54	0.8	0.77	1.05	1.55	0.63	0.44	1.06438	0.745706	138.28	143.26	86.42	92.58	130.55	144.77	165.95	209.9	158.61	166.94	151.81	181.88	240.68	278.08	179.16	206.47	133.37	156	135.4	150.74	316.46	358.49	311.52	378.96	213.82	221.11	205.25	215.68	114.86	93.11	90.39	80.78	210.05	198.66	176.04
PfNF54_09_m1::699679	85	PfNF54_09_m1::699679	1634	intergenic	PF3D7_0916700	0.53	0.81	0.62	1.13	1.23	0.77	0.56	1.95537	1.04725	58.29	341.99	59.66	372.74	74.72	405.27	85.55	666.62	65.55	482.22	65.83	434.55	147.95	846.47	110.12	693.76	68.14	643.17	46.18	587.25	158.81	915.27	133.17	930.65	111.77	626.75	122.47	730.17	68.76	394.3	58.76	384.93	83.79	585.51	81.69
PfNF54_03_m1::297013	A2	PfNF54_03_m1::297013	918	intergenic	PF3D7_0306300	0.62	0.81	0.9	0.96	3.79	0.38	0.13	0.817424	1.54067	37.78	5.66	47.22	5.76	49.88	6.52	56.47	8.83	56.47	7.77	59.05	9.95	80.81	12.65	40.73	6.37	31.3	4.36	31.52	5.13	173.96	28.55	162.43	23.15	70.43	9.27	68.59	8.91	9.54	1.38	8.81	1	92.56	11.21	57.6
PfNF54_14_m1::3116484	6	PfNF54_14_m1::3116484	-917	intergenic	PF3D7_1475700	0.6	0.82	0.69	0.88	2.27	0.72	0.31	1.24559	0.891511	138.01	239.21	105.81	138.45	130.72	189.43	183.22	312.05	145.36	233.31	140.04	205.01	192.26	296.49	155.69	288.4	128.6	203.71	163.41	230.3	271.26	468	288.23	446.24	208.21	299.86	218.3	319.1	60.34	102.39	65.81	93.25	225.9	361.84	191.85
PfNF54_07_m1::1367266	124	PfNF54_07_m1::1367266	-883	intergenic	PF3D7_0731600	0.52	0.85	0.71	1.1	3.41	0.43	0.2	1.42018	1.86285	30.46	43.14	39.2	54.98	56.27	67.6	54.4	84.03	42.71	69.29	45.67	74.27	88.11	143.29	49.71	79.26	37.4	63.37	49.17	69.77	145.72	232.93	154.02	238.43	72.27	88.37	68.06	95.1	14.88	18.43	13.71	16.94	94.64	121.67	71.6
PfNF54_10_m1::100751	71	PfNF54_10_m1::100751	390	5UTRup	PF3D7_1001900	0.74	0.9	0.78	1.04	2.29	0.59	0.29	0.983261	0.791332	436.34	306.87	218.26	132.94	343.01	245.7	391.44	303.37	358.86	233.5	320.48	244.37	436.74	352.25	396.9	328.51	297.42	181.18	328.05	184.89	701.83	540.12	718.81	544.97	425.8	278.82	466.19	318.03	142.51	89.05	136.42	70.53	393.56	254.14	340.93
PfNF54_06_m1::979252	78	PfNF54_06_m1::979252	1194	intergenic	PF3D7_0623900	0.73	0.91	0.82	0.95	2.33	0.56	0.31	1.06787	0.78882	89.65	79.53	53.85	39.06	66.65	65.29	95.75	87.21	70.95	69.93	76.89	70.96	94.18	83.58	82.85	77.03	71.14	56.23	80.3	52.5	168.77	145.4	174.11	148.66	105.29	74.54	100.99	80	33.68	26.06	29.58	22.48	96.18	70.58	87.04
PfNF54_05_m1::889784	17	PfNF54_05_m1::889784	0	exon	PF3D7_0521900	1.06	0.91	0.98	1.03	2.03	0.52	0.41	1.1366	1.00587	985.93	383.01	399.2	144.55	584.04	221.33	522.64	259.2	672.63	244.32	622.41	226.22	549.12	254.7	665.65	298.21	507.36	185.27	585.31	211.88	1252.02	448.92	1286.17	499.17	615.62	224.18	730.62	255.68	266.92	89.33	313.59	92.25	772.11	279.72	627.95
PfNF54_05_m1::516248	14*	PfNF54_05_m1::516248	0	exon	PF3D7_0511500	0.56	0.92	0.98	0.99	2.98	0.64	0.25	0.967083	1.00792	104.12	109.31	115.47	103.08	172.7	159.3	172.17	176	211.92	189.34	171.26	174.9	210.15	230.21	151.46	148.89	142.42	123.49	170.64	138.06	284.35	296.61	323.19	303.88	209.97	157.13	211.77	194.48	50.59	49.72	46.62	46.43	171.66	154.64	161.81
PfNF54_10_m1::216125	111	PfNF54_10_m1::216125	0	intron	PF3D7_1004600	0.77	0.93	0.9	0.97	2.29	0.56	0.35	1.04224	0.826012	641.95	369.5	354.6	183.53	531.24	313.98	574.12	399.94	614.28	340.73	533.03	322.31	559.91	383.11	618.1	362.24	486.25	259.74	606.02	274.02	1080.12	692.36	1108.45	704.41	622.1	328.1	705.05	390.28	250.15	110.02	258.94	109.73	639.54	354.77	551.83
PfNF54_14_m1::1182677	100	PfNF54_14_m1::1182677	0	exon	PF3D7_1430000	0.75	0.94	0.82	0.88	2.34	0.55	0.34	1.20799	0.73879	125.26	164.24	69.97	69.7	106.76	126.45	121.3	168.82	113.09	134.11	99.9	126.99	109.08	150.88	105.29	145.62	105.92	108.89	122.25	127.87	252.91	284.58	223.59	301.31	136.65	143.15	150.84	149.2	42.87	49.51	50.34	56.13	137.73	169.59	109.4
PfNF54_14_m1::1812894	26	PfNF54_14_m1::1812894	0	exon	PF3D7_1444100	0.74	0.98	0.93	0.99	2.24	0.57	0.35	1.13535	0.653183	1059.05	874.39	502.97	368.01	897.32	764.99	981.76	918.72	907.45	808.58	926.21	841.34	937.85	934.81	934.13	886.97	792.96	620.77	917.07	674.09	1747.21	1544.92	1769.98	1594.74	1014.88	772.75	1152.5	873.59	395.39	291.56	378.03	279.9	902.68	712.95	798.42
PfNF54_14_m1::249419	83	PfNF54_14_m1::249419	-1635	intergenic	PF3D7_1406900	0.66	0.99	0.81	1.02	3.84	0.64	0.19	0.728877	2.411	17.44	0.71	31.18	2.07	41.8	1.9	29.23	1.13	32.2	1.23	20.69	1.57	44.62	2.73	21.49	1.12	25.3	0.66	26.31	1.21	50.8	2.49	57.83	3.15	35.39	1.85	39.38	1.4	7.79	0.48	4.8	0.23	34.24	1.46	37.12
PfNF54_13_m1::1728031	58	PfNF54_13_m1::1728031	1005	intergenic	PF3D7_1343700	0.71	1	1.21	1.29	NA	#VALUE!	#VALUE!	NA	NA	79.08	0.47	50.57	NA	68.07	0.2	110.41	0.6	89.03	0.19	103.47	0.35	131.5	0.3	115.47	0.26	38.02	NA	37.51	NA	121.93	0.21	108.63	0	107.13	0.36	78.84	0.16	16.07	0.07	13.91	NA	126.34	0.24	95.77
PfNF54_04_m1::659953	92	PfNF54_04_m1::659953	476	5UTRup	PF3D7_0414600	0.74	1.01	0.96	1.02	2.23	0.58	0.35	2.11671	0.829887	116.77	518.72	74.63	254.35	133.3	467.84	133.5	544.23	134.12	524.44	124.34	541.55	143.01	602.09	116.16	553.48	99.39	406.29	124.66	427.33	233.48	969.26	239.65	937.2	132.62	467.26	165.56	557.54	47.57	193.44	49.46	192.81	142.8	517.7	109.48
PfNF54_11_m1::1739772	34	PfNF54_11_m1::1739772	0	exon	PF3D7_1143500	2.41	1.01	0.55	0.31	1.67	0.89	0.71	0.858751	0.905459	420.35	297.44	962.97	604.89	385.96	251.13	164.88	117.71	158.4	122.97	136.29	91.47	90.27	72.96	66.54	51.47	368.75	244.67	316.85	172.67	292.67	225.32	309.22	218.52	326.38	193.22	277.1	151.26	202.29	125.08	208.7	125.51	263.99	141.81	374.14
PfNF54_06_m1::933481	125	PfNF54_06_m1::933481	2398	intergenic	PF3D7_0622900	0.67	1.03	0.89	1.31	2.38	0.52	0.24	0.854453	1.12007	168.83	29	160.07	16.95	207.58	38.55	266.77	47.11	202.98	32.51	199.26	38.23	288.7	68.81	220.5	47.42	165.86	19.36	160.09	14.78	423.9	86.91	425.5	72.01	229.41	37.66	260.94	36.04	61.82	7.91	63.36	7.85	270.45	29.08	240.19
PfNF54_13_m1::271629	2*	PfNF54_13_m1::271629	0	exon	PF3D7_1305500	0.77	1.04	1.09	1.39	1.17	0.72	0.88	1.07331	0.842356	3692.29	3516.58	2637.34	2558.87	3357.64	3576.33	4446.84	4823.06	4347.37	4673.54	4118.33	4661.66	4736.12	5909.32	5655.21	6431.73	4497.32	4344.73	3653.04	4091.85	5454.77	5942.59	5298.55	5993.12	3969.04	3755.06	4309.31	4337.62	3971.76	3294.75	3753.88	3291.62	3091.22	3218.99	3296
PfNF54_06_m1::186830	103	PfNF54_06_m1::186830	986	intergenic	PF3D7_0604400	0.8	1.04	1.03	1.06	2.09	0.55	0.32	1.24637	0.664468	129.6	132.73	43.95	49.3	100.37	105.27	103.96	135.53	111.94	129.12	97.94	122.8	110.01	132.97	105.72	127.29	64.42	86.29	61.61	78.68	179.55	227.12	182.38	238.26	99.95	113.2	112.53	122.48	43.36	36.24	31.54	31.19	89.02	105.67	86.74
PfNF54_10_m1::1422622	25	PfNF54_10_m1::1422622	0	exon	PF3D7_1035800	0.78	1.04	0.96	1.03	1.98	0.59	0.43	1.04976	0.701799	771.55	434.41	364.91	189.9	674.65	399.29	719.82	471.59	659.59	376.67	708.66	411.51	671.77	433.1	685.58	460.1	603.13	317.29	712.7	326.99	1176.93	718.63	1156.27	728.22	671.33	360.91	814.32	433.66	318.91	164	354.43	156.62	732.41	369.06	606.87
PfNF54_11_m1::1544148	28	PfNF54_11_m1::1544148	-4038	intergenic	PF3D7_1138900	0.62	1.08	1.13	1.21	1.75	0.53	0.45	2.18583	0.585621	1.63	7.7	0.41	2.07	1.24	7.6	1.46	9.74	1.51	9.97	1.61	7.51	1.34	6.98	2.5	9.64	1.43	6.21	0.52	5.4	2.63	16.11	2.09	18.33	1.05	8.27	1.59	8.5	0.7	3.51	0.69	2.23	1.69	8.2	1.51
PfNF54_06_m1::1257230	119	PfNF54_06_m1::1257230	281	5UTRup	PF3D7_0630100	0.79	1.08	1.06	1.28	2.06	0.59	0.32	1.20245	0.860665	55.22	106.01	36.09	48.7	53.96	97.19	66.37	109.1	61.37	101.66	58.87	117.56	68.27	147.23	69.39	131.76	42.6	60.92	47.41	50.27	97.64	197.6	96.54	168.49	56.76	96.22	67.91	95.84	17.75	27.09	21.45	36.65	55.17	75.62	47.36
PfNF54_12_m1::356310	33**	PfNF54_12_m1::356310	0	exon	PF3D7_1207800	0.85	1.08	0.91	0.85	1.74	0.65	0.55	1.371	0.689406	3030.27	3259.85	1150.62	1239.04	2842.82	3027.86	2346.14	2550.57	2250.54	2549.1	2058.18	2558.66	1879.81	2191.01	2220.29	2464.87	2416.95	2235.43	2690.06	2383.95	3550.15	4222.95	3961.65	4332.51	2546.75	2379.74	2609.65	2830.68	1162.4	1484.23	1526.62	1468.74	2244.47	2546.41	2052.37
PfNF54_14_m1::1476670	116.1	PfNF54_14_m1::1476670	2232	intergenic	PF3D7_1436200	0.71	1.1	0.91	1.44	2.42	0.65	0.28	1.15973	0.853427	144.97	213.35	100.17	124.59	136.49	216.11	184.6	334.25	127.28	246.39	144.32	248.65	236.78	419.44	201.43	345.12	102.87	170.67	106.94	175.57	247.06	414.07	221.02	427.33	154.43	230.81	170.34	277.04	52.56	66.29	48.87	59.68	151.73	238.95	134.63
PfNF54_13_m1::672107	102	PfNF54_13_m1::672107	1338	intergenic	PF3D7_1316000	0.75	1.12	0.94	1.22	2.75	0.52	0.26	1.18034	0.7424	80.16	49.9	39.85	22.2	71.26	54.23	86.54	66.59	60.94	54.65	62.08	56.55	77.73	77.92	80.61	68.16	54.6	31.91	69.43	35.22	137.4	106.06	138.73	110.5	72.88	51.21	85.97	50.48	21.12	14.3	22.43	11.4	88.1	51.41	83.28
PfNF54_04_m1::250802	9	PfNF54_04_m1::250802	0	exon	PF3D7_0404600	0.71	1.12	1	1.23	2.33	0.61	0.31	0.98852	0.966326	658.94	533.5	456.97	327.57	725.77	544.47	946.47	817.85	740.84	649.42	743.09	630.74	960.36	915.49	794.5	706.67	545.9	398.76	678.18	419.1	1239.01	1054.17	1259.97	1059.15	783.98	562.98	860.07	618.33	253.59	179.2	261.29	178.49	856.9	624.74	735.47
PfNF54_14_m1::1277361	47	PfNF54_14_m1::1277361	0	exon	PF3D7_1432400	0.78	1.16	1.1	1.19	2.53	0.64	0.28	1.14905	0.831605	255.68	238.73	103.77	94.05	238.02	221.06	256.64	279.59	241.02	240.62	261.16	240.62	252.92	279.19	242.51	276.01	145.47	135.25	192.45	159.31	339.43	345.42	356.55	362.62	219.08	205.85	252.22	217.33	61.54	59.89	68.07	59.29	240.44	218.08	183.87
PfNF54_11_m1::1676856	5*	PfNF54_11_m1::1676856	0	exon	PF3D7_1141900	0.84	1.17	1.19	1.1	2.21	0.57	0.38	1.23283	0.73959	778.51	602.65	280.7	230.86	647.76	523.23	722.43	664.5	773.83	597.42	730.33	579.6	641.24	593.9	629.75	576.54	534.8	361.56	647.37	408.57	1061.76	802.71	1179.97	929.98	641.55	463.77	706.87	474.24	254.57	187.8	275.2	165.02	715.41	516.15	606.87
PfNF54_08_m1::710781	40	PfNF54_08_m1::710781	176	5UTRup	PF3D7_0815000	0.82	1.17	1.13	1.42	2.43	0.61	0.31	0.931295	0.590516	406.25	198.19	311.8	117.45	416.75	205.52	547.19	263.81	463.16	211.62	455.25	267.33	576.26	348	482.6	284.18	353.5	134.73	421.25	118.15	649.88	364.57	669.11	335.57	416.34	185.02	467.1	204.95	145.39	51.3	167.86	55.21	417.03	144.49	405.23
PfNF54_09_m1::698767	73	PfNF54_09_m1::698767	722	intergenic	PF3D7_0916700	0.85	1.17	1	1.16	1.02	0.68	0.84	0.774011	0.490593	521.57	54.3	284.46	21.17	599.75	49.89	464.49	58.67	440.9	51.67	452.31	43.55	488.05	51.81	512.81	59.21	426.17	48.43	294.38	35.29	690.88	68.52	618.24	78.07	487.38	51.5	466.8	38.85	472.23	39.06	394	29.88	317.08	29.08	294.1
PfNF54_04_m1::724234	11	PfNF54_04_m1::724234	52	5UTRup	PF3D7_0416500	0.81	1.18	0.92	1.14	3.5	0.66	0.16	1.26031	1.72021	17.71	49.43	33.72	37.34	25.12	44.39	34.22	89.24	25.57	54.33	26.49	49.49	39.38	75.49	22.78	62.4	16.39	24.71	20.06	26.99	39.85	87.12	39.83	104.36	31.45	63.62	26.18	49.98	4	11.9	4.51	8.01	39.63	90.07	37.87
PfNF54_09_m1::753068	A5	PfNF54_09_m1::753068	630	intergenic	PF3D7_0918300	0.79	1.19	1.02	1.11	1.02	0.69	0.76	1.53162	0.503254	237.24	754.47	122.35	438.05	307.33	903.18	213.83	842.69	203.34	830.47	220.22	846.58	247.57	875.92	232.07	905.22	184.3	736.93	121.07	580.3	338.53	1194.73	280.24	1143.36	235.02	763.27	213.97	776.35	197.45	583.95	168.45	494.12	141.19	479.2	122.35
PfNF54_14_m1::1359496	91	PfNF54_14_m1::1359496	-506	intergenic	PF3D7_1433900	0.73	1.2	0.97	1.66	2.39	0.69	0.29	6.39794	1.0007	19.34	460.18	8.84	239.37	13.31	435.81	20.56	681.19	12.82	524.51	14.98	570.52	24.98	869.54	30.46	771.13	9.1	296.54	13.29	325.44	22.48	797.87	22.45	789.12	17.26	469.4	16.92	504.68	6.1	102.87	6.37	105.19	16.85	468.48	18.45
PfNF54_14_m1::450635	123	PfNF54_14_m1::450635	671	intergenic	PF3D7_1411100.1	0.77	1.21	1.13	1.51	3.52	0.61	0.12	0.7234	1.95891	49.98	30.65	33.8	19.02	46.41	30.27	70.13	54.66	64.18	36.65	57.53	38.93	83.69	56.67	71.46	49.57	24.21	12.62	29.5	11.67	88.09	55.59	84.93	58.16	55.89	33.45	50.91	34.15	8.35	3.09	7.05	4	73.25	37.2	60.61
PfNF54_06_m1::667365	3*	PfNF54_06_m1::667365	0	exon	PF3D7_0615900	0.69	1.22	1.16	1.67	2.24	0.78	0.46	0.861636	0.8777	670.42	36.93	598.72	34.25	862.53	43.37	1297.25	82.68	1008.29	51.93	1004.7	60.66	1462.39	99.47	1162.06	72.38	840.37	41.56	1056.64	53.04	1133.47	66.3	1166.2	55.17	884.89	42.08	978.36	48.74	459.6	18.5	459.91	20.48	1022.94	51.17	977.32
PfNF54_11_m1::1023203	57	PfNF54_11_m1::1023203	-588	intergenic	PF3D7_1126200	0.9	1.26	1.33	1.74	2.86	0.57	0.18	1.04138	1.46334	122.1	163.53	73.73	106.44	100.11	135.47	139.64	250.97	133.04	193.16	141.91	229.88	205.01	315.52	137.05	267.57	49.74	80.48	49.69	86.57	185.65	278.91	170.42	287.95	110.11	157.77	106.76	148.05	18.66	25.51	20.27	27.49	147.73	185.51	110
PfNF54_11_m1::141915	39	PfNF54_11_m1::141915	1114	intergenic	PF3D7_1103100	0.95	1.27	1.12	1.09	2.32	0.59	0.32	1.46467	0.667017	552.75	1089.86	228.57	329.46	467.96	894.69	489.73	1013.93	476.7	891.27	426	862.55	400.04	872.88	434.19	947.56	292.99	538.51	350.52	514.37	661	1339.5	677.45	1393.4	415.55	691.94	446.46	801.1	142.65	234.08	142.59	209.75	432.8	690.21	353.73
PfNF54_03_m1::930071	77	PfNF54_03_m1::930071	-563	intergenic	PF3D7_0322100	0.81	1.28	1.18	1.38	2.2	0.57	0.28	1.53604	0.764761	98.33	253.27	28.89	96.2	96.02	243.53	91.45	300.2	86.22	271.51	92.05	279.98	111.65	343.24	94.07	311.12	44.03	143.58	35.3	162.62	145.63	400.59	124.34	423.35	79.89	204.35	86.2	228.63	28.7	55.56	20.17	55.21	63.48	211.09	57.52
PfNF54_02_m1::142289	8	PfNF54_02_m1::142289	0	exon	PF3D7_0203000	1.04	1.28	1.4	1.53	4.13	0.6	0.14	1.2038	1.84267	43.29	37.25	24.39	20.99	24.49	25.32	53.48	45.98	39.04	39.5	44.6	44.07	47.09	44.02	46.95	43.63	15.01	12.42	23.84	17.95	48.65	49.3	51.64	53.84	28.99	23.4	37.18	32.74	4.77	3.64	5.09	3.39	52.24	48.57	42.54
PfNF54_13_m1::1758853	48	PfNF54_13_m1::1758853	-642	intergenic	PF3D7_1344000	1	1.32	1.25	1.24	1.68	0.7	0.52	1.0601	0.636761	396.94	402.74	189.53	191.96	364.66	376.42	348.71	417.68	388.03	379.26	321.37	389.25	319.02	392.52	354.18	404.33	257.92	252.47	274.65	234.35	394.75	445.33	407.22	450.81	281.71	273.04	323.47	315.06	170.3	151.01	155.03	133.91	226.21	240.09	222.49
PfNF54_13_m1::1694959	61	PfNF54_13_m1::1694959	962	intergenic	PF3D7_1342900	0.91	1.32	1.41	1.96	3.02	0.6	0.19	0.852921	1.25584	111.89	59.09	173.82	66.08	132.59	70.59	240.07	127.83	198.52	106.91	194.71	109.79	295.38	174.46	218.26	136.41	96.44	40.57	100.04	33.47	222.2	134.34	237.29	129.83	151.98	63.77	162.38	74.39	28.56	12.65	34.57	12.78	162.73	71.88	153.37
PfNF54_14_m1::1855981	A15	PfNF54_14_m1::1855981	-723	intergenic	PF3D7_1445200	0.78	1.33	1.22	1.71	2.36	0.59	0.28	0.885973	1.13721	32.63	26.64	18.99	11.01	39.23	27.28	38.21	41.68	34.72	29.92	38.71	34.3	52.74	50.7	45.22	41.05	19.63	16.72	17	14.64	55.65	47.71	47.33	44.22	33.29	20.61	32.4	28.95	11.16	8.32	7.44	4.31	30.32	18.52	28.61
PfNF54_07_m1::1366070	113	PfNF54_07_m1::1366070	-2079	intergenic	PF3D7_0731600	0.88	1.34	1.41	1.76	3.6	0.59	0.16	0.879481	1.37817	87.21	62	74.88	47.15	86.88	62.17	140.4	107.44	127.71	94.54	123.62	91.38	158.33	142.68	124.53	110.76	56.61	30.92	57.64	35.56	145.72	110.21	150.75	116.23	82.51	64.19	94.09	69.94	12.91	11.28	14.4	10.93	110.8	73.42	97.73
PfNF54_13_m1::1891837	99	PfNF54_13_m1::1891837	686	intergenic	PF3D7_1347200	0.87	1.36	1.17	1.75	2.45	0.76	0.27	0.924788	1.19067	344.61	135.71	243.05	70.21	365.81	152.44	484.82	200.91	395.38	150.42	350.36	156.49	541.92	257.23	520.49	224.37	230.43	77.31	277.84	68.49	424.89	176.86	411.46	177.12	341.53	126.53	335.76	122.15	107.5	32.94	100.48	26.95	392.4	115.25	380.16
PfNF54_08_m1::625232	87	PfNF54_08_m1::625232	-836	intergenic	PF3D7_0812500	0.76	1.38	1.4	1.84	2.54	0.66	0.23	1.02389	1.60534	78.27	89.82	95.58	103.51	109.07	146.67	150.69	228.62	151.12	202.48	135.84	190.35	205.01	314.2	159.83	219.55	66.61	79.16	54.58	75.91	156.5	218.96	148.81	228.22	113.09	130.6	108.5	131.47	26.1	26.06	26.34	30.18	114.18	150.58	129.43
PfNF54_09_m1::1250793	22	PfNF54_09_m1::1250793	0	exon	PF3D7_0931000	0.85	1.39	1.39	1.7	3.13	0.6	0.24	1.06643	0.874504	1300.81	1042.01	661.48	422.82	1233.67	980.69	1735.03	1472.54	1545.43	1266.45	1527.47	1267.51	1844.65	1722.19	1615.4	1594.25	777.76	531.97	1062.7	728.81	1785.57	1475.36	1887.79	1565.04	1138.57	815.69	1216.47	906.01	283.48	204.78	312.22	193.43	1342.79	981.79	1175.27
PfNF54_10_m1::532345	80	PfNF54_10_m1::532345	-765	intergenic	PF3D7_1013600	0.84	1.39	1.29	1.96	2.83	0.72	0.17	0.899288	2.31216	10.48	11	7.86	6.97	10.38	8.89	21.41	17.44	11.89	13.27	13.65	13.27	18.3	19.53	22.27	19.71	3.81	3.83	8.53	4.45	18.28	11.89	17.24	12.86	14.19	8.77	13.51	7.42	1.68	1.03	3.04	1.77	21.77	15.43	18.75
PfNF54_12_m1::1319997	24**	PfNF54_12_m1::1319997	0	exon	PF3D7_1231800	0.96	1.39	1.29	1.37	2.36	0.55	0.31	1.34668	0.71753	2278.87	3247.75	874.18	1046.64	2106.75	2879.83	2138.6	3295.94	2017.59	3079.24	2083.6	3004.56	2090.98	3202.73	2186.29	3310.88	1122.73	1485.62	1270.46	1759.72	2888.17	4189.63	2919.65	4433.06	1608.6	2038.65	1835.4	2350.75	519.1	705.6	492.32	677	1618.7	2205.29	1342.72
PfNF54_11_m1::1445642	52	PfNF54_11_m1::1445642	171	3UTRup	PF3D7_1136600	0.87	1.41	1.34	1.64	3.27	0.57	0.16	1.32255	1.43529	116.5	284.94	72.92	188.52	124.42	258.19	176.54	475.29	140.89	367.93	162.16	386.37	215.39	500.19	165.18	423.52	51.22	143.25	61.35	174.56	207.46	479	207.54	486.73	131.83	270.04	118.22	250.65	17.82	44.08	21.35	42.81	164.12	410.97	136.66
PfNF54_04_m1::290343	97	PfNF54_04_m1::290343	-874	intergenic	PF3D7_0405400	0.88	1.42	1.55	2.12	3.51	0.62	0.1	0.731156	1.98424	210.04	51.63	125.86	23.4	201.28	47.58	314.11	83.28	236.77	69.74	286.94	87.45	434.59	121.33	306.89	94.33	66.23	15	72.1	13.83	299.01	80.82	269.26	80.89	199.98	51.93	179.68	41.73	22.03	4.74	22.92	2.93	241.98	50.28	185.07
PfNF54_13_m1::2020022	81	PfNF54_13_m1::2020022	1189	intergenic	PF3D7_1350500	0.87	1.44	1.47	1.87	2.66	0.6	0.24	0.888896	0.95228	98.33	54.54	39.36	16.26	89.9	52.8	131.81	62.29	120.08	52.97	112.83	62.14	136.02	78.53	141.45	76.08	53.32	22.73	59.4	21.73	134.11	67.96	126.22	66.78	82.87	38.87	86.96	34.72	22.52	9.08	19.49	8.01	90.33	31.03	80.79
PfNF54_14_m1::1330867	76	PfNF54_14_m1::1330867	1291	intergenic	PF3D7_1433400	0.93	1.44	1.54	1.71	3.22	0.53	0.15	1.18782	1.51461	126.98	278.03	48.77	112.98	105.52	220.99	128.51	392.54	132.25	328.95	146.37	343.52	165.32	384.53	147.84	359.75	36.31	105.85	42.85	123.08	182.35	423.2	157.15	417.37	94.34	227.6	89.16	204.79	15.51	31.15	14.2	29.72	103.56	270.63	79.66
PfNF54_05_m1::220076	107	PfNF54_05_m1::220076	-763	intergenic	PF3D7_0505100	0.95	1.45	1.58	1.9	3.13	0.67	0.18	0.950755	1.57279	288.58	197.71	180.37	105.58	249.02	151.15	421.37	319.38	378.88	255.97	392.46	268.46	466.66	340.92	410.63	318.78	126.32	82	146.02	96.49	357.95	250.42	370.73	248.22	258.76	163.34	245.01	157.94	43.08	30.19	43.97	27.18	405.71	257.79	324.97
PfNF54_08_m1::568855	1	PfNF54_08_m1::568855	0	exon	PF3D7_0811300	0.88	1.45	1.8	2	2.21	0.75	0.25	0.873783	2.05996	50.88	38.43	55.49	37.69	66.91	49.61	90.99	80.26	107.33	81.65	102.93	79.07	119.67	104.23	102.7	84.95	31.02	20.48	38.95	24.43	73.19	65.47	78.19	60.15	65.52	46.79	53.27	42.39	13.68	9.49	17.73	11.09	79.56	62.13	71.08
PfNF54_11_m1::1532518	50	PfNF54_11_m1::1532518	-734	intergenic	PF3D7_1138800	0.84	1.46	1.16	1.41	2.53	0.59	0.29	3.917	0.651963	7.05	98.54	2.46	32.52	6.12	105.27	8.29	116.35	6.19	98.43	6.07	109.79	8.22	124.16	8.03	110.08	4.76	54.97	3.65	57.22	8.64	152.31	9.87	149.16	6.13	72.18	6.15	85.36	1.33	24.76	1.76	25.33	7.31	69.2	3.99
PfNF54_09_m1::831572	116.2	PfNF54_09_m1::831572	-113	5UTRup	PF3D7_0920300	0.77	1.47	1.37	1.81	2.78	0.77	0.26	1.19998	0.931245	16	27.66	7.2	10.41	16.24	31.7	23.02	41.75	15.99	38.08	20.87	38.05	25.29	54.34	24.77	45.36	9.72	18.24	11.72	18.62	17.12	35.4	18.14	41.56	16.29	24.75	15.86	23.26	3.93	6.81	4.21	5.85	14	20.87	12.88
PfNF54_13_m1::1138368	51	PfNF54_13_m1::1138368	-215	3UTRup	PF3D7_1327100	0.85	1.49	1.39	2.17	2.1	0.7	0.3	0.888902	0.815542	313.07	174.38	199.35	102.31	340.88	216.17	480.29	305.11	414.25	219.26	378.9	263.05	576.88	442.21	560.62	353.21	197.55	99.97	211.02	98.25	399.2	257.61	413.55	246.81	297.82	152.71	318.31	170.31	100.48	47.65	95.88	45.66	283.53	129.63	275.88
PfNF54_10_m1::664393	A6	PfNF54_10_m1::664393	191	5UTRup	PF3D7_1016500	1	1.51	1.53	1.62	2.32	0.65	0.35	0.960177	0.719915	1974.84	57.21	856.66	31.92	2222.66	71.33	1930.76	70.29	2191.69	64.11	2109.83	73.84	1895.44	77.41	2156.34	85.29	1106.58	31.72	1218.81	37.99	2115.29	73.63	2196.11	65.95	1358.43	41.65	1513.68	46.93	588.92	11.76	549.03	15.25	1485.44	45.08	1285.2
PfNF54_04_m1::34709	10.1	PfNF54_04_m1::34709	0	exon	PF3D7_0400100	0.97	1.51	1.31	1.24	2.1	0.6	0.46	1.18633	0.84859	627.04	453.82	292.89	178.8	699.5	509.72	620.62	507.61	566.6	423.3	622.67	466.75	529.69	423.79	534.73	459.41	443.08	281.01	539.52	320.11	750.49	537.49	794.43	605.69	483.26	303.28	506.33	326.86	208.12	153.69	239.45	146.84	543.21	378.57	481.58
PfNF54_14_m1::2154633	109	PfNF54_14_m1::2154633	1010	intergenic	PF3D7_1452500	0.82	1.53	1.45	1.93	2.65	0.64	0.16	0.993728	2.06281	13.1	20.82	13.99	24.26	16.77	24.23	31.23	57.08	24.13	37.3	26.13	40.93	32.59	74.78	24.16	45.1	7.34	12.62	6.12	12.28	25.27	44.94	26.2	43.47	17.26	26.68	16.92	27.96	2.46	4.4	2.84	4.77	21.08	36.96	22.89
PfNF54_13_m1::1369625	105	PfNF54_13_m1::1369625	-483	5UTRup	PF3D7_1333400	0.89	1.54	1.92	1.99	3.45	0.69	0.14	0.811383	2.13276	41.3	32.77	30.77	20.99	44.91	33.12	70.51	62.29	70.09	58.54	74.92	66.94	95.2	76.7	58.77	54.31	16.77	13.15	19.73	14.31	58.12	46.81	51.5	49.28	45.64	31.31	36.88	29.69	3.86	4.4	5.88	4.62	58.4	33.87	44.72
PfNF54_07_m1::1090517	122	PfNF54_07_m1::1090517	-3038	intergenic	PF3D7_0726000	1.06	1.54	1.54	1.44	2.16	0.61	0.39	1.11814	0.651543	2679.34	2161.34	1156.35	730.95	2853.2	2024.63	2561.19	2072.26	2804.46	2099.58	2703.16	2104.39	2343.08	1979.42	2636.7	2098.32	1492.72	1022.17	1835.64	1090.42	2925.46	2220.13	2927.78	2305.21	1792.99	1173.18	2074.49	1402.68	749.25	483.28	793.08	493.82	1711.5	1150.56	1464.09
PfNF54_14_m1::1339844	A14	PfNF54_14_m1::1339844	-1845	intergenic	PF3D7_1433600	0.85	1.56	1.36	1.71	2.16	0.67	0.3	0.963167	1.01376	47.9	58.31	28.89	32.87	56.8	69.77	70.05	102.46	59.79	80.36	57.35	76.8	70.84	113.94	65.93	94.24	25.83	37.46	24.94	38.66	64.46	89.47	61.86	88.19	46.51	51.64	46.74	55.59	15.51	18.02	10.58	15.25	36.47	46.54	31.25
PfNF54_13_m1::59525	A13	PfNF54_13_m1::59525	-572	intergenic	PF3D7_1300800	0.97	1.59	1.47	1.54	2.07	0.69	0.41	1.30487	0.901667	237.69	277.16	84.54	124.16	298.19	322.12	207.31	316.13	241.3	318.52	191.15	345.52	235.34	315.42	262.88	338.23	155.24	149.26	141.13	178	216.11	322.05	242.29	339.72	154.78	178.74	205.4	214.19	79.08	72.68	71.59	77.46	162.73	207.92	159.02
PfNF54_02_m1::451759	7	PfNF54_02_m1::451759	0	exon	PF3D7_0211100	0.94	1.6	1.63	1.87	2.76	0.78	0.18	0.861667	1.58842	162.32	135.71	135.03	98.35	148.83	143.08	301.91	282.99	236.98	229.1	245.2	213.65	255.28	282.43	264.86	253.54	70.42	57.42	89.23	71.73	185.07	174.85	192.25	183.18	170.2	136.45	141.97	123.55	27.86	23.38	30.56	22.79	232.36	213.36	199.91
PfNF54_09_m1::99320	54*	PfNF54_09_m1::99320	0	exon	PF3D7_0902200	1.01	1.63	1.55	1.8	2.35	0.58	0.4	0.992152	0.727808	263.36	202.04	180.94	105.06	324.55	238.98	330.99	281.48	324.93	244.38	331.81	257.11	348.53	287.49	391.47	311.9	194.83	137.77	225.73	149.53	353.34	277.04	379.63	282.73	202.87	149.43	238.56	163.55	89.25	57.56	92.94	61.99	258.76	168.29	204.72
PfNF54_08_m1::1318070	23	PfNF54_08_m1::1318070	0	exon	PF3D7_0830900	1	1.63	1.55	1.99	3.05	0.62	0.19	1.03838	1.5839	51.61	59.02	39.12	40.1	44.82	53.35	87.85	112.58	60.51	76.8	74.21	84.57	93.56	114.75	76.03	99.06	23.97	26.3	29.96	28.75	73.76	83.8	69.99	85.53	50.81	50.57	43.71	47.09	9.75	9.49	7.35	9.93	66.32	72.04	57.83
PfNF54_09_m1::1507053	110	PfNF54_09_m1::1507053	3709	intergenic	PF3D7_0937800	1.05	1.64	1.45	1.44	1.85	0.65	0.48	1.40564	0.683334	3043.38	2570.21	1313.31	897.53	3213.24	2830.62	2877.3	2925.07	2650.03	2472.3	2954.6	2747.27	2452.16	2575.34	2796.02	2848.97	1810.68	1347.13	2044.31	1474.43	2847	2669.88	3038.15	2935.96	1874.54	1511.27	2267.45	1898.94	1049.64	766.53	1053.89	741.76	2372.04	1782.54	2014.49
PfNF54_12_m1::46222	53.1	PfNF54_12_m1::46222	-566	intergenic	PF3D7_1200600	0.97	1.65	1.66	1.57	2.18	0.61	0.39	1.09928	0.935271	1211.42	790.86	581.94	313.54	1513.66	994.87	1347.42	904.83	1319.32	937.18	1602.48	1018.16	1288.64	935.62	1362.88	967.19	790.96	442.9	944.42	443.12	1473.39	943.89	1478.49	998.92	913.53	495.65	1011.6	592.43	363.89	215.44	403.01	206.44	957.16	569.84	817.54
PfNF54_06_m1::607866	66	PfNF54_06_m1::607866	598	intergenic	PF3D7_0614500	0.77	1.66	1.49	2.29	3.89	0.61	0.12	0.780456	1.50445	113.06	84.24	85.36	51.02	158.5	117.62	236.08	178.64	160.41	128.54	201.22	146.71	347.91	279.9	212.04	165.24	57.46	43.15	63.96	38.19	216.85	162.27	181.47	149.25	134.37	101.07	119.36	81.24	15.37	11.69	14.79	10.01	125.65	86.17	104.81
PfNF54_02_m1::35355	A1	PfNF54_02_m1::35355	-572	intergenic	PF3D7_0200300	1.01	1.66	1.49	1.52	2.01	0.66	0.44	1.39974	0.881751	183.29	231.43	61.13	78.3	208.91	250.86	175.31	246.82	191.03	235.96	153.15	246.82	159.36	236.89	198.41	256.73	104.02	119.2	128.5	126.72	151.48	240.67	209.76	251.37	120.09	141.37	136.81	156.62	62.17	58.79	58.76	59.06	139.26	155.54	118.66
PfNF54_02_m1::170489	67	PfNF54_02_m1::170489	353	5UTRup	PF3D7_0203700	0.92	1.71	1.46	1.88	2.58	0.64	0.25	1.33607	0.90324	74.74	188.21	32.82	85.44	73.3	213.59	100.12	302.16	79.31	223.92	74.75	271.78	96.75	323.01	100.97	308.37	36.97	90.92	36.6	101.82	80.76	265.63	87.16	276.26	59.39	138.73	60.7	162.89	18.03	35.62	11.95	38.19	62.17	148.23	57.68
PfNF54_13_m1::1833303	30	PfNF54_13_m1::1833303	0	exon	PF3D7_1345800	0.92	1.72	1.6	2.17	3.33	0.68	0.21	0.906428	1.42553	217	184.98	149.6	109.79	238.82	213.8	387.76	352.52	291.65	292.88	289.8	268.55	420.4	419.04	342.19	368.87	112.93	92.9	168.94	126.52	256.61	246.9	302.76	260.91	213.12	157.92	190.76	162.4	41.47	38.1	37.71	34.34	256.06	212.55	203.9
PfNF54_09_m1::52076	53.2	PfNF54_09_m1::52076	-572	intergenic	PF3D7_0900800	1.05	1.72	1.56	1.63	2.23	0.67	0.42	1.64495	0.944177	162.68	344.43	60.72	139.05	207.93	389.18	165.49	358.64	168.48	375.57	135.67	410.11	156.69	396.77	173.64	411.99	92.34	193.47	111.63	217.27	136.83	373.63	161.32	393.81	97.76	214.26	123	248.34	58.73	78.32	43.29	94.17	122.49	236.19	105.11
PfNF54_12_m1::769606	18**	PfNF54_12_m1::769606	0	exon	PF3D7_1219300	1.12	1.73	1.61	1.78	1.79	0.67	0.51	1.29444	0.721254	8550.45	7685.39	3824.22	2913.54	8932.25	7785.85	8926.74	8937.68	8609.31	7455.49	9050.57	8185.95	8872.96	8496.61	9739.97	9544.4	5100.02	4056.91	5285.87	4267.42	7508.39	7421.68	8383.62	7817.25	5252.93	4222.74	6213.91	5137.15	2735.97	2359.4	2972.75	2389.46	6384.95	4937.61	5432.85
PfNF54_12_m1::2131213	108	PfNF54_12_m1::2131213	2390	intergenic	PF3D7_1252300	0.97	1.82	1.57	2.61	1.92	0.71	0.36	0.708339	0.690549	170.99	54.77	134.29	34.42	221.95	79.61	319.25	98.98	253.98	72.14	220.58	88.24	370.22	143.29	358.15	141.58	125.36	31.25	129.74	26.32	205.57	81.72	220.95	65.79	144.44	47.57	168.45	51.71	64.55	15.4	65.71	15.02	129.72	30.62	136.13
PfNF54_11_m1::1404540	21**	PfNF54_11_m1::1404540	0	exon	PF3D7_1136000	0.88	1.83	1.7	2.13	3.67	0.75	0.16	1.00451	1.86106	115.86	93.67	77.42	60.14	142.35	90.68	259.33	203.56	177.63	134.3	197.03	152.38	233.9	184.17	225.68	184.35	57.18	38.12	95.61	48.65	138.31	115.46	152.63	119.96	128.33	83.38	108.73	76.46	19.65	10.66	25.56	10.93	213.74	148.88	198.93
PfNF54_11_m1::351780	64	PfNF54_11_m1::351780	-774	intergenic	PF3D7_1108000	1.03	1.97	1.87	2.43	2.8	0.67	0.21	0.95835	1.31084	372.99	284.39	233.64	179.66	442.93	320.36	643.48	567.78	496.22	362.88	559.97	499.74	727.39	640.75	568.73	540.31	162.67	143.38	163.67	134.28	442.34	381.03	398.05	335.82	315.52	215.55	310.72	208.01	67.15	41.33	73.94	43.12	447.34	253.33	317.74
PfNF54_06_m1::77404	68	PfNF54_06_m1::77404	-786	intergenic	PF3D7_0601900	1.01	1.98	1.93	2.49	2.59	0.82	0.23	0.924303	1.40976	441.4	252.17	416.3	161.33	546.41	294.57	981.91	580.85	762.16	377.38	765.56	477.92	1008.07	608.27	810.55	566.9	244.53	126.73	304.15	102.16	473.05	285.89	479.23	275.43	424.31	203.14	435.23	208.58	96.62	52.33	94.41	46.74	581.37	263.56	496.19
PfNF54_06_m1::1373882	114	PfNF54_06_m1::1373882	-924	intergenic	PF3D7_0632800	1.11	1.99	1.8	2.35	2.75	0.67	0.26	0.960316	1.41262	389.35	101.53	315.72	69.87	405.04	95.56	810.2	211.56	503.35	145.31	573.7	145.14	663.75	206.63	640.97	192.78	232.9	43.01	272.37	52.16	469.01	127.56	447.74	110.92	310.26	72.68	338.94	76.21	87.43	17.05	95.29	17.71	506.12	107.21	424.81
PfNF54_05_m1::965601	121	PfNF54_05_m1::965601	-528	intergenic	PF3D7_0523200	1.1	2.03	2.19	2.27	2.96	0.73	0.18	0.938981	1.82714	567.48	141.68	304.1	39.32	544.81	116.88	950.22	264.79	796.45	227.03	818.81	181.27	880.89	179.62	824.36	226.69	191.93	40.44	265.66	42.85	494.45	118.44	498.69	153.73	409.6	101.07	378.02	75.96	83.85	17.47	68.07	12.86	718.02	158.14	573.52
PfNF54_12_m1::845511	84	PfNF54_12_m1::845511	1598	intergenic	PF3D7_1221000	1.04	2.13	2.02	2.81	2.32	0.9	0.28	1.24672	1.66762	191.15	346	144.28	248.58	216.45	384.43	396.36	830.01	339.92	566.21	314.59	617.48	429.55	886.34	433.24	836.2	100.78	186.07	113.52	190.49	177.66	343.48	181.06	315.25	180.88	283.31	156.69	280.26	46.1	84.93	42.11	87.01	276.07	502.1	233.56
PfNF54_14_m1::1703121	29	PfNF54_14_m1::1703121	0	exon	PF3D7_1441800	1.25	2.17	2.4	2.96	3.22	0.67	0.21	0.954858	1.79888	186.54	135.32	141.74	81.74	183.88	132.55	325.54	276.04	295.62	216.73	299.16	230.32	370.74	297.1	334.68	274.54	76.71	54.84	95.67	63.56	177.66	144.98	186.55	143.6	137	89.09	131.72	84.04	24.49	18.77	26.54	19.79	215.59	147.98	184.55
PfNF54_06_m1::1119286	10.2	PfNF54_06_m1::1119286	-310	5UTRup	PF3D7_0627900	0.91	2.19	2.56	3.49	3.06	0.86	0.22	0.918347	1.35367	216.91	71.98	135.36	40.27	301.65	130.11	471.24	183.7	451.42	143.95	483.8	201.87	626.23	304.49	495.72	222.04	123.36	36.14	161.19	38.12	210.59	80.82	210.11	79.39	193.76	66.33	196.98	61.28	44.28	10.59	55.43	12.17	258.06	69.04	243.73
PfNF54_11_m1::686002	A9	PfNF54_11_m1::686002	-1229	intergenic	PF3D7_1118100	1.02	2.19	2.39	2.54	2.87	0.71	0.19	0.991642	2.35659	30.37	23.42	18.33	14.11	35.68	22.47	69.74	51.12	57.05	38.98	62.97	37.18	71.45	44.63	56.96	36.67	12.77	7.73	11.14	12.01	36.47	23.3	31.35	27.13	29.43	15.19	27.62	13.44	4.28	3.58	4.99	2.93	39.47	28.83	27.33
PfNF54_10_m1::733690	12	PfNF54_10_m1::733690	830	intergenic	PF3D7_1018300	1.08	2.21	2.27	2.53	2.81	0.89	0.2	1.19086	1.61339	517.5	640.06	281.84	385.91	477.81	668.2	971.25	1499.64	807.9	1137.85	785.54	1175.26	882.74	1373.48	865.09	1247.15	192.31	258.22	198.97	326.05	373.18	578.7	417.3	583.29	396.98	509.34	342.06	467.81	85.18	91.8	71.69	96.41	686.78	905.68	609.43
PfNF54_02_m1::246992	43	PfNF54_02_m1::246992	293	3UTRup	PF3D7_0206100	1.29	2.22	2.26	2.8	3.43	0.74	0.2	1.08251	2.00923	595.68	332.01	321.62	169.59	514.91	283.77	958.89	619.2	782.33	401.67	864.21	452.53	879.04	577.5	962.87	571.46	208.75	110.87	296.27	138.8	482.6	255.26	482.08	266.8	366.41	177.6	385.84	186.81	73.33	38.1	72.77	35.81	677.63	345.02	559.44
PfNF54_12_m1::1092023	45	PfNF54_12_m1::1092023	-149	3UTRup	PF3D7_1227000	1.2	2.23	2.25	2.53	3.34	0.74	0.19	1.07531	1.65367	621.17	600.14	392.24	323.87	605.16	586.62	1080.66	1216.81	876.76	891.85	939.41	959.77	1038.6	1083.16	979.62	1027.09	224.28	220.75	347.85	275.3	535.37	558.58	545.67	583.62	433.42	396.86	431.67	375.85	79.22	77.09	86.38	75.85	721.33	650.08	629.38
PfNF54_14_m1::1370157	79.2	PfNF54_14_m1::1370157	361	5UTRup	PF3D7_1434200	1.46	2.33	2.58	2.81	2.65	0.69	0.22	1.02546	1.51248	176.24	12.57	61.46	4.9	136.14	13.51	222.88	24.01	212.28	21.76	170.81	22.95	166.55	21.96	267.8	24.18	47.89	4.89	48	4.05	96.24	12.24	114.75	15.02	85.14	8.49	76.18	7.59	21.82	1.51	19	1.54	145.65	11.86	135.6
PfNF54_13_m1::1212674	49	PfNF54_13_m1::1212674	877	intergenic	PF3D7_1328700	1.51	2.46	2.63	2.53	3.99	0.55	0.14	1.17315	1.35033	241.76	179.64	82.49	47.67	183.17	133.57	306.43	251.8	262.55	212.91	271.42	212.43	234.82	203.4	248.03	226	49.36	35.35	71.58	45.95	178.32	139.87	195.93	156.79	116.94	73.39	105.39	75.71	17.4	12.72	16.55	7.62	169.27	131.33	154.05
PfNF54_11_m1::1567137	106	PfNF54_11_m1::1567137	2092	intergenic	PF3D7_1139300	1.21	2.47	2.75	3.31	2.78	0.61	0.21	1.73022	1.60823	51.06	198.74	17.19	84.24	47.83	219.84	66.21	358.04	70.73	314.38	65.38	381.57	67.65	420.05	93.21	440.73	12.25	68.98	13.55	87.99	41	209.49	40.73	208.23	24.35	116.12	27.92	125.86	6.24	23.66	5.48	23.33	35.47	152.86	33.96
PfNF54_10_m1::1417438	38	PfNF54_10_m1::1417438	2140	intergenic	PF3D7_1035700	1.11	2.48	3.62	4.31	1.72	0.88	0.46	1.07252	1.28563	15.64	11.24	24.47	17.38	29.91	23.42	49.18	44.17	55.97	58.28	57.98	49.4	72.79	73.36	54.54	60.42	14.25	11.03	11.2	11.47	19.43	16.11	17.86	17.09	14.28	14.12	18.21	15.26	8.14	5.57	8.32	6.31	26.62	18.44	18.6
PfNF54_02_m1::109046	95	PfNF54_02_m1::109046	-518	intergenic	PF3D7_0202100	1.08	2.49	2.32	3.52	2.75	0.94	0.23	0.798382	1.61813	330.78	161.25	332.42	144.64	467.96	251.81	939.56	501.19	662.69	319.88	681.45	392.92	1025.86	631.03	859.66	519.91	203.31	91.65	228.27	76.72	294.4	164.69	319.51	167.5	317.8	138.37	296.53	152.66	81.04	29.16	78.74	31.57	429.72	155.7	448.98
PfNF54_10_m1::71373	A7	PfNF54_10_m1::71373	554	intergenic	PF3D7_1001200	1.13	2.53	2.42	2.97	1.81	0.72	0.42	1.33404	0.640972	142.25	511.42	69.23	198.59	201.99	704.52	238.92	857.79	228.99	802.82	228.7	782.08	245.31	1013.24	261.15	1121.15	72.38	218.9	83.82	232.86	133.78	455.42	132.34	446.91	95.74	283.88	103.95	345.74	43.57	129.9	44.76	116.35	100.26	240.33	85.46
PfNF54_01_m1::146981	79.1	PfNF54_01_m1::146981	573	intergenic	PF3D7_0103300	1.29	2.66	2.8	3.04	2.81	0.69	0.2	1.53097	1.62372	337.65	813.49	125.05	375.93	361.11	876.37	478.22	1576.13	452.21	1277.85	521.97	1432.11	545.72	1494.2	503.14	1475.91	83.86	255.84	82.71	334.75	256.61	701.21	248.55	715.28	182.2	471.47	174.82	472.01	41.75	88.02	33.98	86.4	278.61	767.53	224.45
PfNF54_11_m1::1855678	A8	PfNF54_11_m1::1855678	-714	intergenic	PF3D7_1146900	1.12	2.67	2.82	3.6	2.44	0.94	0.23	0.926795	1.40113	776.98	173.04	509.27	71.67	1049.96	207.28	1895.69	390.28	1427.87	287.12	1582.95	352.16	1828.3	436.14	1841.86	420.34	341.64	58.74	369.8	45.01	559.32	120.58	591.34	127.18	609.66	111.77	563.85	99.05	151.14	22.14	134.56	21.56	988.7	149.2	891.03
PfNF54_07_m1::1336930	112	PfNF54_07_m1::1336930	-2017	intergenic	PF3D7_0731000	1.21	2.82	2.45	3.35	3.55	0.76	0.19	0.837126	1.60272	103.21	18.39	97.55	19.36	163.74	35.5	279.27	57.23	203.42	38.79	183.74	41.46	302.06	71.04	204.19	42	51.65	10.31	55.75	10.66	97.97	22.61	103.77	21.9	82.95	15.05	83.92	16.08	18.66	2.82	15.08	2.62	137.42	24.93	134.4
PfNF54_07_m1::1156274	55	PfNF54_07_m1::1156274	-463	3UTRup	PF3D7_0727200	1.18	2.82	2.66	3.57	2.47	0.98	0.23	1.10132	1.49442	408.6	611.22	254.43	410.95	489.79	790.78	934.04	1659.94	729.1	1193.67	711.15	1260.35	938.57	1695.58	943.02	1661.38	156.1	256.57	139.37	273.55	279.74	436.96	295.6	482.16	302.03	433.02	283.25	423.27	79.36	98.06	56.51	97.18	437.11	667.79	421.57
PfNF54_11_m1::1302725	19	PfNF54_11_m1::1302725	0	intron	PF3D7_1133700	0.99	2.95	2.17	3.4	2.23	0.55	0.25	0.687319	1.17381	129.96	78.35	102.38	49.22	261.09	155.9	401.57	215.03	207.16	122.84	285.78	158.32	480.44	294.67	279.19	171.18	75.28	39.05	63.3	30.57	225.41	128.6	188.91	114.98	117.9	70.4	121.63	56.33	33.82	15.06	31.73	14.55	122.41	55.31	85.16
PfNF54_02_m1::168158	63	PfNF54_02_m1::168158	107	3UTRup	PF3D7_0203600	1.39	3.33	3.6	4.3	2.81	0.87	0.22	0.936842	1.85315	1721.6	515.11	1288.76	255.9	2395.89	764.24	4317.79	1269.89	3562.95	869.45	3770.02	1273.18	3960.31	1380.67	4101.94	1385.37	626.19	149.33	896.62	144.8	1185.41	361.67	1153.42	344.12	1098.62	298.36	1071.69	270.36	250.43	56.04	270.4	52.67	2063.74	380.43	1734.32
PfNF54_01_m1::395817	94	PfNF54_01_m1::395817	-818	intergenic	PF3D7_0110500	1.48	3.59	3.94	5.09	3.1	0.97	0.2	0.971	1.96975	301.32	198.74	169.4	89.31	369.9	261.11	657.91	491.68	525.83	380.23	618.84	470.94	706.42	561.72	732.62	564.24	94.96	57.95	108.18	63.16	151.23	106.61	150.48	118.8	165.21	99	154.11	99.96	35.43	20.42	32.03	17.94	273.61	161.95	236.42
PfNF54_08_m1::446344	20**	PfNF54_08_m1::446344	0	intron	PF3D7_0808700	1.41	4	4.04	5.13	3.09	0.88	0.25	0.911841	1.90681	1384.31	201.01	989.48	148.17	2134.44	343.71	4291.01	715.47	3009.32	471.47	3555.24	611.28	3728.16	759.35	3763.12	743.94	600.41	78.89	773.4	101.69	914.73	153.63	925.3	156.79	797.21	130.67	893.99	127.59	235.9	25.58	256.69	27.34	1642.25	192.98	1406.64
PfNF54_13_m1::115505	62	PfNF54_13_m1::115505	1691	intergenic	PF3D7_1302000	1.27	4.17	3.36	4.01	4.7	0.45	0.19	3.98087	1.95548	42.21	601.94	30.28	390.81	85.46	1225.91	125.21	1929.71	85.86	1276.81	93.83	1428.88	134.89	2086.58	80.95	1295.35	20.39	275.73	31.2	365.66	60.76	927.43	57.27	940.93	31.45	419.19	24.51	373.78	6.24	72.62	4.41	78.23	37.86	568.38	33.73
PfNF54_12_m1::342678	96	PfNF54_12_m1::342678	-653	intergenic	PF3D7_1207300	1.44	4.24	3.54	3.45	1.02	1.71	1.05	0.615204	1.09726	2006.75	2638.18	1153.89	1691.63	5469.36	7828.54	3067.8	5004.12	4032.66	5748.84	3391.12	5468.27	2769.34	4676.9	4407.02	6646.11	1174.53	1687.34	1034.89	1725.65	621.4	951.42	608.02	937.28	1086.18	1393.86	1165.78	1608.79	1304.7	1571.49	1125.77	1474.36	591.61	871.57	824.77
PfNF54_05_m1::1012936	69.1	PfNF54_05_m1::1012936	-523	intergenic	PF3D7_0524400	1.36	4.66	5.01	6.99	2.37	0.99	0.34	0.730854	1.43774	678.37	241.17	981.63	207.62	1887.37	556.55	3271.73	1229.04	2777.81	981.15	2756.58	898.16	4209.83	1242.74	3654.2	1337.95	480.82	157.85	485.79	117.95	553.97	184.88	527.12	221.92	548.61	165.62	656.26	185.66	206.01	66.5	186.08	54.75	599.15	183.23	641.88
PfNF54_06_m1::530075	69.2	PfNF54_06_m1::530075	894	intergenic	PF3D7_0612800	1.32	4.85	4.7	7.67	2.19	1.06	0.31	0.834691	1.64873	533.77	427.33	722.04	515.92	1625.04	1298.33	2580.99	2259.51	1829.16	1650.83	2364.57	1963.09	3677.06	3301.09	2807.32	2649.48	325.72	284.05	268.46	230.43	422.33	364.09	405.83	373.82	428.34	331.74	517.71	395.15	151.63	101.08	174.03	102.26	469.42	311.48	422.4
PfNF54_13_m1::1848524	A11	PfNF54_13_m1::1848524	-1034	intergenic	PF3D7_1346300	1.57	5.7	4.06	3.76	0.82	2.11	0.74	1.38352	1.23157	171.63	1044.68	55.24	373.69	635.69	3492.65	178.69	1491.11	165.89	2219.05	326.46	2063.72	279.85	1413.66	264.95	2052.97	33.73	411.58	19.6	405.74	40.75	227.95	26.97	231.13	76.03	448.72	69.2	467.89	46.73	429.99	43.29	349.05	25.47	264.53	33.05
PfNF54_05_m1::1296386	16.2	PfNF54_05_m1::1296386	-4845	intergenic	PF3D7_0532000	2.1	7.53	5.89	2.85	1.53	1.65	1.06	0.529801	0.711751	35.25	28.21	18.66	11.87	130.55	88.78	60.46	47.04	78.23	56.92	74.57	51.84	28.07	21.76	46.43	29.09	20.01	12.82	24.94	15.05	7.99	5.6	6.88	6.8	14.54	9.42	13.35	7.92	14.95	8.6	14.89	9.32	7.69	7.8	10.77
PfNF54_13_m1::2095408	44	PfNF54_13_m1::2095408	-952	intergenic	PF3D7_1352600	NA	NA	NA	NA	NA	#VALUE!	#VALUE!	NA	NA	NA	NA	NA	NA	NA	NA	NA	NA	NA	NA	NA	NA	NA	NA	NA	NA	NA	NA	NA	NA	0	0	0	0	0	0	0	0	NA	NA	NA	NA	NA	NA	NA
[truncated: 13 more columns]
