# Supplementary material for: The apicoplast link to fever-survival and artemisinin-resistance in the malaria parasite
Source: Nat Commun. 2021 Jul 27;12:4563. doi: 10.1038/s41467-021-24814-1 (PMC8316339; doi:10.1038/s41467-021-24814-1)
Supplement: Supplementary file 9 — Source Data [file 41467_2021_24814_MOESM9_ESM.xlsx]

## Sheet: ReadMe
Tab	Description
Source Data (Figure 3b)	Enriched GO-terms for specified HS-response-categories as included in Figure 3b. “Annotated”: the number of genes annotated to a given GO-term included in the analysis for all HS response-categories. “Significant”: the number of genes annotated to a given GO-term in the HS response-category being tested for enrichment.
Source Data (Figure 4a-b)	Data pertaining to Figure 4a-b. Apicoplast-targeted genes (as defined in Boucher et al. 2019) upregulated (n = 39) or downregulated (n = 12) in response to heatshock with essentiality scores as reported in Zhang et al. 2018 for P. falciparum and Bushell et al. 2017 for P. berghei.
Source Data (Figure 4c)	Data pertaining to Figure 4c. GO terms mapping to apicoplast-targeted genes regulated in response to heatshock.
Source Data (Figure 5a)	1k-library HS-screen data for all mutants in artemisinin MOA-associated processes featured in Figure 5a-b, Summary Figure 7, and Supplementary Figure 3a-d. Pooled heatshock screen phenotype-data for all mutants associated with considered processes of interest, and the reference publication(s) in which they were implicated. Pf essentiality-data for each gene as published previously in Zhang et al.…
Source Data (Figure 5b)	Data pertaining to Figure 5b. Comparative wildtype/HS-Sensitive mutant RNAseq phenotype-data for genes associated with the highlighted processes of interest.
Source Data (Figure 6c)	Data pertaining to Figure 6c.
Source Data (Figure 6d)	Data pertaining to Figure 6d.

## Sheet: Figure 3b
The "normal" parasite-response to heat shock (NF54)
GO.ID	Term	Annotated	Significant	Expected	topGO.weight01.Fisher.pvalue	go.category	Biological.interpretation.category	Figure3B.category
GO:0020036	Maurer's cleft	19	13	1.65	1.1e-10	CC	Up.in.all	↑ ↑ ↑
GO:0043657	host cell	99	34	8.59	2.7e-09	CC	Up.in.all	↑ ↑ ↑
GO:0044538	host cell periphery	12	7	1.04	1.6e-05	CC	Up.in.all	↑ ↑ ↑
GO:1903561	extracellular vesicle	39	9	3.38	0.0043	CC	Up.in.all	↑ ↑ ↑
GO:0022857	transmembrane transporter activity	28	4	1.85	0.01214	MF	Up.in.all	↑ ↑ ↑
GO:0020030	infected host cell surface knob	9	3	0.78	0.036	CC	Up.in.all	↑ ↑ ↑
GO:0006094	gluconeogenesis	5	5	0.34	1.2e-06	BP	Up.in.all	↑ ↑ ↑
GO:0006096	glycolytic process	7	4	0.48	0.00057	BP	Up.in.all	↑ ↑ ↑
GO:0005975	carbohydrate metabolic process	13	7	0.88	0.01072	BP	Up.in.all	↑ ↑ ↑
GO:0006457	protein folding	29	11	1.97	6.2e-07	BP	Up.in.all	↑ ↑ ↑
GO:0051082	unfolded protein binding	19	7	1.26	0.0001	MF	Up.in.all	↑ ↑ ↑
GO:0016861	intramolecular oxidoreductase activity, ...	3	3	0.2	0.00027	MF	Up.in.all	↑ ↑ ↑
GO:0009408	response to heat	8	4	0.54	0.00108	BP	Up.in.all	↑ ↑ ↑
GO:0006986	response to unfolded protein	6	3	0.41	0.00511	BP	Up.in.all	↑ ↑ ↑
GO:0051087	chaperone binding	3	2	0.2	0.01232	MF	Up.in.all	↑ ↑ ↑
GO:0006626	protein targeting to mitochondrion	5	3	0.34	0.00268	BP	Up.in.all	↑ ↑ ↑
GO:0005739	mitochondrion	61	13	5.29	0.0051	CC	Up.in.all	↑ ↑ ↑
GO:0020020	food vacuole	45	9	3.9	0.0118	CC	Up.in.all	↑ ↑ ↑
GO:0008299	isoprenoid biosynthetic process	3	2	0.2	0.01301	BP	Up.in.all	↑ ↑ ↑
GO:0030260	entry into host cell	37	30	4.55	1.6e-23	BP	Down.in.all	↓ ↓ ↓
GO:0070258	inner membrane pellicle complex	20	18	3.19	2.6e-13	CC	Down.in.all	↓ ↓ ↓
GO:0020009	microneme	17	15	2.71	6e-11	CC	Down.in.all	↓ ↓ ↓
GO:0020008	rhoptry	26	22	4.15	1.7e-10	CC	Down.in.all	↓ ↓ ↓
GO:0035891	exit from host cell	8	8	0.98	3.9e-08	BP	Down.in.all	↓ ↓ ↓
GO:0046812	host cell surface binding	28	19	4.27	1e-06	MF	Down.in.all	↓ ↓ ↓
GO:1990225	rhoptry neck	8	7	1.28	1.6e-05	CC	Down.in.all	↓ ↓ ↓
GO:0045177	apical part of cell	52	42	8.3	0.00016	CC	Down.in.all	↓ ↓ ↓
GO:0009405	pathogenesis	13	7	1.6	0.00031	BP	Down.in.all	↓ ↓ ↓
GO:0005886	plasma membrane	38	17	6.06	0.00071	CC	Down.in.all	↓ ↓ ↓
GO:0098609	cell-cell adhesion	6	4	0.74	0.00265	BP	Down.in.all	↓ ↓ ↓
GO:0098609	cell-cell adhesion	6	4	0.74	0.00265	BP	Down.in.all	↓ ↓ ↓
GO:0003774	motor activity	13	6	1.98	0.00764	MF	Down.in.all	↓ ↓ ↓
Dysregulated in HS-Sensitive mutant(s) heat-shock response
GO.ID	Term	Annotated	Significant	Expected	topGO.weight01.Fisher.pvalue	go.category	Biological.interpretation.category	Figure3B.category
GO:0045454	cell redox homeostasis	9	2	0.08	0.0022	BP	Up in NF54, dysregulated in one or both mutants	↑ ⤯ ⤯
GO:0006631	fatty acid metabolic process	10	2	0.14	0.008	BP	Up in NF54, dysregulated in one or both mutants	↑ ⤯ ⤯
GO:0006629	lipid metabolic process	31	3	0.45	0.047	BP	Up in NF54, dysregulated in one or both mutants	↑ ⤯ ⤯
GO:0017004	cytochrome complex assembly	3	2	0.15	0.0072	BP	Up in NF54, dysregulated in one or both mutants	↑ ⤯ ⤯
GO:0005739	mitochondrion	61	8	2.35	0.0132	CC	Up in NF54, dysregulated in one or both mutants	↑ ⤯ ⤯
GO:0006465	signal peptide processing	4	2	0.2	0.014	BP	Up in NF54, dysregulated in one or both mutants	↑ ⤯ ⤯
GO:0017144	drug metabolic process	24	4	1.22	0.0309	BP	Up in NF54, dysregulated in one or both mutants	↑ ⤯ ⤯
GO:0006986	response to unfolded protein	6	2	0.3	0.0329	BP	Up in NF54, dysregulated in one or both mutants	↑ ⤯ ⤯
GO:0003735	structural constituent of ribosome	47	28	3.46	3.9e-23	MF	Neutral in NF54, dysregulated (up) in both mutants	⎯ ↑ ↑
GO:0006412	translation	89	37	7.86	3.1e-22	BP	Neutral in NF54, dysregulated (up) in both mutants	⎯ ↑ ↑
GO:0022627	cytosolic small ribosomal subunit	15	12	1.06	2.2e-12	CC	Neutral in NF54, dysregulated (up) in both mutants	⎯ ↑ ↑
GO:0022625	cytosolic large ribosomal subunit	12	10	0.85	9.4e-11	CC	Neutral in NF54, dysregulated (up) in both mutants	⎯ ↑ ↑
GO:0005730	nucleolus	12	6	0.85	6.6e-05	CC	Neutral in NF54, dysregulated (up) in both mutants	⎯ ↑ ↑
GO:0006414	translational elongation	7	4	0.62	0.0016	BP	Neutral in NF54, dysregulated (up) in both mutants	⎯ ↑ ↑
GO:0005840	ribosome	50	30	3.53	0.0018	CC	Neutral in NF54, dysregulated (up) in both mutants	⎯ ↑ ↑

## Sheet: Figure 4a-b
Figure 4a-b								Gene_expression (FPKM)				Fold_change		p-value		FDR(False discovery rate)
	GeneID	Expression in heatshock	Annotation	Apicoplast-pathway novelty (Boucher et al. 2019)	OrthoMCL.Conservation	Pb.Essentiality (Bushell et al. 2017)	Pf.Essentiality (Zhang et al. 2018)	NF54_37C_rep1	NF54_37C_rep2	NF54_41C_rep1	NF54_41C_rep2	fcNF54_rep1	fcNF54_rep2	pvNF54_rep1	pvNF54_rep2	fdrNF54_1	fdrNF54_2
	PF3D7_0208600	upregulated	ribosome-recycling factor	Known Pathway	Plasmodium Only	Essential	Non - Mutable in CDS	24.29	41.81	81.06	91.44	3.33718	2.18704	2.84374e-06	0.00899463	3.35994e-05	0.042153
	PF3D7_0411200	upregulated	conserved Plasmodium protein, unknown function	Unknown Function	Conserved Outside of Apicomplexa	Essential	Non - Mutable in CDS	10.73	10.55	23.2	25.47	2.16216	2.41422	0.0019469	0.00390657	0.010831	0.0208615
	PF3D7_0509600	upregulated	asparagine--tRNA ligase	Known Pathway	Conserved Outside of Apicomplexa	Essential	Non - Mutable in CDS	56.18	54.9	146.26	131.9	2.60342	2.40255	0.000163368	0.00407709	0.00124554	0.0215022
	PF3D7_0602400	upregulated	elongation factor G	Known Pathway	Conserved Outside of Apicomplexa	Essential	Non - Mutable in CDS	20.8	19	55.68	77.47	2.67692	4.07737	0.000108207	1.22063e-05	0.00087056	0.000125147
	PF3D7_0628800	upregulated	glutamyl-tRNA(Gln) amidotransferase subunit B	Known Pathway	Conserved Outside of Apicomplexa	Essential	Non - Mutable in CDS	12.86	10.65	47.02	32.33	3.6563	3.03568	5.16875e-07	0.00041599	7.09162e-06	0.00301766
	PF3D7_0813700	upregulated	ABC transporter F family member 1, putative	Annotated Gene Product, Unknown Function	Conserved Outside of Apicomplexa	Essential	Non - Mutable in CDS	12.37	16.94	32.24	35.86	2.60631	2.11688	0.000160742	0.0116407	0.00123048	0.0528532
	PF3D7_0828200	upregulated	leucine--tRNA ligase, putative	Known Pathway	Conserved Outside of Apicomplexa	Essential	Non - Mutable in CDS	24.62	28.53	78.25	79.95	3.17831	2.80231	6.74076e-06	0.000955241	7.30678e-05	0.00615167
	PF3D7_0921700	upregulated	conserved Plasmodium protein, unknown function	Unknown Function	Plasmodium and Other Apicomplexa	ND	Non - Mutable in CDS	28.42	34.11	59.1	87.73	2.07952	2.57197	0.00308705	0.00219649	0.0160625	0.0127307
	PF3D7_1221700	upregulated	FbpA domain protein, putative	Annotated Gene Product, Unknown Function	Plasmodium and Other Apicomplexa	Slow	Non - Mutable in CDS	10.38	9.93	25.23	21.07	2.43064	2.12185	0.000431294	0.01143	0.00294795	0.0520825
	PF3D7_0107900	upregulated	conserved Plasmodium protein, unknown function	Unknown Function	Plasmodium Only	ND	Non - Mutable in CDS	31.3	24.9	57.22	59.25	1.82812	2.37952	0.0122811	0.00443607	0.0518579	0.0230108
	PF3D7_0209300	upregulated	2C-methyl-D-erythritol 2,4-cyclodiphosphate synthase	Known Pathway	Conserved Outside of Apicomplexa	ND	Non - Mutable in CDS	35.25	30.46	78.07	84.12	2.21475	2.76165	0.0014504	0.00110558	0.00850186	0.00700861
	PF3D7_1106500	upregulated	conserved Plasmodium protein, unknown function	Unknown Function	Plasmodium Only	ND	Non - Mutable in CDS	15.51	11.86	34.75	33.81	2.24049	2.85076	0.0012555	0.000802957	0.00752243	0.00526043
	PF3D7_0728800	upregulated	conserved Plasmodium protein, unknown function	Unknown Function	Plasmodium Only	Essential	Non - Mutable in CDS	34.23	25.57	66.86	76.04	1.95326	2.9738	0.00620788	0.0005179	0.0292378	0.0036301
	PF3D7_0816600	upregulated	chaperone protein ClpB1	Known Pathway	Conserved Outside of Apicomplexa	Essential	Non - Mutable in CDS	53.57	46.75	214.3	186.28	4.00037	3.9846	8.60339e-08	1.65043e-05	1.39223e-06	0.000164753
	PF3D7_0916200	upregulated	conserved Plasmodium protein, unknown function	Unknown Function	Plasmodium Only	ND	Non - Mutable in CDS	10.26	15.22	49.87	37.11	4.86062	2.43824	1.19948e-09	0.00357781	2.76953e-08	0.0194283
	PF3D7_0729200	upregulated	1-cys peroxiredoxin	Known Pathway	Conserved Outside of Apicomplexa	Dispensable	Mutable in CDS	12.59	16.75	52.89	36.41	4.20095	2.17373	3.09296e-08	0.00944554	5.49e-07	0.043904
	PF3D7_1232100	upregulated	60 kDa chaperonin	Known Pathway	Conserved Outside of Apicomplexa	Essential	Non - Mutable in CDS	72.15	102.75	203.81	202.16	2.82481	1.96749	4.73859e-05	0.0201373	0.000415358	0.0828838
	PF3D7_1333000	upregulated	20 kDa chaperonin	Known Pathway	Conserved Outside of Apicomplexa	Essential	Non - Mutable in CDS	212.57	190.32	467.95	411.26	2.20139	2.16089	0.00156313	0.00990226	0.00905978	0.0458767
	PF3D7_1443900	upregulated	heat shock protein 90, putative	Known Pathway	Conserved Outside of Apicomplexa	Essential	Non - Mutable in CDS	31.4	32.25	75.63	77.71	2.4086	2.40961	0.000488197	0.003973	0.00328161	0.0211496
	PF3D7_1419200	upregulated	thioredoxin-like protein, putative	Known Pathway	Plasmodium and Other Apicomplexa	Essential	Mutable in CDS	12.16	11.06	50.6	32.89	4.16118	2.97378	3.78353e-08	0.000517933	6.61244e-07	0.0036301
	PF3D7_1037100	upregulated	pyruvate kinase 2	Known Pathway	Conserved Outside of Apicomplexa	Essential	Non - Mutable in CDS	26.47	25.1	75.22	80.78	2.84171	3.21833	4.31331e-05	0.000219168	0.000382806	0.00171381
	PF3D7_1216000	upregulated	serine--tRNA ligase, putative	Known Pathway	Conserved Outside of Apicomplexa	Essential	Non - Mutable in CDS	17.46	12.6	39.85	42.06	2.28236	3.3381	0.000992572	0.000144688	0.00611592	0.0011774
	PF3D7_1103400	upregulated	FeS cluster assembly protein SufD, putative	Known Pathway	Conserved Outside of Apicomplexa	Essential	Non - Mutable in CDS	9.07	12.12	20.29	27.55	2.23705	2.2731	0.00128	0.00655546	0.00765304	0.0320992
	PF3D7_0721100	upregulated	conserved Plasmodium protein, unknown function	Unknown Function	Plasmodium Only	Essential	Non - Mutable in CDS	235.22	234.17	935.25	717.55	3.97606	3.06423	9.74987e-08	0.000376124	1.57327e-06	0.00275662
	PF3D7_0218300	upregulated	apicoplast RNA methyltransferase precursor, putative	Known Pathway	Conserved Outside of Apicomplexa	Dispensable	Mutable in CDS	24.83	33.11	67.13	67.5	2.70358	2.03866	9.32095e-05	0.0155147	0.000763968	0.0670139
	PF3D7_1242200	upregulated	queuine tRNA-ribosyltransferase, putative	Known Pathway	Conserved Outside of Apicomplexa	ND	Non - Mutable in CDS	37.68	25.75	65.64	57.41	1.74204	2.22951	0.0194734	0.00769426	0.075244	0.0369741
	PF3D7_0715400	upregulated	secreted ookinete protein, putative	Annotated Gene Product, Unknown Function	Plasmodium and Other Apicomplexa	ND	Mutable in CDS	17.73	22.3	33.37	44.47	1.88212	1.99417	0.00916281	0.0182634	0.0405333	0.076728
	PF3D7_0910800	upregulated	cytosolic Fe-S cluster assembly factor NBP35, putative	Known Pathway	Conserved Outside of Apicomplexa	Essential	Non - Mutable in CDS	52.5	42.12	115.59	107.43	2.20171	2.55057	0.00156032	0.00237442	0.0090527	0.0135408
	PF3D7_0102300	upregulated	Plasmodium exported protein, unknown function	Unknown Function	Conserved Outside of Apicomplexa	ND	Mutable in CDS	191.82	171.61	759.37	580.01	3.95876	3.37981	1.06594e-07	0.00012532	1.69595e-06	0.00103915
	PF3D7_0710300	upregulated	conserved Plasmodium membrane protein, unknown function	Unknown Function	Plasmodium and Other Apicomplexa	Dispensable	Non - Mutable in CDS	56.56	56.97	202.02	145.45	3.57178	2.5531	8.08773e-07	0.00235266	1.07584e-05	0.0134438
	PF3D7_1009600	upregulated	protein phosphatase, putative	Annotated Gene Product, Unknown Function	Conserved Outside of Apicomplexa	ND	Non - Mutable in CDS	12.97	13.09	39.77	40.35	3.06631	3.08251	1.24522e-05	0.000352666	0.000126076	0.00259475
	PF3D7_1119000	upregulated	acyl-CoA-binding protein, putative	Annotated Gene Product, Unknown Function	Conserved Outside of Apicomplexa	Slow	Mutable in CDS	65.07	47.46	135.54	121.23	2.08299	2.55436	0.00302808	0.00234186	0.0158229	0.013409
	PF3D7_0731600	upregulated	acyl-CoA synthetase	Known Pathway	Conserved Outside of Apicomplexa	ND	Mutable in CDS	97.74	107.42	441.66	395.83	4.51872	3.68488	6.32484e-09	4.44841e-05	1.26497e-07	0.000407532
	PF3D7_0409400	upregulated	chaperone protein DnaJ	Known Pathway	Conserved Outside of Apicomplexa	Essential	Mutable in CDS	116.12	104.82	275.05	270.91	2.36867	2.58453	0.000611094	0.00209848	0.00401274	0.0122501
	PF3D7_0711000	upregulated	AAA family ATPase, CDC48 subfamily	Known Pathway	Conserved Outside of Apicomplexa	Essential	Non - Mutable in CDS	22.88	23.48	53.8	66.45	2.3514	2.83007	0.000673414	0.000864719	0.00435172	0.00561968
	PF3D7_1337200	upregulated	1-deoxy-D-xylulose 5-phosphate synthase	Known Pathway	Conserved Outside of Apicomplexa	ND	Non - Mutable in CDS	11.41	11.86	33.36	35.76	2.92375	3.01518	2.73519e-05	0.000447266	0.000253854	0.00321986
	PF3D7_1419800.1	upregulated	glutathione reductase	Known Pathway	Conserved Outside of Apicomplexa	Dispensable	Non - Mutable in CDS	31.54	20.53	83.38	118.83	2.64363	5.78811	0.000130392	7.08096e-08	0.00103321	1.18994e-06
	PF3D7_1419800.2	upregulated	glutathione reductase	Known Pathway	Conserved Outside of Apicomplexa	ND	Non - Mutable in CDS	5.88	12.38	20.53	30.78	3.4915	2.48627	1.24069e-06	0.00300181	1.57302e-05	0.0165859
	PF3D7_0408900.2	upregulated	tRNA N6-adenosine threonylcarbamoyltransferase	Known Pathway	Plasmodium Only	ND	Non - Mutable in CDS	19.64	24.53	59.37	51.92	3.02291	2.11659	1.58121e-05	0.0116532	0.00015485	0.0528675
	PF3D7_0410700	downregulated	ribosome biogenesis GTPase A, putative	Known Pathway	Conserved Outside of Apicomplexa	Essential	Non - Mutable in CDS	48.22	72.7	28.52	21.17	0.591456	0.291197	0.0204498	0.000138185	0.0785892	0.00113588
	PF3D7_0715200	downregulated	conserved Plasmodium protein, unknown function	Unknown Function	Plasmodium and Other Apicomplexa	ND	Mutable in CDS	29.44	36.76	12.12	11.81	0.411685	0.321273	0.000309798	0.000413063	0.00221062	0.00300409
	PF3D7_0508200	downregulated	longevity-assurance (LAG1) protein, putative	Annotated Gene Product, Unknown Function	Conserved Outside of Apicomplexa	Dispensable	Mutable in CDS	99.89	111.54	52.46	48.92	0.525178	0.438587	0.00626833	0.0078185	0.0294736	0.0374444
	PF3D7_1429600	downregulated	conserved Plasmodium protein, unknown function	Unknown Function	Plasmodium and Other Apicomplexa	ND	Mutable in CDS	56.76	45.4	15.57	19.45	0.274313	0.428414	3.39432e-07	0.00643871	4.86862e-06	0.0316092
	PF3D7_1458100	downregulated	protein PET117, putative	Annotated Gene Product, Unknown Function	Plasmodium and Other Apicomplexa	ND	Non - Mutable in CDS	135.64	229.44	45.35	41.54	0.334341	0.18105	1.2516e-05	2.19516e-07	0.000126496	3.28984e-06
	PF3D7_1340800	downregulated	mitochondrial pyruvate carrier protein 1, putative	Known Pathway	Conserved Outside of Apicomplexa	ND	Non - Mutable in CDS	71.07	117.14	27.93	30.53	0.392993	0.260628	0.000159322	3.64455e-05	0.00122622	0.000341602
	PF3D7_0926400	downregulated	monocarboxylate transporter, putative	Annotated Gene Product, Unknown Function	Conserved Outside of Apicomplexa	ND	Mutable in CDS	20.17	24.3	10.82	6.42	0.53644	0.264198	0.00784713	4.31572e-05	0.0354588	0.000397298
	PF3D7_0615100	downregulated	enoyl-acyl carrier reductase	Known Pathway	Conserved Outside of Apicomplexa	ND	Non - Mutable in CDS	33.49	39.8	11.15	6.82	0.332935	0.171357	1.16566e-05	9.19076e-08	0.000119728	1.50442e-06
	PF3D7_0211400	downregulated	beta-ketoacyl-ACP synthase III	Known Pathway	Conserved Outside of Apicomplexa	Slow	Mutable in CDS	34.01	28.46	11.82	5.17	0.347545	0.181658	2.37939e-05	2.313e-07	0.000225625	3.43923e-06
	PF3D7_1344600	downregulated	lipoyl synthase	Known Pathway	Conserved Outside of Apicomplexa	Dispensable	Non - Mutable in CDS	44.16	62.14	11.68	11.69	0.264493	0.188124	1.64529e-07	3.96455e-07	2.51216e-06	5.61562e-06
	PF3D7_0922900	downregulated	3-oxoacyl-[acyl-carrier-protein] reductase	Known Pathway	Conserved Outside of Apicomplexa	Dispensable	Mutable in CDS	29.08	34.46	14.87	13.26	0.511348	0.384794	0.0046859	0.00250175	0.0230242	0.0141675
	PF3D7_1114800	downregulated	glycerol-3-phosphate dehydrogenase, putative	Known Pathway	Conserved Outside of Apicomplexa	Dispensable	Non - Mutable in CDS	24.26	41.29	9.64	3.45	0.397362	0.0835553	0.000187134	9.68112e-14	0.00141158	7.23536e-12

## Sheet: Figure 4c
GO.ID	Term	Number of upregulated apicoplast-targeted genes in this GO term	log2 (Ratio of Up to Down-regulated genes)	p-value (Fisher_exact_test)	apicoplast-targeted geneIDs	Expression in heatshock
GO:0005524	ATP binding	12	3.70044	0.0447267	PF3D7_0411200,PF3D7_0509600,PF3D7_0813700,PF3D7_0828200,PF3D7_1221700,PF3D7_0816600,PF3D7_1232100,PF3D7_1333000,PF3D7_1443900,PF3D7_1216000,PF3D7_0910800,PF3D7_0711000	upregulated
GO:0051082	unfolded protein binding	4	2.32193	0.000223431	PF3D7_1221700,PF3D7_1232100,PF3D7_1443900,PF3D7_0409400	upregulated
GO:0016491	oxidoreductase activity	3	1	0.0419309	PF3D7_1419800.1,PF3D7_0729200,PF3D7_1419800.2	upregulated
GO:0016668	oxidoreductase activity, acting on a sulfur group of donors, NAD(P) as acceptor	2	1.58496	0.0394833	PF3D7_1419800.1,PF3D7_1419800.2	upregulated
GO:0006400	tRNA modification	2	1.58496	0.0394833	PF3D7_0411200.1, PF3D7_1242200.2	upregulated
GO:0006457	protein folding	5	2.58496	0.000479038	PF3D7_1221700,PF3D7_1232100,PF3D7_1333000,PF3D7_1443900,PF3D7_0409400	upregulated
GO:0006950	response to stress	2	1.58496	0.0143426	PF3D7_1221700,PF3D7_1443900	upregulated
GO:0016114	terpenoid biosynthetic process	2	1.58496	0.0394833	PF3D7_0209300,PF3D7_1337200	upregulated
GO:0009408	response to heat	2	1.58496	0.0143426	PF3D7_1443900,PF3D7_0409400	upregulated
GO:0005737	cytoplasm	9	3.32193	0.0440683	PF3D7_0509600,PF3D7_0921700,PF3D7_1221700,PF3D7_1419800.1,PF3D7_1232100,PF3D7_1333000,PF3D7_1216000,PF3D7_1119000,PF3D7_1419800.2	upregulated
GO:0051287	NAD binding	2	-1.58496	0.00441697	PF3D7_0922900,PF3D7_1114800	downregulated
GO:0006633	fatty acid biosynthetic process	3	-2	0.0132671	PF3D7_0615100,PF3D7_0211400,PF3D7_0922900	downregulated

## Sheet: Fig. 5a-b, Fig. 7, S3a-d
Figure 5a-b			Figure 5a-b, Figure 7, Supplementary Figure 3a-d
	PB_Mutant_ID	Gene.identification	Insertion_Site	Distance_to_gene	Type_of_Insertion	Gene_Function	FC.HS	FC.Growth	FC.HS.FC.Growth	PFS_by_HS	HS_phenotype_identification	interest.category	Publication	Gene_Identification	MIS	MFS	insertions_in_CDS
Pooled screen data	13-001	PF3D7_0106800	PfNF54_01_m1::289314	384	3UTRup	ras-related protein Rab-5C (RAB5c)	0.29	0.58	0.5	0.145	HS-Sensitive	prenylated_proteome, k13_interactome	Gisselberg et al. 2017	Non - Mutable in CDS	0.264	-2.504	0
	10-001	PF3D7_0112200	PfNF54_01_m1::463550	-1226	intergenic	multidrug resistance-associated protein 1 (MRP1)	4.38	4.23	1.035	4.535	HS-Tolerant	k13_interactome	Gnaedig et al. 2020	Mutable in CDS	1	-1.001	12
	6-004	PF3D7_0207600	PfNF54_02_m1::303412	-178	3UTRup	serine repeat antigen 5 (SERA5)	0.52	0.29	1.793	0.932	HS-Neutral	ART-targeted_proteome, k13_interactome	Ismail et al. 2016, Gnaedig et al. 2020	Non - Mutable in CDS	0.2	-2.737	0
	1-004	PF3D7_0208800	PfNF54_02_m1::358592	-547	intergenic	conserved Plasmodium protein, unknown function	0.43	0.08	5.375	2.311	HS- and Growth-Sensitive	DV_proteome	Lamarque et al. 2008	Non - Mutable in CDS	0.156	-2.83	0
	12-004	PF3D7_0218300	PfNF54_02_m1::747362	-221	3UTRup	apicoplast RNA methyltransferase precursor, putative	0.25	0.92	0.272	0.068	HS-Sensitive	downstream_of_isoprenoid_biosynthesis_DMAPP	Guggisberg et al. 2014	Mutable in CDS	0.97	-2.069	1
	3-004	PF3D7_0303000	PfNF54_03_m1::158005	-1340	intergenic	N-ethylmaleimide-sensitive fusion protein (NSF)	0.36	0.41	0.878	0.316	HS- and Growth-Sensitive	k13_interactome	Gnaedig et al. 2020	Non - Mutable in CDS	0.186	-3.241	0
	11-009	PF3D7_0417200	PfNF54_04_m1::747685	-344	5UTRup	bifunctional dihydrofolate reductase-thymidylate synthase (DHFR-TS)	1.25	1.49	0.839	1.049	HS-Neutral	ART-targeted_proteome	Ismail et al. 2016	Non - Mutable in CDS	0.125	-3.031	0
	10-017	PF3D7_0501500	PfNF54_05_m1::82305	0	exon	rhoptry-associated protein 3 (RAP3)	1.1	0.6	1.833	2.017	HS-Neutral	DV_proteome	Lamarque et al. 2008	Mutable in CDS	0.999	-2.948	2
	13-013	PF3D7_0524000	PfNF54_05_m1::997502	-1257	intergenic	karyopherin beta (KASbeta)	5.39	2.46	2.191	10	HS-Tolerant	DV_proteome	Lamarque et al. 2008	Non - Mutable in CDS	0.14	-2.943	0
	3-009	PF3D7_0532100	PfNF54_05_m1::1297245	-3986	intergenic	early transcribed membrane protein 5 (ETRAMP5)	2.6	1.06	2.453	6.377	HS-Tolerant	DV_proteome, k13_interactome	Lamarque et al. 2008	Non - Mutable in CDS	0.998	-2.57	0
	1-023	PF3D7_0606000	PfNF54_06_m1::255163	1359	intergenic	conserved Plasmodium protein, unknown function	0.31	0.3	1.033	0.32	HS- and Growth-Sensitive	k13_endocytosis	Birnbaum et al. 2020	Mutable in CDS	0.96	-2.925	1
	3-014	PF3D7_0606000	PfNF54_06_m1::255163	1359	intergenic	conserved Plasmodium protein, unknown function	1.4	0.36	3.889	5.444	HS-Neutral	k13_endocytosis	Birnbaum et al. 2020	Mutable in CDS	0.96	-2.925	1
	6-030	PF3D7_0608800	PfNF54_06_m1::364338	458	3UTRup	ornithine aminotransferase (OAT)	0.48	1.11	0.432	0.208	HS-Sensitive	ART-targeted_proteome, k13_interactome	Ismail et al. 2016	Mutable in CDS	0.978	-2.496	1
	3-015	PF3D7_0616800	PfNF54_06_m1::696387	0	exon	malate:quinone oxidoreductase, putative (MQO)	2.15	1.06	2.028	4.361	HS-Tolerant	k13_interactome	Gnaedig et al. 2020	Mutable in CDS	0.992	-0.442	2
	13-017	PF3D7_0621200	PfNF54_06_m1::871181	-125	3UTRup	pyridoxine biosynthesis protein PDX1 (PDX1)	0.5	0.85	0.588	0.294	HS- and Growth-Sensitive	k13_interactome	Gnaedig et al. 2020	Mutable in CDS	0.919	-2.67	1
	4-022	PF3D7_0621200	PfNF54_06_m1::872782	571	intergenic	pyridoxine biosynthesis protein PDX1 (PDX1)	0.33	0.62	0.532	0.176	HS-Sensitive	k13_interactome	Gnaedig et al. 2020	Mutable in CDS	0.919	-2.67	1
	11-026	PF3D7_0727200	PfNF54_07_m1::1156179	-558	intergenic	cysteine desulfurase, putative (NFS)	0.45	0.72	0.625	0.281	HS- and Growth-Sensitive	k13_interactome	Gnaedig et al. 2020	Non - Mutable in CDS	0.335	-2.553	0
	1-027	PF3D7_0731300	PfNF54_07_m1::1347572	-2448	intergenic	Plasmodium exported protein (PHISTb), unknown function (PfG174)	0.79	0.7	1.129	0.892	HS-Neutral	k13_interactome	Gnaedig et al. 2020	Non - Mutable in CDS	0.21	-2.693	0
	13-019	PF3D7_0731300	PfNF54_07_m1::1349693	-327	5UTRup	Plasmodium exported protein (PHISTb), unknown function (PfG174)	0.68	2.61	0.261	0.177	HS-Neutral	k13_interactome	Gnaedig et al. 2020	Non - Mutable in CDS	0.21	-2.693	0
	4-033	PF3D7_0813000	PfNF54_08_m1::642537	-548	intergenic	conserved Plasmodium protein, unknown function	0.55	0.74	0.743	0.409	HS-Neutral	k13_endocytosis	Birnbaum et al. 2020	Non - Mutable in CDS	0.241	-2.482	0
	2-030	PF3D7_0818900	PfNF54_08_m1::858580	-1810	intergenic	heat shock protein 70 (HSP70)	0.32	0.08	4	1.28	HS- and Growth-Sensitive	ART-targeted_proteome, DV_proteome	Ismail et al. 2016, Lamarque et al. 2008	Non - Mutable in CDS	0.225	-2.666	0
	4-032	PF3D7_0831600	PfNF54_08_m1::1357201	-1126	intergenic	cytoadherence linked asexual protein 8 (CLAG8)	0.16	0.49	0.327	0.052	HS-Sensitive	k13_interactome	Gnaedig et al. 2020	Mutable in CDS	1	-0.705	4
	12-029	PF3D7_0903200	PfNF54_09_m1::132932	-830	intergenic	ras-related protein RAB7 (RAB7)	0.49	1.7	0.288	0.141	HS-Sensitive	DV_proteome, k13_interactome, prenylated_proteome	Lamarque et al. 2008, Gnaedig et al. 2020, Gisselberg et al. 2017	Non - Mutable in CDS	0.151	-3.106	0
	3-028	PF3D7_0920800	PfNF54_09_m1::852132	-409	3UTRup	inosine-5'-monophosphate dehydrogenase (IMPDH)	0.45	0.12	3.75	1.688	HS- and Growth-Sensitive	DV_proteome, k13_interactome	Lamarque et al. 2008, Gnaedig et al. 2020	Non - Mutable in CDS	0.198	-2.648	0
	2-043	PF3D7_1022800	PfNF54_10_m1::955191	-695	intergenic	4-hydroxy-3-methylbut-2-en-1-yl diphosphate synthase (GcpE)	0.71	1.02	0.696	0.494	HS-Neutral	isoprenoid_biosynthesis	several	Non - Mutable in CDS	0.133	-3.19	0
	12-037	PF3D7_1033400	PfNF54_10_m1::1340834	201	3UTRup	haloacid dehalogenase-like hydrolase (HAD1)	0.41	1.42	0.289	0.118	HS-Sensitive	isprenoid_biosynthesis_regulator	Guggisberg et al. 2014	Non - Mutable in CDS	0.767	-2.311	0
	4-048	PF3D7_1033400	PfNF54_10_m1::1339529	-238	5UTRup	haloacid dehalogenase-like hydrolase (HAD1)	0.32	0.75	0.427	0.137	HS-Sensitive	isprenoid_biosynthesis_regulator	Guggisberg et al. 2014	Non - Mutable in CDS	0.767	-2.311	0
	10-048	PF3D7_1037300	PfNF54_10_m1::1479654	802	intergenic	ADP/ATP transporter on adenylate translocase (ADT)	0.47	0.91	0.516	0.243	HS-Sensitive	DV_proteome	Lamarque et al. 2008	Non - Mutable in CDS	0.178	-2.537	0
	12-050	PF3D7_1116800	PfNF54_11_m1::635189	-901	intergenic	heat shock protein 101 (HSP101)	0.65	1.51	0.43	0.28	HS-Neutral	DV_proteome	Lamarque et al. 2008	Non - Mutable in CDS	0.119	-3.014	0
	15-034	PF3D7_1135400	PfNF54_11_m1::1385613	498	5UTRup	conserved Plasmodium protein, unknown function	0.87	1.25	0.696	0.606	HS-Neutral	DV_proteome, k13_interactome	Lamarque et al. 2008, Gnaedig et al. 2020	Mutable in CDS	0.456	-3.016	1
	12-044	PF3D7_1136300	PfNF54_11_m1::1421962	-782	intergenic	tudor staphylococcal nuclease (TSN)	0.85	1.37	0.62	0.527	HS-Neutral	k13_interactome	Gnaedig et al. 2020	Mutable in CDS	1	-2.071	4
	3-034	PF3D7_1136300	PfNF54_11_m1::1423879	0	exon	tudor staphylococcal nuclease (TSN)	1.63	0.82	1.988	3.24	HS-Tolerant	k13_interactome	Gnaedig et al. 2020	Mutable in CDS	1	-2.071	4
	2-057	PF3D7_1219100	PfNF54_12_m1::756731	-931	intergenic	clathrin heavy chain, putative	0.73	0.11	6.636	4.845	HS-Neutral	k13_interactome	Gnaedig et al. 2020	Non - Mutable in CDS	0.121	-3.091	0
	5-041	PF3D7_1237700	PfNF54_12_m1::1571599	-794	intergenic	conserved protein, unknown function	0.69	0.32	2.156	1.488	HS-Neutral	DV_proteome	Lamarque et al. 2008	Non - Mutable in CDS	0.19	-3.369	0
	15-051	PF3D7_1302800	PfNF54_13_m1::153264	1609	intergenic	40S ribosomal protein S7, putative	0.64	0.09	7.111	4.551	HS-Neutral	k13_interactome	Gnaedig et al. 2020	Non - Mutable in CDS	0.134	-2.999	0
	12-069	PF3D7_1311600	PfNF54_13_m1::496613	302	3UTRup	conserved Plasmodium protein, unknown function	0.45	2.1	0.214	0.096	HS-Sensitive	prenylated_proteome	Gisselberg et al. 2017	Mutable in CDS	0.998	-2.434	1
	15-056	PF3D7_1311800	PfNF54_13_m1::500209	-1598	intergenic	M1-family alanyl aminopeptidase (M1AAP)	0.48	0.08	6	2.88	HS- and Growth-Sensitive	ART-targeted_proteome, DV_proteome	Ismail et al. 2016, Lamarque et al. 2008	Non - Mutable in CDS	0.127	-3.225	0
	6-111	PF3D7_1311800	PfNF54_13_m1::500209	-1598	intergenic	M1-family alanyl aminopeptidase (M1AAP)	0.32	0.19	1.684	0.539	HS- and Growth-Sensitive	ART-targeted_proteome, DV_proteome	Ismail et al. 2016, Lamarque et al. 2008	Non - Mutable in CDS	0.127	-3.225	0
	2-064	PF3D7_1319100	PfNF54_13_m1::788370	-1092	intergenic	conserved protein, unknown function	0.48	0.13	3.692	1.772	HS- and Growth-Sensitive	prenylated_proteome	Gisselberg et al. 2017	Mutable in CDS	1	-2.371	3
	11-061	PF3D7_1337200	PfNF54_13_m1::1502244	725	intergenic	1-deoxy-D-xylulose 5-phosphate synthase (DXS)	0.3	0.98	0.306	0.092	HS-Sensitive	isoprenoid_biosynthesis	several	Non - Mutable in CDS	0.123	-2.89	0
	12-061	PF3D7_1340700	PfNF54_13_m1::1620689	-628	intergenic	ras-related protein Rab-11B (RAB11b)	0.34	3.23	0.105	0.036	HS-Sensitive	k13_interactome, prenylated_proteome	Gnaedig et al. 2020, Gisselberg et al. 2017	Non - Mutable in CDS	0.91	-2.07	0
	10-065	PF3D7_1342000	PfNF54_13_m1::1652078	-1161	intergenic	40S ribosomal protein S6	0.78	1.54	0.506	0.395	HS-Neutral	k13_interactome	Gnaedig et al. 2020	Non - Mutable in CDS	0.127	-2.986	0
	6-100	PF3D7_1342000	PfNF54_13_m1::1652078	-1161	intergenic	40S ribosomal protein S6	0.9	0.39	2.308	2.077	HS-Neutral	k13_interactome	Gnaedig et al. 2020	Non - Mutable in CDS	0.127	-2.986	0
	12-063	PF3D7_1344800	PfNF54_13_m1::1795656	-648	intergenic	aspartate carbamoyltransferase (ATCase)	0.28	0.71	0.394	0.11	HS-Sensitive	DV_proteome, k13_interactome	Lamarque et al. 2008, Gnaedig et al. 2020	Non - Mutable in CDS	0.408	-2.437	0
	13-040	PF3D7_1345700	PfNF54_13_m1::1830405	686	intergenic	isocitrate dehydrogenase [NADP], mitochondrial (IDH)	0.74	0.9	0.822	0.608	HS-Neutral	k13_interactome	Gnaedig et al. 2020	Non - Mutable in CDS	0.121	-3.089	0
	1-072	PF3D7_1347200	PfNF54_13_m1::1889227	-656	intergenic	nucleoside transporter 1 (NT1)	0.81	0.56	1.446	1.172	HS-Neutral	DV_proteome	Lamarque et al. 2008	Non - Mutable in CDS	0.122	-3.111	0
	10-078	PF3D7_1407900	PfNF54_14_m1::286400	-1893	intergenic	plasmepsin I (PMI)	1.68	2.81	0.598	1.004	HS-Neutral	ART-targeted_proteome, DV_proteome	Ismail et al. 2016, Lamarque et al. 2008	Non - Mutable in CDS	0.594	-2.401	0
	12-080	PF3D7_1407900	PfNF54_14_m1::287548	-745	intergenic	plasmepsin I (PMI)	0.12	0.79	0.152	0.018	HS-Sensitive	ART-targeted_proteome, DV_proteome	Ismail et al. 2016, Lamarque et al. 2008	Non - Mutable in CDS	0.594	-2.401	0
	15-065	PF3D7_1407900	PfNF54_14_m1::289660	9	3UTRup	plasmepsin I (PMI)	1.06	1.3	0.815	0.864	HS-Neutral	ART-targeted_proteome, DV_proteome	Ismail et al. 2016, Lamarque et al. 2008	Non - Mutable in CDS	0.594	-2.401	0
	13-053	PF3D7_1410700	PfNF54_14_m1::431651	794	intergenic	conserved Plasmodium protein, unknown function	3.54	2.54	1.394	4.934	HS-Tolerant	DV_proteome	Lamarque et al. 2008	Mutable in CDS	0.79	-2.765	1
	12-082	PF3D7_1419200	PfNF54_14_m1::797725	0	exon	thioredoxin-like protein, putative	0.62	0.27	2.296	1.424	HS-Neutral	k13_interactome	Gnaedig et al. 2020	Mutable in CDS	0.311	-3.438	1
	12-083	PF3D7_1419200	PfNF54_14_m1::800911	782	intergenic	thioredoxin-like protein, putative	1.05	1.34	0.784	0.823	HS-Neutral	k13_interactome	Gnaedig et al. 2020	Mutable in CDS	0.311	-3.438	1
	2-071	PF3D7_1437700	PfNF54_14_m1::1525969	0	exon	succinyl-CoA ligase, putative	0.53	1.01	0.525	0.278	HS-Neutral	k13_interactome	Gnaedig et al. 2020	Mutable in CDS	1	-2.269	5
	10-072	PF3D7_1438100	PfNF54_14_m1::1541310	-49	3UTRup	secretory complex protein 62 (SEC62)	3.17	2.08	1.524	4.831	HS-Tolerant	DV_proteome	Lamarque et al. 2008	Non - Mutable in CDS	0.169	-2.953	0
	6-120	PF3D7_1438100	PfNF54_14_m1::1545431	2559	intergenic	secretory complex protein 62 (SEC62)	0.53	0.02	26.5	10	HS-Neutral	DV_proteome	Lamarque et al. 2008	Non - Mutable in CDS	0.169	-2.953	0
	4-090	PF3D7_1439900	PfNF54_14_m1::1622300	-280	5UTRup	triosephosphate isomerase (TIM)	0.32	0.75	0.427	0.137	HS-Sensitive	ART-targeted_proteome, isoprenoid_biosynthesis	Ismail et al. 2016	Non - Mutable in CDS	0.122	-3.063	0
	12-075	PF3D7_1442400	PfNF54_14_m1::1719119	0	exon	conserved Plasmodium protein, unknown function	1.07	0.29	3.69	3.948	HS-Neutral	k13_endocytosis	Birnbaum et al. 2020	Mutable in CDS	1	-0.445	8
	11-067	PF3D7_1446200	PfNF54_14_m1::1896224	1203	intergenic	M17 leucyl aminopeptidase (LAP)	0.4	0.9	0.444	0.178	HS-Sensitive	DV_proteome, k13_interactome	Lamarque et al. 2008, Gnaedig et al. 2020	Non - Mutable in CDS	0.122	-3.038	0
	Transcript_ID	Gene.NameSymbol	TranscriptProductDescription	NF54_37_1	NF54_37_2	NF54_41_1	NF54_41_2	PB4_37_1	PB4_37_2	PB4_41_1	PB4_41_2	PB31_37_1	PB31_37_2	PB31_41_1	PB31_41_2	fcNF54_1	fcNF54_2	fcPB4_1	fcPB4_2	fcPB31_1	fcPB31_2	fcNF54mean	fcPB4mean	fcPB31mean	logfcNF54_1	logfcNF54_2	logfcPB4_1	logfcPB4_2	logfcPB31_1	logfcPB31_2	pvNF54_1	pvNF54_2	pvPB4_1	pvPB4_2	pvPB31_1	pvPB31_2	fdrNF54_1	fdrNF54_2	fdrPB4_1	fdrPB4_2	fdrPB31_1	fdrPB31_2	classNF54	classPB4	classPB31	Figure
RNAseq data	PF3D7_0209300	IspF	2C-methyl-D-erythritol 2,4-cyclodiphosphate synthase	35.25	30.46	78.07	84.12	35.32	24.81	91.65	55.32	29.54	31.67	67.57	73.74	2.21475	2.76165	2.59485	2.22975	2.28741	2.32839	2.4882	2.4123	2.3079	1.14715	1.46553	1.37565	1.15688	1.19371	1.21933	0.00145041	0.00110558	0.0024703	0.00584304	0.00604633	0.00788816	0.00850186	0.00700861	0.0166445	0.0333553	0.0312495	0.0385583	UP	UP	UP	4E
	PF3D7_1022800	IspG	4-hydroxy-3-methylbut-2-en-1-yl diphosphate synthase (ferredoxin), putative	22.81	26.1	34.05	25.17	25.83	34.16	13.88	20.88	59.41	42.95	29.62	18.61	1.49277	0.964368	0.53736	0.611241	0.498569	0.433295	1.22857	0.5743	0.465932	0.577988	-0.0523446	-0.89604	-0.710186	-1.00413	-1.20658	0.0697977	0.471406	0.0214255	0.0570211	0.0184658	0.0091569	0.202996	0.489583	0.0818955	0.169653	0.0723849	0.0432705	NotSignificant	NA	DOWN	4E
	PF3D7_1037100	PyKII	pyruvate kinase 2	26.47	25.1	75.22	80.78	18.92	16.81	62.17	53.4	33.73	21.63	43.01	77.29	2.84171	3.21833	3.28594	3.17668	1.27513	3.57328	3.03002	3.23131	2.4242	1.50676	1.68631	1.71631	1.66752	0.35064	1.83725	4.31e-05	0.000219168	0.000203055	0.000134575	0.227693	0.00014178	0.000382806	0.00171381	0.00251838	0.00238872	0.462552	0.00118953	UP	UP	NA	4E
	PF3D7_1337200	DXS	1-deoxy-D-xylulose 5-phosphate synthase	11.41	11.86	33.36	35.76	10.99	10.32	19.62	17.17	14.67	10.46	17.42	24.91	2.92375	3.01518	1	1	1	2.38145	2.96946	1	1.69073	1.54782	1.59224	0	0	0	1.25184	2.74e-05	0.000447266	0.453175	0.491994	0.494719	0.00660569	0.000253854	0.00321986	0.461297	0.493958	0.495591	0.0333218	UP	NA	NA	4E
	PF3D7_1218400	TPT	triose or hexose phosphate/phosphate translocator, putative	239.12	250.55	182.77	167.12	146.45	169.11	215.25	311.47	175.24	152.71	151.54	181.99	0.764344	0.667013	1.46978	1.84182	0.864757	1.19174	0.715678	1.6558	1.02825	-0.387706	-0.584214	0.555605	0.881131	-0.209633	0.253065	0.142523	0.121159	0.143405	0.0277022	0.335372	0.304043	0.344334	0.316843	0.338264	0.100158	0.495591	0.495637	NotSignificant	NotSignificant	NotSignificant	4E
	PF3D7_1439900	TIM	triosephosphate isomerase	1953.38	1390.37	3521.98	3048.89	1393.54	1148.35	3335.35	2512.51	1143.1	1252.07	2401.28	2684.61	1.80302	2.19286	2.39344	2.18793	2.10067	2.14414	1.99794	2.29068	2.12241	0.850414	1.13282	1.25908	1.12957	1.07085	1.1004	0.014059	0.00880403	0.00519261	0.00691823	0.012145	0.0146275	0.0581189	0.0414307	0.0282781	0.0367592	0.0532279	0.0630379	UP	UP	UP	4E
	PF3D7_1124500	pdhA	pyruvate dehydrogenase E1 component subunit alpha	22.58	21.03	21.21	27.47	39.8	29.75	31.18	26.54	24.78	19.69	30.04	29.58	0.939327	1.30623	0.783417	0.892101	1.21227	1.50229	1.12278	0.837759	1.35728	-0.0903009	0.385408	-0.352148	-0.164721	0.277709	0.587159	0.387878	0.202836	0.192887	0.35125	0.27627	0.120965	0.486064	0.45305	0.418968	0.493958	0.495591	0.307969	NotSignificant	NotSignificant	NotSignificant	4E
	PF3D7_1446400	pdhB	pyruvate dehydrogenase E1 component subunit beta	35.07	26.39	33.73	31.89	36.23	38.18	30.69	17.77	20.49	18.39	27.92	24	0.961791	1.20841	0.847088	0.465427	1.36262	1.30506	1.0851	0.656257	1.33384	-0.0562051	0.273113	-0.239416	-1.10337	0.446379	0.384113	0.422717	0.274312	0.265225	0.00726116	0.171904	0.220454	0.486064	0.489583	0.461297	0.0379628	0.381561	0.470679	NotSignificant	NA	NotSignificant	4E
	PF3D7_0520500	na	Phosphomethyl pyrimidine kinase	na	na	na	na	na	na	na	na	na	na	na	na	na	na	na	na	na	na	na	na	na	na	na	na	na	na	na	na	na	na	na	na	na	na	na	na	na	na	na	na	na	na	4E
	PF3D7_0530200	PPT	Phosphoenolpyruvate/phosphate translocator	na	na	na	na	na	na	na	na	na	na	na	na	na	na	na	na	na	na	na	na	na	na	na	na	na	na	na	na	na	na	na	na	na	na	na	na	na	na	na	na	na	na
	PF3D7_0614000	na	Thiamin-phosphate synthase	na	na	na	na	na	na	na	na	na	na	na	na	na	na	na	na	na	na	na	na	na	na	na	na	na	na	na	na	na	na	na	na	na	na	na	na	na	na	na	na	na	na	4E
	PF3D7_0218300	rRNA-mt	apicoplast rRNA methyltransferase, putative	24.83	33.11	67.13	67.5	39.53	26.96	51.23	28.83	49.04	41.99	34.53	42.25	2.70358	2.03866	1.29598	1.06936	0.704119	1.00619	2.37112	1.18267	0.855156	1.43487	1.02762	0.374041	0.0967503	-0.506109	0.00890555	9.32e-05	0.0155147	0.248687	0.423683	0.14799	0.487078	0.000763968	0.0670139	0.461297	0.493958	0.344042	0.495637	UP	NotSignificant	NotSignificant	4E
	PF3D7_1033400	HAD1	haloacid dehalogenase-like hydrolase	867.07	686.61	2860.58	2331.26	542.42	411.44	2966.11	1545.55	327.09	761.71	1642.98	2219.76	3.29913	3.39532	5.46829	3.75644	5.02302	2.91418	3.34723	4.61237	3.9686	1.72209	1.76355	2.45109	1.90937	2.32856	1.54309	3.49e-06	0.000118818	1.7e-07	1.49e-05	5.24e-07	0.00114009	4.03e-05	0.00099102	8.92e-06	0.000425964	1.73e-05	0.00754741	UP	UP	UP	4E
	PF3D7_1119100	tRNA-mt	tRNA m(1)G methyltransferase, putative	47.3	37.1	112.75	98.86	46.45	32.35	146.03	74.7	30.03	43.47	69.93	104.52	2.38372	2.66469	3.14381	2.30912	2.32867	2.40442	2.52421	2.72646	2.36654	1.25322	1.41397	1.65251	1.20734	1.21951	1.26569	0.000561505	0.00156894	0.000336586	0.00423986	0.00518312	0.00611805	0.00372153	0.00951078	0.00363462	0.0264062	0.0278673	0.0313068	UP	UP	UP	4E
	PF3D7_1128400	FPPS/GGPPS	bifunctional farnesyl/geranylgeranyl diphosphate synthase	133.94	113.63	294.24	249.64	126.48	115.49	275.99	209.78	166.57	89.79	214.34	229.18	2.1968	2.19696	2.18208	1.81643	1.28679	2.5524	2.19688	1.99926	1.91959	1.13541	1.13551	1.12571	0.861109	0.363773	1.35185	0.00160382	0.00867256	0.0113396	0.0306237	0.219486	0.00373863	0.00922966	0.0408798	0.0507558	0.108127	0.449741	0.0209629	UP	NA	NA	4E
	PF3D7_1239600	ThzK	hydroxyethylthiazole kinase	17.01	16.01	45.9	57.56	25.29	23.05	28.3	18.38	41.91	19.57	44.54	27.3	2.69841	3.59525	1.11902	0.797397	1.06275	1.39499	3.14683	0.958208	1.22887	1.43211	1.84609	0.162235	-0.32663	0.087807	0.480257	9.59e-05	6.01e-05	0.409929	0.230365	0.421971	0.168569	0.000785259	0.000537938	0.461297	0.467646	0.495591	0.390099	UP	NotSignificant	NotSignificant	4E

## Sheet: Figure 6c
Figure 6c
	GeneID	Rank	Correl.Coef.	correctedPvalue	Gene.NameSymbol	TranscriptProductDescription	NF54_37_1	NF54_37_2	NF54_41_1	NF54_41_2	PB4_37_1	PB4_37_2	PB4_41_1	PB4_41_2	PB31_37_1	PB31_37_2	PB31_41_1	PB31_41_2	fcNF54_1	fcNF54_2	fcPB31_1	fcPB31_2	fcPB4_1	fcPB4_2	logfcNF54_1	logfcNF54_2	logfcPB31_1	logfcPB31_2	logfcPB4_1	logfcPB4_2	pvNF54_1	pvNF54_2	pvPB31_1	pvPB31_2	pvPB4_1	pvPB4_2	fdrNF54_1	fdrNF54_2	fdrPB31_1	fdrPB31_2	fdrPB4_1	fdrPB4_2	classNF54	classPB31	classPB4	fcNF54mean	fcPB4mean	fcPB31mean	pick_or_no
	PF3D7_0410900	2	0.35	0	N/A	conserved Plasmodium protein, unknown function	10.96	8.63	18.7	17.58	12.31	12.38	19.18	21.41	9.15	14.61	11.21	18.34	1	1	1	1	1	1.7294	0	0	0	0	0	0.790273	0.481358	0.485532	0.494719	0.494066	0.453175	0.0430732	0.486064	0.489583	0.495591	0.495637	0.461297	0.137847	NA	NA	NA	1	1.3647	1	FALSE
	PF3D7_1451300	5	0.34	9e-13	NSE2	E3 SUMO-protein ligase NSE2, putative	114.01	147.26	142.66	159.92	79.63	143.39	95.5	83.38	248.21	87.6	122.19	93.42	1.25129	1.08597	0.492285	1.06644	1.1993	0.581491	0.323421	0.118985	-1.02244	0.0928006	0.262189	-0.782171	0.210106	0.389052	0.0168021	0.42173	0.329783	0.0410679	0.456893	0.489583	0.0673508	0.495637	0.461297	0.132991	No_difference	NA	No_difference	1.16863	0.890394	0.779362	TRUE
	PF3D7_0424700	6	0.31	8.3e-11	FIKK4.2	serine/threonine protein kinase, FIKK family	122.12	166.96	170.45	130.88	84.52	137.63	285.06	522.62	22.89	118.7	132.6	285.79	1.39576	0.7839	5.79292	2.40767	3.37269	3.79728	0.481049	-0.351258	2.53429	1.26764	1.7539	1.92497	0.110913	0.245562	5.4e-08	0.00605204	0.00014953	1.28e-05	0.287795	0.489583	2.38e-06	0.031081	0.00207153	0.000379578	No_difference	UP	UP	1.08983	3.58499	4.10029	TRUE
	PF3D7_0202000	17	0.28	5e-09	KAHRP	knob-associated histidine-rich protein	3618.92	3514.75	2906.4	4639.59	927.4	785.64	5522.25	16165.3	551.68	1054.87	5020.98	7952.26	0.803113	1.32003	9.10125	7.53862	5.95455	20.576	-0.316326	0.400575	3.18607	2.9143	2.57399	4.36289	0.189203	0.194115	1.23e-11	4.49e-09	4.12e-08	0	0.423238	0.439973	1.38e-09	7.94e-08	2.49e-06	0	No_difference	UP	UP	1.06157	13.2653	8.31994	TRUE
	PF3D7_0614300	22	0.27	1.3e-08	MFR1	major facilitator superfamily-related transporter, putative	259.15	255.9	393.97	277.69	147.21	135.81	317.02	384.71	300.73	200.84	244.84	324.3	1.52024	1.08515	0.814152	1.61472	2.15352	2.83271	0.604298	0.117895	-0.29663	0.691282	1.1067	1.50218	0.0609709	0.389915	0.27191	0.0845575	0.0125998	0.000518887	0.182945	0.489583	0.495591	0.236917	0.0548001	0.0063794	No_difference	No_difference	UP	1.30269	2.49311	1.21444	TRUE
	PF3D7_0805000	23	0.27	1.9e-08	N/A	alpha/beta hydrolase, putative	32.03	34.12	7.69	9.78	49.33	53.14	5.25	26.28	42.51	22.61	35.54	13.81	0.240087	0.286635	0.836039	0.610792	0.106426	0.494543	-2.05837	-1.80271	-0.258359	-0.711248	-3.23208	-1.01583	2.2e-08	0.000115028	0.299091	0.0830893	1.3e-12	0.0121688	4.05e-07	0.000967943	0.495591	0.233637	1.36e-10	0.054856	DOWN	No_difference	DOWN	0.263361	0.300484	0.723415	TRUE
	PF3D7_1030600	26	0.27	2.5e-08	KAE1	tRNA N6-adenosine threonylcarbamoyltransferase	56.9	41.53	67.14	58.48	51.74	39.24	78.59	55.82	25.88	48.7	40.79	68.03	1.17996	1.40814	1.57612	1.39692	1.51894	1.42253	0.238744	0.493789	0.656378	0.482249	0.603066	0.508457	0.280022	0.145673	0.082904	0.167584	0.121771	0.136329	0.486064	0.361478	0.22661	0.389157	0.300808	0.317747	No_difference	No_difference	No_difference	1.29405	1.47073	1.48652	TRUE
	PF3D7_0201900	29	0.26	5.5e-08	EMP3	erythrocyte membrane protein 3	129.16	82.37	461.21	407.29	24.43	24.85	643.7	812.57	29.74	120.55	364.76	805.6	3.57084	4.94464	12.265	6.6827	26.3488	32.699	1.83626	2.30587	3.61647	2.74043	4.71966	5.03117	8.13e-07	8.16e-07	1.79e-14	3.2e-08	0	0	1.08e-05	1.09e-05	2.82e-12	5.01e-07	0	0	UP	UP	UP	4.25774	29.5239	9.47383	TRUE
	PF3D7_1466400	40	0.25	2.3e-07	ApiAP2	AP2 domain transcription factor AP2-EXP	86.96	63.68	30	45.83	61.3	99.4	71.18	72.02	41.32	75.57	68.48	48.2	0.344986	0.719692	1.65731	0.637819	1.16117	0.724547	-1.53539	-0.474548	0.728842	-0.64878	0.215585	-0.464848	2.11e-05	0.17286	0.0621061	0.103533	0.366439	0.148869	0.000202283	0.405553	0.182589	0.274797	0.461297	0.33786	NA	No_difference	No_difference	0.532339	0.942861	1.14756	TRUE
	PF3D7_1446200	59	0.24	8.1e-07	LAP	M17 leucyl aminopeptidase	857.16	798.92	1024.94	831.06	568.64	448.54	1446.18	1426.06	387.68	707.02	809.19	1070	1.19574	1.04023	2.08726	1.51339	2.54323	3.17934	0.257903	0.0569016	1.06161	0.597788	1.34666	1.66873	0.263271	0.438929	0.0127682	0.116809	0.00298735	0.000133196	0.486064	0.489583	0.0551089	0.299609	0.0192187	0.00237164	No_difference	NA	UP	1.11798	2.86128	1.80033	TRUE
	PF3D7_0928600	64	0.24	1.1e-06	N/A	conserved Plasmodium protein, unknown function	13.43	18.89	39.49	53.38	27.93	4.11	22.6	11.84	6	33.91	23.11	44.08	2.94043	2.82583	3.85167	1.29991	0.809166	1	1.55603	1.49868	1.94548	0.378413	-0.305493	0	2.49e-05	0.000877943	2.24e-05	0.223793	0.221248	0.491994	0.000234907	0.0056926	0.000408675	0.475371	0.460832	0.493958	UP	NA	NA	2.88313	0.904583	2.57579	TRUE
	PF3D7_1255200	67	0.24	1.1e-06	VAR	erythrocyte membrane protein 1, PfEMP1	9.33	19.31	2.16	2.76	2.05	2.89	2	6.03	1.3	0.65	2.19	1.02	1	1	1	1	1	1	0	0	0	0	0	0	0.481358	0.485532	0.494719	0.494066	0.453175	0.491994	0.486064	0.489583	0.495591	0.495637	0.461297	0.493958	NA	NA	NA	1	1	1	FALSE
	PF3D7_0522800	93	0.22	4.9e-06	BUD31	pre-mRNA-splicing factor BUD31, putative	276.33	175.71	231.69	231.5	185.93	230.87	415.77	354.74	121.96	191.03	258.81	333.29	0.838454	1.31751	2.12209	1.7447	2.23616	1.53654	-0.254196	0.397816	1.08549	0.802979	1.16103	0.619681	0.236683	0.195684	0.0112119	0.0553752	0.00928671	0.0899098	0.486064	0.442471	0.0503427	0.174159	0.0441041	0.234046	No_difference	NA	NA	1.07798	1.88635	1.93339	TRUE
	PF3D7_1466800	95	0.22	5.5e-06	N/A	conserved Plasmodium protein, unknown function	363.44	393.99	135.84	95.36	768.96	644.19	292.62	260.62	186.91	236.25	468.74	206.45	0.373762	0.242037	2.50784	0.873862	0.38054	0.40457	-1.41981	-2.0467	1.32644	-0.194522	-1.39388	-1.30554	7.52e-05	1.41e-05	0.00266005	0.356485	0.00101784	0.00193718	0.000626951	0.000143636	0.0168817	0.495637	0.00857765	0.0151142	DOWN	NA	DOWN	0.307899	0.392555	1.69085	TRUE
	PF3D7_1121700	107	0.21	1.2e-05	GCN20	protein GCN20	72.74	51.93	61.78	71.34	55.77	73.3	95.44	97.18	42.99	82.84	63.58	86.23	0.849326	1.37377	1.47895	1.04092	1.71131	1.32578	-0.235609	0.458143	0.564572	0.0578623	0.775105	0.406846	0.252066	0.163144	0.116274	0.448787	0.062709	0.191132	0.486064	0.389188	0.290812	0.495637	0.185298	0.407001	No_difference	No_difference	No_difference	1.11155	1.51855	1.25994	TRUE
	PF3D7_1102500	112	0.21	1.6e-05	GEXP02	Plasmodium exported protein (PHISTb), unknown function	853.48	587.49	253.23	271.83	1266.39	622.01	701.69	1108.09	165.65	699.76	561.48	695.67	0.296703	0.462697	3.38956	0.994155	0.554087	1.78147	-1.75291	-1.11186	1.7611	-0.00845709	-0.851816	0.833065	1.51e-06	0.0119737	0.000109558	0.499296	0.0267406	0.0351405	1.88e-05	0.0541918	0.00145395	0.499467	0.0963749	0.118597	DOWN	NA	NA	0.3797	1.16778	2.19186	TRUE
	PF3D7_1456900	116	0.21	2e-05	N/A	conserved protein, unknown function	240.02	192.13	120.88	136.91	230.19	195.74	305.86	313.05	110.53	213.64	201.6	242.91	0.503625	0.71259	1.82394	1.13701	1.32873	1.59932	-0.989579	-0.488855	0.867058	0.18524	0.410046	0.677454	0.00395275	0.165415	0.0338984	0.352212	0.225042	0.0710205	0.0197986	0.392626	0.115038	0.495637	0.461297	0.198229	NA	No_difference	No_difference	0.608108	1.46402	1.48047	TRUE
	PF3D7_1438100	117	0.21	2.2e-05	SEC62	translocation protein SEC62, putative	164.76	226.74	112.56	87.07	125.3	173.73	111.71	146.04	429.81	184.38	141.93	135.75	0.683176	0.384008	0.330216	0.736251	0.89154	0.840615	-0.549672	-1.38079	-1.59852	-0.44173	-0.165628	-0.250483	0.0673103	0.00245489	0.000435093	0.196475	0.319093	0.284217	0.197327	0.013916	0.00435093	0.434621	0.461297	0.493958	NA	NA	No_difference	0.533592	0.866078	0.533233	TRUE
	PF3D7_0309300	125	0.21	2.6e-05	N/A	N2227-like protein, putative	79.46	78.63	39.54	42	75.63	83.86	78.95	108.63	58.56	47.05	84.4	77.45	0.497609	0.534147	1.44126	1.64612	1.0439	1.29537	-1.00692	-0.904691	0.527327	0.719071	0.0619806	0.373368	0.00344833	0.0335881	0.132224	0.0763973	0.494294	0.211802	0.0176138	0.123563	0.319696	0.220072	0.49569	0.437354	NA	No_difference	No_difference	0.515878	1.16964	1.54369	TRUE
	PF3D7_0410000	127	0.21	2.6e-05	EVP1	erythrocyte vesicle protein 1	90.93	110.92	54.22	53.31	83.3	115.04	101.76	121.48	155.48	216.28	116.93	100.48	0.596283	0.480617	0.752058	0.464583	1.22161	1.05598	-0.745931	-1.05704	-0.411084	-1.10599	0.288782	0.0785832	0.0220244	0.0159821	0.198669	0.0153364	0.30955	0.439369	0.0835405	0.0687194	0.419759	0.0654966	0.461297	0.493958	DOWN	NA	No_difference	0.53845	1.13879	0.608321	TRUE
	PF3D7_1206700	136	0.2	3.2e-05	EIF5	eukaryotic translation initiation factor 5, putative	298.28	287.49	330.62	294.5	266.01	240.16	363.44	357.39	228.02	335.39	346.19	395.35	1.10842	1.02438	1.51824	1.17878	1.36626	1.48813	0.148507	0.0347559	0.602404	0.237291	0.450237	0.573503	0.365108	0.457002	0.101521	0.314984	0.20022	0.107513	0.486064	0.489583	0.263305	0.495637	0.429638	0.265742	No_difference	No_difference	No_difference	1.0664	1.4272	1.34851	TRUE
	PF3D7_1247200	144	0.2	4.2e-05	N/A	conserved protein, unknown function	17.73	11.77	7.81	30.48	27.39	11.61	36.23	29.74	14.51	26.36	11.48	26.32	1	2.58963	1	0.998483	1.32275	2.56158	0	1.37275	0	-0.00219088	0.403536	1.35704	0.481358	0.00205987	0.494719	0.495786	0.229221	0.00153216	0.486064	0.0120869	0.495591	0.496923	0.461297	0.0127232	NA	NA	NA	1.79482	1.94217	0.999241	FALSE
	PF3D7_0522900	146	0.2	4.2e-05	N/A	zinc finger protein, putative	9.95	19.46	11.57	5.86	18.38	30.17	11.82	10.44	14.2	13.23	12.92	8.12	1	1	1	1	1	0.346039	0	0	0	0	0	-1.53099	0.481358	0.485532	0.494719	0.494066	0.453175	0.000357819	0.486064	0.489583	0.495591	0.495637	0.461297	0.00483393	NA	NA	NA	1	0.67302	1	FALSE
	PF3D7_1203000	147	0.2	4.6e-05	ORC1	origin recognition complex subunit 1	30.95	45.17	56.52	56.57	40.97	50.31	31.99	27.95	70.96	42.42	34.25	33.91	1.82617	1.25238	0.482666	0.799387	0.780815	0.555556	0.868822	0.324672	-1.0509	-0.323034	-0.356947	-0.847997	0.0124106	0.240028	0.0144695	0.267388	0.190102	0.0298475	0.0522941	0.489583	0.0599466	0.495637	0.414502	0.106291	NA	NA	No_difference	1.53928	0.668185	0.641027	TRUE
	PF3D7_1340600	150	0.2	4.7e-05	DBR1	RNA lariat debranching enzyme, putative	101.72	101.99	303.8	206.19	111.34	95.62	290.43	199.79	75.16	100.97	167.12	237.3	2.98663	2.02167	2.22352	2.3502	2.6085	2.08942	1.57852	1.01555	1.15285	1.23279	1.38322	1.0631	1.93e-05	0.0165123	0.00767585	0.007333	0.00234936	0.0102939	0.000186911	0.0706251	0.0377242	0.0362817	0.0161554	0.0488057	UP	UP	UP	2.50415	2.34896	2.28686	TRUE
	PF3D7_1251000	152	0.2	7e-05	N/A	HSP20-like chaperone, putative	10.07	11.33	21.3	3.53	12.44	18.17	20.18	3.61	10.72	11.13	5.22	11.97	2.11519	1	1	1	1.62219	1	1.08079	0	0	0	0.69794	0	0.00253076	0.485532	0.494719	0.494066	0.0856323	0.491994	0.0135739	0.489583	0.495591	0.495637	0.231615	0.493958	NA	NA	NA	1.5576	1.31109	1	FALSE
	PF3D7_0731300	154	0.2	5.1e-05	PfG174	Plasmodium exported protein (PHISTb), unknown function	108.7	53.32	247.13	224.31	71.53	38.02	506.93	292.2	30.73	127.26	288.76	476.39	2.27351	4.20686	9.39668	3.74344	7.08696	7.68543	1.18492	2.07275	3.23215	1.90436	2.82517	2.94213	0.00104317	8.04e-06	6.35e-12	8.43e-05	1.85e-09	5.84e-11	0.00639612	8.62e-05	8.01e-10	0.000752892	1.39e-07	4.88e-09	UP	UP	UP	3.24018	7.38619	6.57006	TRUE
	PF3D7_0303000	155	0.2	5.4e-05	NSF	N-ethylmaleimide-sensitive fusion protein	13.87	9.65	8.35	11.39	13.64	15.68	18.33	13.23	17.37	19.22	13.27	12.42	1	1	1	1	1	1	0	0	0	0	0	0	0.481358	0.485532	0.494719	0.494066	0.453175	0.491994	0.486064	0.489583	0.495591	0.495637	0.461297	0.493958	NA	NA	NA	1	1	1	FALSE
	PF3D7_0211700	159	0.2	7.6e-05	TKL1	tyrosine kinase-like protein, putative	7.9	10.86	25.55	26.13	11.32	11.24	13.14	7.58	16.1	22.46	13.27	17.28	3.23418	2.40608	1	0.769368	1	1	1.6934	1.26668	0	-0.378255	0	0	4.97e-06	0.00402476	0.494719	0.232883	0.453175	0.491994	5.54e-05	0.0213148	0.495591	0.488109	0.461297	0.493958	UP	NA	NA	2.82013	1	0.884684	TRUE
	PF3D7_1309100	161	0.19	8.5e-05	N/A	60S ribosomal protein L24, putative	3052.68	2432.89	4311.55	3932.66	2136.98	1868.81	4552.09	4120.71	1560.82	1776.12	2949.3	3569.11	1.41238	1.61646	1.88958	2.0095	2.13015	2.20499	0.49813	0.692834	0.918068	1.00684	1.09096	1.14077	0.102626	0.0713393	0.0266166	0.0229702	0.0137335	0.00645758	0.27062	0.214736	0.0961719	0.0892414	0.0584317	0.0353153	No_difference	UP	UP	1.51442	2.16757	1.94954	TRUE
	PF3D7_1473100	173	0.19	0.00013	N/A	GTPase-activating protein, putative	17.44	19.59	19.15	22.26	20.61	16.31	28.82	19.71	17.01	18.84	16.7	18.22	1	1.13629	1	1	1.39835	1	0	0.184336	0	0	0.483726	0	0.481358	0.338472	0.494719	0.494066	0.180851	0.491994	0.486064	0.489583	0.495591	0.495637	0.400013	0.493958	NA	NA	NA	1.06815	1.19918	1	FALSE
	PF3D7_1446900	174	0.19	0.00013	N/A	glutaminyl-peptide cyclotransferase, putative	163.87	156.17	210.68	207.31	92.61	107.43	290.96	202.42	125.33	117.72	159.54	223.2	1.28565	1.32746	1.27296	1.89602	3.14178	1.8842	0.362502	0.408672	0.348186	0.922978	1.65158	0.913955	0.181648	0.189554	0.229245	0.0335547	0.00033904	0.0234168	0.411624	0.432744	0.464542	0.118822	0.00365417	0.0884357	No_difference	No_difference	UP	1.30656	2.51299	1.58449	TRUE
	PF3D7_0622200	178	0.19	0.00017	N/A	radical SAM protein, putative	44.25	43.63	51.12	53.07	40.5	34.03	90.65	83.52	14.84	40.66	47.9	66.93	1.15525	1.21636	3.22776	1.64609	2.23827	2.45431	0.20821	0.282576	1.69053	0.719043	1.16239	1.29531	0.307741	0.267843	0.000193834	0.0764051	0.00921467	0.00235951	0.486064	0.489583	0.0023033	0.220072	0.0437986	0.0172262	No_difference	NA	UP	1.18581	2.34629	2.43693	TRUE
	PF3D7_0214300	181	0.19	0.00016	N/A	conserved Plasmodium protein, unknown function	43.53	43.04	21.63	23.19	75.02	86.56	43.43	61.13	39.83	40.64	55.64	45.68	0.496899	0.538801	1.39694	1.12402	0.578912	0.706215	-1.00898	-0.892175	0.482267	0.168662	-0.788583	-0.50182	0.0033924	0.0355633	0.153458	0.364394	0.0362152	0.13082	0.0173749	0.129238	0.352463	0.495637	0.12179	0.308117	NA	No_difference	No_difference	0.51785	0.642564	1.26048	TRUE
	PF3D7_1411300	182	0.19	0.00017	N/A	DnaJ protein, putative	43.8	32.23	32.15	39.28	36.51	30.46	43.09	35.71	47.62	60.11	34.95	34.97	0.734018	1.21874	0.733935	0.581767	1.18022	1.17236	-0.446112	0.285391	-0.446275	-0.781487	0.239061	0.229412	0.110654	0.265934	0.178793	0.0639053	0.347796	0.314219	0.287517	0.489583	0.391655	0.19442	0.461297	0.493958	No_difference	No_difference	No_difference	0.976379	1.17629	0.657851	TRUE
	PF3D7_1205400	184	0.19	0.00017	N/A	kelch domain-containing protein, putative	2.28	3.41	1.43	2.51	5.94	3.99	2.59	3.51	4.74	7.92	2.69	2.2	1	1	1	1	1	1	0	0	0	0	0	0	0.481358	0.485532	0.494719	0.494066	0.453175	0.491994	0.486064	0.489583	0.495591	0.495637	0.461297	0.493958	NA	NA	NA	1	1	1	FALSE
	PF3D7_1458500	205	0.18	0.0003	SAS4	spindle assembly abnormal protein 4, putative	11.27	12.26	7.79	4.65	15.57	16.73	4.48	8.36	23.57	18.67	12.13	4.86	1	1	0.514637	1	1	1	0	0	-0.958372	0	0	0	0.481358	0.485532	0.02325	0.494066	0.453175	0.491994	0.486064	0.489583	0.0864833	0.495637	0.461297	0.493958	NA	NA	NA	1	1	0.757319	FALSE
	PF3D7_1337200	209	0.18	0.0003	DXS	1-deoxy-D-xylulose 5-phosphate synthase	11.41	11.86	33.36	35.76	10.99	10.32	19.62	17.17	14.67	10.46	17.42	24.91	2.92375	3.01518	1	2.38145	1	1	1.54782	1.59224	0	1.25184	0	0	2.74e-05	0.000447266	0.494719	0.00660569	0.453175	0.491994	0.000253854	0.00321986	0.495591	0.0333218	0.461297	0.493958	UP	NA	NA	2.96946	1	1.69073	TRUE
	PF3D7_1033200	212	0.18	0.00033	ETRAMP10.2	early transcribed membrane protein 10.2	406.46	360.17	635.62	467.84	402.11	407.78	629.37	635.76	479.15	336.37	749.64	794.91	1.56379	1.29894	1.56452	2.3632	1.56517	1.55908	0.645051	0.377337	0.645721	1.24074	0.646318	0.640691	0.0490504	0.20757	0.0863603	0.00702114	0.104149	0.0826496	0.156169	0.460726	0.233194	0.035044	0.268528	0.221022	No_difference	NA	No_difference	1.43137	1.56212	1.96386	TRUE
	PF3D7_0916100	249	0.17	0.00087	TRX3	thioredoxin 3	61.21	110.73	32.04	29.04	84.75	100.95	69	61.29	85.2	108.95	67.66	83.59	0.523444	0.26226	0.794131	0.767233	0.814159	0.607132	-0.933893	-1.93093	-0.33255	-0.382264	-0.296617	-0.719917	0.00604945	3.94e-05	0.247568	0.230478	0.226901	0.0546154	0.0285999	0.000366193	0.489916	0.484498	0.461297	0.164483	DOWN	No_difference	No_difference	0.392852	0.710646	0.780682	TRUE
	PF3D7_1468200	259	0.17	0.00083	TLS1	telomere length and silencing protein 1, putative	72.69	59.27	81.71	52.91	78.1	68.09	104.94	95.92	55.44	96	93.49	85.15	1.12409	0.892694	1.68633	0.886979	1.34366	1.40872	0.168756	-0.163762	0.753885	-0.173028	0.42617	0.494389	0.34523	0.381464	0.0559515	0.372372	0.21488	0.143199	0.486064	0.489583	0.169096	0.495637	0.451507	0.329301	No_difference	No_difference	No_difference	1.00839	1.37619	1.28665	TRUE
	PF3D7_1471200	260	0.17	0.00083	SulP	inorganic anion exchanger, inorganic anion antiporter	164.91	166.35	234.83	193.69	151.91	181.13	183.98	177.06	354.22	137.6	257.19	283.08	1.42399	1.16435	0.726074	2.05727	1.21111	0.97753	0.509938	0.219528	-0.461811	1.04073	0.276332	-0.0327872	0.0971672	0.312331	0.170432	0.0195739	0.318956	0.463309	0.259844	0.489583	0.379034	0.0794139	0.461297	0.493958	No_difference	NA	No_difference	1.29417	1.09432	1.39167	TRUE
	PF3D7_1219000	264	0.17	0.00089	FRM2	formin 2	27.71	34.45	33.21	35.76	45.58	42.69	35.17	41.44	61.01	61.91	34.34	44.73	1.19848	1.03803	0.562859	0.7225	0.77161	0.970719	0.261211	0.0538428	-0.829156	-0.46893	-0.374056	-0.0428742	0.260431	0.441418	0.0426599	0.181992	0.180373	0.454516	0.486064	0.489583	0.136435	0.412332	0.399394	0.493958	No_difference	No_difference	No_difference	1.11826	0.871165	0.642679	TRUE
	PF3D7_0621200	268	0.17	0.00095	PDX1	pyridoxine biosynthesis protein PDX1	354.79	405.33	773.67	1100.88	178.94	227.25	942.37	1173.66	118.06	161.14	1000.54	1492.47	2.18064	2.71601	8.47484	9.26195	5.2664	5.16462	1.12475	1.44149	3.08319	3.21132	2.39682	2.36866	0.0017557	0.0013033	5.22e-11	1.2e-10	3.1e-07	1.09e-07	0.00995247	0.00811704	4.78e-09	2.6e-09	1.55e-05	5.83e-06	UP	UP	UP	2.44833	5.21551	8.86839	TRUE
	PF3D7_1231800	269	0.17	0.00096	N/A	asparagine-rich protein, putative	29.69	16.4	12.04	10.18	18.12	14.3	13.02	22.25	12.71	19.02	9.99	13.15	0.405524	1	1	1	1	1.55594	-1.30214	0	0	0	0	0.63779	0.000250475	0.485532	0.494719	0.494066	0.453175	0.083625	0.00183337	0.489583	0.495591	0.495637	0.461297	0.222895	NA	NA	NA	0.702762	1.27797	1	FALSE
	PF3D7_0820200	283	0.16	0.0012	PGPS	phosphatidylglycerophosphate synthase	47.14	28.56	55.06	50.15	51.79	33.17	69.88	54.46	42.2	70.73	42.8	76.66	1.16801	1.75595	1.01422	1.08384	1.3493	1.64185	0.224053	0.812254	0.0203678	0.116152	0.432206	0.715318	0.293207	0.0434205	0.477738	0.403841	0.211146	0.0604011	0.486064	0.148125	0.495591	0.495637	0.445841	0.176442	No_difference	No_difference	No_difference	1.46198	1.49557	1.04903	TRUE
	PF3D7_1307100	285	0.16	0.0012	UTP6	U3 small nucleolar RNA-associated protein 6, putative	33.37	32.99	29.17	36.66	23.15	23.76	35.63	43.22	17.64	22.65	22.68	43.66	0.874138	1.11125	1.28571	1.92759	1.53909	1.81902	-0.194066	0.152178	0.36257	0.946801	0.62208	0.863164	0.288264	0.363064	0.220231	0.0302032	0.113782	0.0303125	0.486064	0.489583	0.450454	0.10927	0.286344	0.107341	No_difference	No_difference	No_difference	0.992692	1.67906	1.60665	TRUE
	PF3D7_1370300	288	0.16	0.0014	MAHRP1	membrane associated histidine-rich protein 1	2786.55	1779.94	434.93	431.29	840.22	711.92	752.43	1919.05	179.2	684.43	903.78	940.41	0.156082	0.242306	5.04342	1.374	0.895515	2.6956	-2.67962	-2.0451	2.3344	0.458387	-0.15921	1.43061	5.7e-13	1.43e-05	4.92e-07	0.179623	0.323989	0.000895594	2.55e-11	0.000145226	1.65e-05	0.408593	0.461297	0.00889331	DOWN	NA	NA	0.199194	1.79556	3.20871	TRUE
	PF3D7_0524300	289	0.16	0.0013	N/A	conserved Plasmodium protein, unknown function	48.38	31.34	70.94	49.71	45.28	39.1	74.03	49.46	36.03	31.06	43.66	54.04	1.46631	1.58615	1.21177	1.73986	1.63494	1.26496	0.552189	0.665531	0.277113	0.79897	0.709236	0.339094	0.0793776	0.0793363	0.276686	0.056263	0.0819309	0.234261	0.224088	0.232044	0.495591	0.17656	0.22449	0.472665	No_difference	No_difference	No_difference	1.52623	1.44995	1.47581	TRUE
	PF3D7_1436900	291	0.16	0.0014	N/A	histidine triad protein, putative	35.27	23.92	27.66	23.94	22.48	19.68	43.51	28.05	16.95	16.2	22.35	36.1	0.784236	1.00084	1.31858	2.2284	1.9355	1.4253	-0.35064	0.00120576	0.39899	1.15601	0.952705	0.511271	0.165695	0.48454	0.198338	0.0110266	0.0280342	0.134983	0.385084	0.489583	0.419759	0.0499054	0.100147	0.315255	No_difference	NA	No_difference	0.892536	1.6804	1.77349	TRUE
	PF3D7_0806500	305	0.16	0.0016	N/A	DnaJ protein, putative	109.71	149.21	92.27	81.7	108.94	157.68	115.54	135.3	212.73	279.62	129.1	103.88	0.841035	0.54755	0.606873	0.371504	1.06058	0.858067	-0.249761	-0.868936	-0.720535	-1.42855	0.0848586	-0.220838	0.240305	0.0394831	0.0676557	0.00258727	0.474881	0.306699	0.486064	0.139035	0.194476	0.015356	0.479609	0.493958	No_difference	NA	No_difference	0.694293	0.959325	0.489188	TRUE
	PF3D7_1433300	315	0.16	0.0018	N/A	chromatin assembly factor 1 P55 subunit, putative	20.63	25.48	13.75	16.01	20.76	29.43	17.77	19.61	39.3	22.96	20.89	14.1	0.666505	0.628336	0.531552	0.614111	0.855973	0.666327	-0.585312	-0.670392	-0.911717	-0.703427	-0.224363	-0.585698	0.0559057	0.0889846	0.0291614	0.0854683	0.27583	0.0956415	0.172391	0.252123	0.102944	0.238467	0.461297	0.244787	No_difference	No_difference	No_difference	0.647421	0.76115	0.572832	TRUE
	PF3D7_0905200	321	0.16	0.002	N/A	mitochondrial carrier protein, putative	29.09	23.6	19.22	17.74	24.94	22.34	27.42	23.83	10.3	24.39	23.55	24.95	0.660708	0.751695	2.28641	1.02296	1.09944	1.0667	-0.597915	-0.411781	1.19308	0.0327501	0.136767	0.0931498	0.0522589	0.207992	0.00606893	0.468391	0.431125	0.426783	0.164085	0.461122	0.0312809	0.495637	0.461297	0.493958	No_difference	NA	No_difference	0.706202	1.08307	1.65468	TRUE
	PF3D7_0404500	322	0.16	0.002	P52	6-cysteine protein P52	3.77	6.03	6.06	6.52	5.37	7.57	4.73	5.11	4.08	1.14	3.57	5.33	1	1	1	1	1	1	0	0	0	0	0	0	0.481358	0.485532	0.494719	0.494066	0.453175	0.491994	0.486064	0.489583	0.495591	0.495637	0.461297	0.493958	NA	NA	NA	1	1	1	FALSE
	PF3D7_1038800	329	0.16	0.0022	N/A	RESA-like protein with PHIST and DnaJ domains	94.7	69.68	26.57	25.23	99.99	89.28	70.79	80.81	29.96	93.05	56.24	59.25	0.28057	0.362084	1.87717	0.636754	0.707971	0.90513	-1.83357	-1.4656	0.908559	-0.651191	-0.498238	-0.143803	5.26e-07	0.00140451	0.0278651	0.102682	0.119337	0.368438	7.2e-06	0.00864313	0.0997315	0.27292	0.297035	0.493958	DOWN	NA	No_difference	0.321327	0.80655	1.25696	TRUE
	PF3D7_1344100	334	0.15	0.0023	N/A	TLD domain-containing protein, putative	38.73	35.96	27.43	31.61	49.45	47.96	40.47	50.77	53.87	88.09	45.35	44.36	0.708237	0.879032	0.841841	0.503576	0.818402	1.05859	-0.497697	-0.186012	-0.24838	-0.989719	-0.289118	0.0821446	0.0870607	0.364089	0.306375	0.0266482	0.231741	0.436285	0.24061	0.489583	0.495591	0.099724	0.461297	0.493958	No_difference	NA	No_difference	0.793634	0.938496	0.672709	TRUE
	PF3D7_1011700	335	0.15	0.0023	RAD23	DNA repair protein RAD23, putative	186.12	166.1	270.77	225.39	185.47	180.24	377.97	285.78	166.97	174.9	240.63	337.2	1.45481	1.35695	1.44116	1.92796	2.0379	1.58555	0.540835	0.440371	0.527228	0.947074	1.02709	0.664986	0.0838961	0.172342	0.132268	0.0301664	0.0192802	0.0748149	0.233708	0.404841	0.319696	0.109207	0.0755772	0.205687	No_difference	No_difference	NA	1.40588	1.81173	1.68456	TRUE
	PF3D7_1447700	338	0.15	0.0026	N/A	conserved protein, unknown function	6.51	12.18	9.76	6.51	13.85	7.44	9.28	5	20.81	10.1	19.18	11	1	1	0.921672	1	1	1	0	0	-0.117674	0	0	0	0.481358	0.485532	0.407946	0.494066	0.453175	0.491994	0.486064	0.489583	0.495591	0.495637	0.461297	0.493958	NA	NA	NA	1	1	0.960836	FALSE
	PF3D7_1344800	339	0.15	0.0025	ATCase	aspartate carbamoyltransferase	192.31	164.48	501.08	470.89	105.71	118.71	624.05	468.78	133.85	122.94	322.72	453.91	2.60558	2.8629	2.41106	3.69213	5.90342	3.94895	1.38161	1.51748	1.26967	1.88445	2.56155	1.98147	0.000161394	0.000768823	0.00381232	9.85e-05	4.77e-08	7.35e-06	0.0012338	0.00507781	0.0220734	0.000864505	2.82e-06	0.000242838	UP	UP	UP	2.73424	4.92618	3.05159	TRUE
	PF3D7_1104200	353	0.15	0.0031	SNF2L	chromatin remodeling protein	84.97	60.13	46.07	59.23	73.43	66.9	100.36	101.88	63.82	79.59	83.66	83.06	0.542191	0.985032	1.31087	1.0436	1.36674	1.52287	-0.883126	-0.0217569	0.390529	0.0615667	0.450743	0.606793	0.00876538	0.496561	0.203303	0.445905	0.199919	0.0945922	0.0389877	0.497261	0.42564	0.495637	0.429153	0.243335	NA	No_difference	No_difference	0.763612	1.44481	1.17724	TRUE
	PF3D7_1429400	371	0.15	0.0035	N/A	rRNA (adenosine-2'-O-)-methyltransferase, putative	10.65	9.97	13.48	13.05	10.62	8.42	20.14	16.55	5.55	11.83	11.86	22.72	1	1	1	1.92054	1.89642	1	0	0	0	0.941513	0.92328	0	0.481358	0.485532	0.494719	0.0309221	0.0323111	0.491994	0.486064	0.489583	0.495591	0.111163	0.111634	0.493958	NA	NA	NA	1	1.44821	1.46027	FALSE
	PF3D7_1478600	375	0.15	0.0036	PTP3	EMP1-trafficking protein	39.58	23.28	60.16	78.29	1.41	1.13	9.16	7.23	9.31	35.04	70.57	213.1	1.51996	3.36297	7.58002	6.08162	1	1	0.604033	1.74974	2.9222	2.60446	0	0	0.0610554	0.000132798	4.57e-10	1.38e-07	0.453175	0.491994	0.183102	0.00109795	3.46e-08	1.96e-06	0.461297	0.493958	NA	UP	NA	2.44147	1	6.83082	TRUE
	PF3D7_0304400	381	0.15	0.004	RPL44	60S ribosomal protein L44	2995.07	2040.14	5626.63	4049.74	3351.89	2045.91	7812.46	3725.93	1575.42	3465.39	4005.19	4315.53	1.87863	1.98503	2.5423	1.24532	2.33076	1.82116	0.909681	0.989161	1.34613	0.31652	1.2208	0.864858	0.00933861	0.0188852	0.00234083	0.261846	0.00654637	0.0300581	0.0411188	0.0786276	0.0152331	0.495637	0.0336197	0.106773	UP	NA	NA	1.93183	2.07596	1.89381	TRUE
	PF3D7_1417600	401	0.14	0.0048	N/A	conserved Plasmodium protein, unknown function	24.14	29.21	17.3	19.35	25.92	31.46	23.55	38.35	22.63	39.93	19.46	34.9	0.716653	0.662444	0.85992	0.87403	0.908565	1.21901	-0.480654	-0.594129	-0.217725	-0.194246	-0.138339	0.285708	0.0943997	0.117088	0.329227	0.356688	0.340117	0.271725	0.25448	0.309762	0.495591	0.495637	0.461297	0.493958	No_difference	No_difference	No_difference	0.689549	1.06379	0.866975	TRUE
	PF3D7_1033400	410	0.14	0.0052	HAD1	haloacid dehalogenase-like hydrolase	867.07	686.61	2860.58	2331.26	542.42	411.44	2966.11	1545.55	327.09	761.71	1642.98	2219.76	3.29913	3.39532	5.02302	2.91418	5.46829	3.75644	1.72209	1.76355	2.32856	1.54309	2.45109	1.90937	3.49e-06	0.000118818	5.24e-07	0.00114009	1.7e-07	1.49e-05	4.03e-05	0.00099102	1.73e-05	0.00754741	8.92e-06	0.000425964	UP	UP	UP	3.34723	4.61237	3.9686	TRUE
	PF3D7_0523400	413	0.14	0.0053	N/A	DnaJ protein, putative	80.56	89.05	72.35	72.04	87.88	101.56	82.99	81.41	139.65	154.62	100.98	62.9	0.898088	0.808984	0.723093	0.406804	0.944356	0.801595	-0.155071	-0.305817	-0.467746	-1.2976	-0.0825974	-0.319054	0.324325	0.276002	0.167305	0.00556971	0.384578	0.235454	0.486064	0.489583	0.373732	0.0291307	0.461297	0.474416	No_difference	NA	No_difference	0.853536	0.872976	0.564949	TRUE
	PF3D7_1130100	444	0.14	0.0079	RPL38	60S ribosomal protein L38	2031.27	1021.69	2544.16	2494.21	1650.39	878.72	4961.74	2448.83	972.81	1875.02	1721.64	2286.43	1.2525	2.44126	1.76976	1.21942	3.0064	2.78681	0.324807	1.28763	0.823554	0.286191	1.58804	1.47862	0.209054	0.00353851	0.0413365	0.281636	0.000551155	0.000622616	0.455126	0.0192516	0.13364	0.495637	0.0053657	0.00718793	NA	No_difference	UP	1.84688	2.89661	1.49459	TRUE
	PF3D7_0903400	455	0.14	0.0076	DDX60	ATP-dependent RNA helicase DDX60, putative	94.34	91.38	121.49	111.61	83.13	72.52	197.08	174.1	43.19	111.55	81.92	139.86	1.28779	1.22138	1.89674	1.25379	2.37074	2.40072	0.364896	0.288516	0.923518	0.326293	1.24534	1.26347	0.179987	0.263822	0.0259224	0.255625	0.0056469	0.00292884	0.409094	0.489583	0.0942631	0.495637	0.0300603	0.0201449	No_difference	NA	UP	1.25459	2.38573	1.57526	TRUE
	PF3D7_1212700	468	0.14	0.0082	EIF3A	eukaryotic translation initiation factor 3 subunit A, putative	622.24	750.39	877.09	881.25	471.5	579.9	875.39	1271.31	344.65	559.59	540.39	867.92	1.40957	1.17439	1.56794	1.55099	1.85661	2.19229	0.495254	0.231911	0.648869	0.633192	0.892668	1.13244	0.103989	0.303345	0.0853282	0.103699	0.0373179	0.00679745	0.273326	0.489583	0.231454	0.274981	0.124613	0.0363897	No_difference	No_difference	NA	1.29198	2.02445	1.55947	TRUE
	PF3D7_0513600	4559	-0.13	0.0094	N/A	deoxyribodipyrimidine photo-lyase, putative	200.05	229.36	265.73	320.39	269.25	327.01	181.65	204	257.7	139.88	297.7	213.76	1.32832	1.39689	1.15522	1.52817	0.674652	0.623834	0.4096	0.482215	0.208167	0.611802	-0.567785	-0.680766	0.150734	0.151202	0.326882	0.111485	0.0923601	0.0648042	0.359281	0.369707	0.495591	0.289944	0.245602	0.185997	No_difference	No_difference	No_difference	1.3626	0.649243	1.34169	TRUE
	PF3D7_0806200	4578	-0.14	0.0087	DPY19	Dpy-19-like C-mannosyltransferase, putative	9.73	17.11	3.89	2.2	12.67	17.54	6.43	5.72	29.54	22.59	8.61	4.94	1	1	0.291469	0.218681	1	1	0	0	-1.77858	-2.1931	0	0	0.481358	0.485532	0.000105286	8.53e-06	0.453175	0.491994	0.486064	0.489583	0.00141044	9.16e-05	0.461297	0.493958	NA	DOWN	NA	1	1	0.255075	TRUE
	PF3D7_0813000	4595	-0.14	0.0075	N/A	conserved protein, unknown function	72.76	54.75	42.96	57.31	69.91	77.9	64.96	64.84	46.49	108.92	46.73	47.03	0.590434	1.04676	1.00516	0.431785	0.929195	0.832349	-0.760152	0.0659279	0.00742861	-1.21162	-0.105947	-0.264739	0.0201275	0.431597	0.488523	0.00891523	0.365729	0.273695	0.077508	0.489583	0.495591	0.0424108	0.461297	0.493958	NA	NA	No_difference	0.818596	0.880772	0.718474	TRUE
	PF3D7_0604500	4600	-0.14	0.0071	N/A	conserved Plasmodium protein, unknown function	229.98	278.03	236.95	249.99	259.83	294.47	294.01	363.19	174.39	342.7	176.57	266.65	1.03031	0.899148	1.0125	0.778086	1.13155	1.23337	0.0430743	-0.15337	0.0179229	-0.361999	0.178297	0.302604	0.473358	0.389664	0.479775	0.242776	0.396691	0.259554	0.486064	0.489583	0.495591	0.495637	0.461297	0.493958	No_difference	No_difference	No_difference	0.964727	1.18246	0.895293	TRUE
	PF3D7_0731100	4614	-0.14	0.0065	PTP2	EMP1-trafficking protein	1200.51	977.18	474.97	403.52	1056.28	1079.36	968.8	1126.65	328.22	1062.35	712.93	808.07	0.39564	0.412943	2.17211	0.760644	0.917181	1.04381	-1.33774	-1.27598	1.1191	-0.394707	-0.124722	0.0618633	0.000175709	0.00470715	0.00930134	0.223102	0.350803	0.453891	0.0013307	0.0242619	0.0438437	0.474437	0.461297	0.493958	DOWN	NA	No_difference	0.404292	0.980497	1.46638	TRUE
	PF3D7_1319100	4619	-0.14	0.0062	N/A	ubiquitin carboxyl-terminal hydrolase MINDY, putative	13.78	10.25	1.47	6.59	9.86	13.92	8.47	11.04	7.05	5.79	5.54	5.65	1	1	1	1	1	1	0	0	0	0	0	0	0.481358	0.485532	0.494719	0.494066	0.453175	0.491994	0.486064	0.489583	0.495591	0.495637	0.461297	0.493958	NA	NA	NA	1	1	1	FALSE
	PF3D7_0516700	4620	-0.14	0.0062	N/A	ubiquitin carboxyl-terminal hydrolase 2, putative	60.19	53.42	36.22	29.99	69.9	56.46	57.51	50.01	96.29	108.84	54.12	55.06	0.601761	0.5614	0.562052	0.50588	0.822747	0.88576	-0.732737	-0.832898	-0.831224	-0.983132	-0.28148	-0.175013	0.0239172	0.04625	0.0422687	0.0274572	0.236729	0.342902	0.0892574	0.155536	0.135642	0.102272	0.461297	0.493958	NA	No_difference	No_difference	0.581581	0.854253	0.533966	TRUE
	PF3D7_0623100	4624	-0.14	0.0058	NAB2	nuclear polyadenylated RNA-binding protein NAB2, putative	352.67	434.61	450.1	460.04	204.62	328.61	379.93	508.14	231.19	192.95	348.44	434.2	1.27626	1.05851	1.50716	2.25032	1.85676	1.54633	0.351927	0.0820379	0.591831	1.17013	0.892786	0.62885	0.1891	0.41857	0.105499	0.0102451	0.0372974	0.0866853	0.423203	0.489583	0.270442	0.0471958	0.124613	0.227845	No_difference	NA	No_difference	1.16739	1.70155	1.87874	TRUE
	PF3D7_0926800	4633	-0.14	0.0056	N/A	conserved Plasmodium protein, unknown function	8.81	9.72	8.8	9.86	10.45	15.6	8.32	9.49	12.77	24.9	10.63	5.87	1	1	1	0.235743	1	1	0	0	0	-2.08471	0	0	0.481358	0.485532	0.494719	2.18e-05	0.453175	0.491994	0.486064	0.489583	0.495591	0.000220004	0.461297	0.493958	NA	NA	NA	1	1	0.617871	FALSE
	PF3D7_1322500	4645	-0.14	0.0056	DHHC5	palmitoyltransferase DHHC5	68.62	75.89	28.61	17.8	125.67	114.73	33.47	33.34	187.84	126.4	69.75	23.64	0.416934	0.23455	0.371327	0.187025	0.266332	0.290595	-1.26211	-2.09203	-1.42924	-2.41869	-1.9087	-1.78292	0.000369493	9.32e-06	0.00146274	1.05e-06	1.45e-05	4.13e-05	0.00258782	9.79e-05	0.0109758	1.3e-05	0.000347878	0.000952638	DOWN	DOWN	DOWN	0.325742	0.278464	0.279176	TRUE
	PF3D7_1210400	4658	-0.15	0.0044	N/A	general transcription factor 3C polypeptide 5, putative	28.25	25.51	21.01	20.7	32.28	35.52	38.69	41.77	22.43	27.56	24.73	35.63	0.743717	0.811446	1.10254	1.29282	1.19857	1.17596	-0.427175	-0.301432	0.140833	0.370517	0.26132	0.233836	0.120373	0.279035	0.379142	0.228466	0.330453	0.310779	0.304415	0.489583	0.495591	0.481771	0.461297	0.493958	No_difference	No_difference	No_difference	0.777582	1.18727	1.19768	TRUE
	PF3D7_0205700	4669	-0.15	0.004	N/A	RNA-binding protein, putative	0	0	0	0	0	11.77	8.71	0	21.78	0	0	9.26	1	1	0	1	1	1	0	0	#NAME?	0	0	0	0.481358	0.485532	0	0.494066	0.453175	0.491994	0.486064	0.489583	0	0.495637	0.461297	0.493958	NA	NA	NA	1	1	0.5	FALSE
	PF3D7_0918700	4675	-0.15	0.0037	N/A	conserved Plasmodium protein, unknown function	98.21	132.77	9.68	14.1	89.64	133.61	20.54	73.8	94.8	213.15	59.84	24	0.0985643	0.106199	0.631224	0.112597	0.229139	0.552354	-3.34279	-3.23516	-0.663777	-3.15076	-2.12571	-0.856335	3.96e-19	1.58e-11	0.0845977	3.11e-10	1.72e-06	0.0286276	3.41e-17	7.16e-10	0.229911	6.38e-09	6.8e-05	0.102784	DOWN	NA	NA	0.102381	0.390746	0.37191	TRUE
	PF3D7_1147300	4677	-0.15	0.0036	N/A	conserved Plasmodium protein, unknown function	43.44	49.23	75.04	77.72	94.06	79.67	45.05	37.51	94.17	84.7	57.56	57.88	1.72744	1.57871	0.611235	0.683353	0.47895	0.470817	0.788636	0.658748	-0.710201	-0.549297	-1.06205	-1.08676	0.0210396	0.0814244	0.0705278	0.143227	0.00868983	0.00802928	0.0804171	0.236326	0.200371	0.346922	0.041723	0.0406836	NA	No_difference	DOWN	1.65308	0.474883	0.647294	TRUE
	PF3D7_0714000	4695	-0.15	0.0035	H2B.Z	histone H2B variant	2625.21	3422.19	1919.12	1849.44	2001.66	2905.44	1873.58	2617.59	8486.02	4574.04	2658.35	1908.88	0.731035	0.540426	0.313262	0.417329	0.936013	0.900927	-0.451988	-0.887831	-1.67456	-1.26074	-0.0953994	-0.150518	0.107755	0.0362707	0.000242915	0.00683571	0.374207	0.362891	0.281921	0.130805	0.00278739	0.0342087	0.461297	0.493958	No_difference	DOWN	No_difference	0.63573	0.91847	0.365296	TRUE
	PF3D7_0936800	4698	-0.15	0.003	N/A	Plasmodium exported protein (PHISTc), unknown function	2047.84	1309.78	2854.16	2359.21	959.91	588.79	6185.54	7424.44	186.34	1144.67	2403.65	3969.34	1.39374	1.80123	12.8993	3.46767	6.44387	12.6097	0.478963	0.848979	3.68922	1.79397	2.68793	3.65646	0.111956	0.0368813	5.44e-15	0.000196519	1.04e-08	5.55e-16	0.289314	0.132251	9.09e-13	0.00161772	6.59e-07	7.69e-14	No_difference	UP	UP	1.59748	9.52677	8.18347	TRUE
	PF3D7_1027000	4708	-0.15	0.0028	N/A	conserved Plasmodium protein, unknown function	5.34	5.02	4.18	4.29	4.04	6.6	2.28	3.66	4	3.01	3.15	3.31	1	1	1	1	1	1	0	0	0	0	0	0	0.481358	0.485532	0.494719	0.494066	0.453175	0.491994	0.486064	0.489583	0.495591	0.495637	0.461297	0.493958	NA	NA	NA	1	1	1	FALSE
	PF3D7_1356400	4719	-0.15	0.0025	N/A	phosphatase 2A regulatory subunit-related protein, putative	12.81	19	23.92	19.39	22.97	23.88	15.44	16.9	29.93	19.2	19.09	15.56	1.86729	1	0.637822	1	0.672181	0.707705	0.900947	0	-0.648775	0	-0.573078	-0.49878	0.00993271	0.485532	0.0895674	0.494066	0.0905087	0.132245	0.0434651	0.489583	0.239747	0.495637	0.241925	0.310778	NA	NA	No_difference	1.43365	0.689943	0.818911	TRUE
	PF3D7_0726500	4720	-0.15	0.0024	N/A	ubiquitin carboxyl-terminal hydrolase, putative	123.58	126.23	92.16	88.77	124.44	138.55	104.37	124.53	107.96	113.04	96.45	120.59	0.745752	0.70324	0.893386	1.06679	0.838717	0.898809	-0.423233	-0.507911	-0.162644	0.0932769	-0.253743	-0.153913	0.122469	0.155825	0.371884	0.421363	0.255327	0.360096	0.307391	0.377436	0.495591	0.495637	0.461297	0.493958	No_difference	No_difference	No_difference	0.724496	0.868763	0.980088	TRUE
	PF3D7_1364200	4721	-0.15	0.0024	NUP205	nucleoporin NUP205, putative	24.54	26.58	18.59	14.7	27.13	33.48	27.68	32.96	25.78	44.85	21.67	22.74	0.757539	0.553047	0.840574	0.507023	1.02027	0.984468	-0.400608	-0.854525	-0.250553	-0.979876	0.0289549	-0.0225833	0.134997	0.0420857	0.304782	0.0278648	0.47767	0.472223	0.330368	0.145031	0.495591	0.103513	0.481912	0.493958	No_difference	No_difference	No_difference	0.655293	1.00237	0.673799	TRUE
	PF3D7_0402200	4725	-0.15	0.0024	SURF4.1	surface-associated interspersed protein 4.1 (SURFIN 4.1), pseudogene	51.78	85.39	10.01	11.3	110.86	153.6	19.89	67.75	161.82	483.76	51.06	22.96	0.193318	0.132334	0.315536	0.0474616	0.179415	0.441081	-2.37095	-2.91774	-1.66412	-4.3971	-2.47862	-1.18089	1.5e-10	1.09e-09	0.000263509	2.89e-18	3.44e-08	0.0044697	4.25e-09	3.09e-08	0.00294054	2.1e-16	2.1e-06	0.0275058	DOWN	DOWN	DOWN	0.162826	0.310248	0.181499	TRUE
	PF3D7_1019900	4736	-0.16	0.0021	ATG8	autophagy-related protein 8	98.46	119.77	46.75	49.25	86.47	87.1	38.18	83.28	248.27	256.77	117.22	74.69	0.474812	0.411205	0.472147	0.290883	0.44154	0.956142	-1.07457	-1.28207	-1.08269	-1.78149	-1.17938	-0.0647027	0.00198719	0.00453783	0.0121994	0.000241137	0.00429004	0.435568	0.0110227	0.0234744	0.0534252	0.00192368	0.0247134	0.493958	DOWN	DOWN	NA	0.443008	0.698841	0.381515	TRUE
	PF3D7_0531400	4739	-0.16	0.002	N/A	conserved Plasmodium protein, unknown function	4.53	3.15	2.3	3.31	6.1	2.54	5.55	4.94	1.57	5.22	3.16	7.1	1	1	1	1	1	1	0	0	0	0	0	0	0.481358	0.485532	0.494719	0.494066	0.453175	0.491994	0.486064	0.489583	0.495591	0.495637	0.461297	0.493958	NA	NA	NA	1	1	1	FALSE
	PF3D7_1208200	4757	-0.16	0.0016	CRMP3	cysteine repeat modular protein 3	0.38	0.98	0.95	0.27	0.94	1.16	0.58	0.93	0.81	1.57	1.2	0.61	1	1	1	1	1	1	0	0	0	0	0	0	0.481358	0.485532	0.494719	0.494066	0.453175	0.491994	0.486064	0.489583	0.495591	0.495637	0.461297	0.493958	NA	NA	NA	1	1	1	FALSE
	PF3D7_0924000	4783	-0.17	0.001	N/A	patatin-like phospholipase, putative	39.42	59.97	10.98	17.53	39.21	48.95	20.77	28.28	59.08	56.2	41.33	17.52	0.278539	0.292313	0.69956	0.311744	0.529712	0.577732	-1.84405	-1.77441	-0.51548	-1.68157	-0.91672	-0.791527	4.57e-07	0.00014442	0.143508	0.000494206	0.0192644	0.0392905	6.35e-06	0.00117691	0.336696	0.00360345	0.0755674	0.128971	DOWN	NA	NA	0.285426	0.553722	0.505652	TRUE
	PF3D7_0219700	4792	-0.17	0.00085	GEXP20	Plasmodium exported protein (PHISTc), unknown function	223	172.98	35.04	39.8	293.76	282.74	112.31	162.25	74.29	206.39	103.11	99.88	0.15713	0.230084	1.38794	0.483938	0.382319	0.573849	-2.66997	-2.11976	0.472944	-1.04711	-1.38715	-0.801258	6.85e-13	7.2e-06	0.158119	0.0204064	0.00106796	0.0375088	3e-11	7.86e-05	0.360544	0.0818562	0.00892058	0.124591	DOWN	NA	NA	0.193607	0.478084	0.935939	TRUE
	PF3D7_1411800	4793	-0.17	0.00079	N/A	conserved Plasmodium protein, unknown function	11.46	12	8.79	16.53	16.34	13.16	24.38	13.16	10.11	17.73	13.22	13.52	1	1	1	1	1.49204	1	0	0	0	0	0.57729	0	0.481358	0.485532	0.494719	0.494066	0.133218	0.491994	0.486064	0.489583	0.495591	0.495637	0.321033	0.493958	NA	NA	NA	1	1.24602	1	FALSE
	PF3D7_1410700	4810	-0.17	0.00064	N/A	conserved protein, unknown function	29.46	30.41	15.74	16.43	51.12	32.3	19	19.73	98.2	44.7	32.06	14.78	0.534284	0.540283	0.326477	0.330649	0.371674	0.610836	-0.904322	-0.888213	-1.61495	-1.59663	-1.42789	-0.711143	0.00752295	0.036208	0.000384383	0.000883968	0.000795984	0.0567809	0.0342391	0.130805	0.00395608	0.00606394	0.00710879	0.1693	NA	DOWN	NA	0.537283	0.491255	0.328563	TRUE
	PF3D7_1136000	4815	-0.17	0.00055	N/A	conserved Plasmodium protein, unknown function	3.98	6.04	2.69	1.89	5.07	6.17	2.46	2.97	9.17	9.57	2.66	4.19	1	1	1	1	1	1	0	0	0	0	0	0	0.481358	0.485532	0.494719	0.494066	0.453175	0.491994	0.486064	0.489583	0.495591	0.495637	0.461297	0.493958	NA	NA	NA	1	1	1	FALSE
	PF3D7_1036800	4816	-0.17	0.00054	ACT	acetyl-CoA transporter, putative	18.37	19.67	18.35	12.9	19.63	21.35	7.44	10.27	41.9	26.89	14.18	9.14	1	1	0.338425	0.339903	1	0.48103	0	0	-1.56309	-1.5568	0	-1.0558	0.481358	0.485532	0.000566233	0.00115063	0.453175	0.00965317	0.486064	0.489583	0.00523811	0.00759652	0.461297	0.0465055	NA	DOWN	NA	1	0.740515	0.339164	TRUE
	PF3D7_1462400	4831	-0.18	0.00045	N/A	conserved Plasmodium protein, unknown function	28.58	28.3	11.61	14.7	27.07	30.97	14.61	26.92	8.18	26.63	13.76	19.43	0.406228	0.519435	1	0.729628	0.539712	0.869228	-1.29964	-0.944986	0	-0.454767	-0.889739	-0.202193	0.000256719	0.0278331	0.494719	0.189448	0.0221234	0.321228	0.00187425	0.107142	0.495591	0.423481	0.0837181	0.493958	NA	NA	NA	0.462831	0.70447	0.864814	FALSE
	PF3D7_0705500	4865	-0.18	0.00027	N/A	inositol-phosphate phosphatase, putative	94.99	91.25	29.15	29.29	99.72	95.39	52.75	76.52	123.8	134.77	51.24	52.66	0.306874	0.320986	0.413893	0.39074	0.528981	0.802181	-1.70428	-1.63942	-1.27267	-1.35572	-0.918712	-0.318001	2.8e-06	0.000409122	0.0040478	0.00399299	0.0190664	0.236166	3.33e-05	0.00298307	0.0230607	0.0221486	0.0749462	0.475346	DOWN	DOWN	NA	0.31393	0.665581	0.402317	TRUE
	PF3D7_1023800	4877	-0.18	0.00021	N/A	conserved Plasmodium protein, unknown function	10.98	17.39	2	3.01	10.91	24.72	6.3	9.8	31.11	51.43	11.12	6.02	1	1	0.357441	0.117052	1	0.39644	0	0	-1.48422	-3.09477	0	-1.33483	0.481358	0.485532	0.000999311	6.22e-10	0.453175	0.00157578	0.486064	0.489583	0.0082683	1.22e-08	0.461297	0.0129717	NA	DOWN	NA	1	0.69822	0.237247	TRUE
	PF3D7_0622900	4886	-0.19	0.00018	AP2Tel	AP2 domain transcription factor AP2Tel	54.08	44.11	11.77	13.38	57.96	46.58	18.53	27.35	21.26	65.04	20.73	29.81	0.217641	0.303333	0.975071	0.458333	0.319703	0.587162	-2.19998	-1.72103	-0.0364215	-1.12553	-1.64519	-0.76817	2.49e-09	0.00021992	0.474914	0.0139127	0.000147311	0.0438491	5.53e-08	0.00171586	0.495591	0.0604815	0.00204579	0.139766	DOWN	NA	NA	0.260487	0.453433	0.716702	TRUE
	PF3D7_1419200	4899	-0.19	0.00011	ATrx1	thioredoxin-like protein, putative	12.16	11.06	50.6	32.89	15.88	8.16	33.74	15.63	16.33	10.94	17.92	29.94	4.16118	2.97378	1	2.73675	2.12469	1	2.05699	1.5723	0	1.45246	1.08725	0	3.78e-08	0.000517933	0.494719	0.0020345	0.0140129	0.491994	6.61e-07	0.0036301	0.495591	0.0124795	0.0593979	0.493958	UP	NA	NA	3.56748	1.56234	1.86837	TRUE
	PF3D7_0215800	4903	-0.19	0.00011	ORC5	origin recognition complex subunit 5	9.44	8.32	8.31	8.19	12.44	12.44	4.74	4.89	17.48	12.89	10.45	6.7	1	1	1	1	1	1	0	0	0	0	0	0	0.481358	0.485532	0.494719	0.494066	0.453175	0.491994	0.486064	0.489583	0.495591	0.495637	0.461297	0.493958	NA	NA	NA	1	1	1	FALSE
	PF3D7_1224400	4905	-0.19	9.8e-05	N/A	WD repeat-containing protein, putative	26.56	12.61	19.91	21.31	24.7	16.08	54.33	25.45	6.51	20.52	16.78	30.29	0.749623	1.68993	1	1.47612	2.1996	1.58271	-0.415762	0.756962	0	0.561811	1.13724	0.662398	0.126513	0.0549979	0.494719	0.131292	0.0106298	0.0756213	0.31462	0.176396	0.495591	0.325936	0.0483791	0.207502	No_difference	NA	NA	1.21978	1.89115	1.23806	TRUE
	PF3D7_1021000	4911	-0.19	8.6e-05	N/A	conserved protein, unknown function	51.73	60.75	90.85	87.75	46.5	59.67	43.58	36.96	119.05	40.53	46.19	41.54	1.75623	1.44444	0.387988	1.02492	0.937204	0.619407	0.812485	0.530515	-1.36592	0.035511	-0.0935645	-0.691041	0.0180578	0.129037	0.00223424	0.466231	0.375688	0.0619972	0.0708344	0.331344	0.0147416	0.495637	0.461297	0.180494	NA	NA	No_difference	1.60034	0.778306	0.706454	TRUE
	PF3D7_1108200	4912	-0.19	8.6e-05	DTD	D-tyrosyl-tRNA(Tyr) deacylase	21.26	13.57	17.04	20.76	18.26	16.92	21.28	23.75	16.1	32.4	13.66	19.13	0.801505	1.52985	1	0.590432	1.16539	1.40366	-0.319216	0.613386	0	-0.760157	0.220811	0.489198	0.187147	0.0964664	0.494719	0.0693269	0.362259	0.145792	0.420156	0.266892	0.495591	0.20595	0.461297	0.332879	No_difference	NA	No_difference	1.16568	1.28453	0.795216	TRUE
	PF3D7_1205500	4914	-0.19	8.3e-05	N/A	zinc finger protein, putative	149.3	155.1	42.87	29.62	157.1	184.86	65.21	138.73	108.67	185.6	107.5	65.11	0.28714	0.190974	0.989233	0.350808	0.415086	0.75046	-1.80017	-2.38856	-0.0156171	-1.51125	-1.26852	-0.414153	8.2e-07	4.98e-07	0.492254	0.00154481	0.00241542	0.176205	1.08e-05	6.99e-06	0.495591	0.00981493	0.0164307	0.381915	DOWN	NA	NA	0.239057	0.582773	0.670021	TRUE
	PF3D7_1302500	4915	-0.19	8.3e-05	N/A	conserved Plasmodium protein, unknown function	27.05	24.5	17.59	17.24	37.15	33.94	17.14	24.64	22.35	22.17	23.57	23.86	0.650277	0.703673	1.05459	1.07623	0.461373	0.725987	-0.620873	-0.507022	0.0766769	0.105985	-1.116	-0.461984	0.0461032	0.156264	0.431098	0.411607	0.00632619	0.150333	0.149382	0.378176	0.495591	0.495637	0.0329055	0.340286	No_difference	No_difference	NA	0.676975	0.59368	1.06541	TRUE
	PF3D7_1320700	4929	-0.2	5.2e-05	N/A	conserved Plasmodium protein, unknown function	10.55	13.94	4.72	3.66	20.57	17.56	6.26	6.96	28.63	31.92	9.46	4.62	1	1	0.330423	0.144737	0.304327	1	0	0	-1.59762	-2.7885	-1.71631	0	0.481358	0.485532	0.000438056	2.23e-08	8.12e-05	0.491994	0.486064	0.489583	0.00435754	3.6e-07	0.00128079	0.493958	NA	DOWN	NA	1	0.652163	0.23758	TRUE
	PF3D7_1365700	4934	-0.2	4.4e-05	N/A	SNARE associated Golgi protein, putative	90.06	89.23	54.24	45.53	63.53	63.51	68.85	76.36	127.38	90.45	79	77.66	0.602265	0.510254	0.620192	0.858596	1.08374	1.20233	-0.731529	-0.970711	-0.689214	-0.219949	0.116019	0.265833	0.0240972	0.0246076	0.0766479	0.33801	0.448544	0.286397	0.0896345	0.0974016	0.212786	0.495637	0.461297	0.493958	DOWN	No_difference	No_difference	0.55626	1.14304	0.739394	TRUE
	PF3D7_1328400	4936	-0.2	4e-05	N/A	conserved protein, unknown function	8.95	6.75	15.65	24.73	7.65	6.16	18.87	14.4	7.11	13	12.39	22.52	1	3.6637	1	1.73231	1	1	0	1.8733	0	0.792695	0	0	0.481358	4.78e-05	0.494719	0.057675	0.453175	0.491994	0.486064	0.000436099	0.495591	0.179307	0.461297	0.493958	NA	NA	NA	2.33185	1	1.36615	FALSE
	PF3D7_1119700	4944	-0.2	3e-05	N/A	conserved Plasmodium protein, unknown function	7.86	9.52	6.29	6.18	11.47	11.18	5.61	6.14	13.55	35.77	12.68	5.32	1	1	1	0.148728	1	1	0	0	0	-2.74925	0	0	0.481358	0.485532	0.494719	3.43e-08	0.453175	0.491994	0.486064	0.489583	0.495591	5.31e-07	0.461297	0.493958	NA	NA	NA	1	1	0.574364	FALSE
	PF3D7_1334800	4950	-0.21	2.9e-05	MSRP2	MSP7-like protein	66.05	74.94	32.35	30.37	43.28	48.3	51.53	57.04	203.59	65.6	49.87	48.04	0.48978	0.405258	0.244953	0.732317	1.19062	1.18095	-1.02979	-1.30309	-2.02942	-0.44946	0.251712	0.239951	0.00287141	0.00399419	1.17e-05	0.19229	0.337897	0.30605	0.0151295	0.0212028	0.000237336	0.42798	0.461297	0.493958	DOWN	NA	No_difference	0.447519	1.18579	0.488635	TRUE
	PF3D7_1237700	4959	-0.21	2.1e-05	N/A	conserved protein, unknown function	332.49	331.99	515.35	426.04	320.86	285.32	407.16	303.62	681.29	373.51	355.74	351.44	1.54997	1.28329	0.522156	0.940912	1.26896	1.06414	0.632242	0.359849	-0.937446	-0.0878685	0.343652	0.0896859	0.052578	0.21805	0.0257634	0.437222	0.26963	0.429769	0.164632	0.475993	0.0939072	0.495637	0.461297	0.493958	No_difference	NA	No_difference	1.41663	1.16655	0.731534	TRUE
	PF3D7_0501500	4966	-0.21	1.7e-05	RAP3	rhoptry-associated protein 3	56.91	82.59	5.31	13.31	51.98	59.68	15.37	41.05	248.29	182.85	35.93	9.16	0.0933052	0.161158	0.14471	0.0500957	0.295691	0.687835	-3.4219	-2.63346	-2.78877	-4.31917	-1.75784	-0.539865	5.97e-20	3.38e-08	2.97e-09	1.09e-17	5.67e-05	0.113889	5.3e-18	6.09e-07	1.8e-07	7.3e-16	0.000991704	0.277159	DOWN	DOWN	NA	0.127231	0.491763	0.0974028	TRUE
	PF3D7_1439500	4972	-0.21	1.2e-05	ORP2	oocyst rupture protein 2, putative	21.16	26.11	1.84	4.15	18.93	29.56	8.25	8.28	38.34	45.32	16.94	6.74	0.0869565	0.158943	0.441836	0.14872	1	0.280108	-3.52356	-2.65342	-1.17842	-2.74933	0	-1.83594	4.92e-21	2.68e-08	0.00712372	3.43e-08	0.453175	2.52e-05	4.51e-19	4.96e-07	0.0356195	5.31e-07	0.461297	0.000663518	DOWN	DOWN	NA	0.12295	0.640054	0.295278	TRUE
	PF3D7_0811300	4979	-0.22	8.9e-06	CAF1	CCR4-associated factor 1	342.3	389.94	228.12	166.61	392.95	354.79	248.38	299.47	236.72	399.77	203.3	265.17	0.666433	0.427271	0.858821	0.663306	0.632091	0.844077	-0.585468	-1.22678	-0.219571	-0.592253	-0.661797	-0.244554	0.0558593	0.00629615	0.327831	0.124979	0.0634432	0.28865	0.172391	0.031049	0.495591	0.314246	0.186714	0.493958	NA	No_difference	No_difference	0.546852	0.738084	0.761063	TRUE
	PF3D7_0908100	4980	-0.22	1e-05	N/A	apicoplast integral membrane protein, putative	4.44	4.04	0.87	2.22	4.84	3.38	0	2.85	5.46	3.7	2.39	0.89	1	1	1	1	1	1	0	0	0	0	0	0	0.481358	0.485532	0.494719	0.494066	0.453175	0.491994	0.486064	0.489583	0.495591	0.495637	0.461297	0.493958	NA	NA	NA	1	1	1	FALSE
	PF3D7_1228200	5000	-0.23	6.5e-06	N/A	conserved Plasmodium protein, unknown function	3.07	1.31	5.77	4.83	4.09	4.19	5.22	1.8	4.52	5.05	3.63	5.92	1	1	1	1	1	1	0	0	0	0	0	0	0.481358	0.485532	0.494719	0.494066	0.453175	0.491994	0.486064	0.489583	0.495591	0.495637	0.461297	0.493958	NA	NA	NA	1	1	1	FALSE
	PF3D7_1233600	5009	-0.23	2.3e-06	AARP1	asparagine and aspartate rich protein 1	29.28	35.96	30.7	30.2	36.25	37.76	25.36	39.23	29.11	31.59	26.45	39.8	1.0485	0.839822	0.908622	1.25989	0.699586	1.03893	0.0683231	-0.251844	-0.138247	0.3333	-0.515426	0.0550986	0.446935	0.314409	0.391331	0.251211	0.112203	0.459785	0.486064	0.489583	0.495591	0.495637	0.283123	0.493958	No_difference	No_difference	No_difference	0.94416	0.869258	1.08426	TRUE
	PF3D7_1024900	5021	-0.24	8.9e-07	N/A	conserved Plasmodium protein, unknown function	3.4	2.63	11.62	10.24	3.74	4.82	4.09	3.03	6.03	5.63	4.1	3.98	1	1	1	1	1	1	0	0	0	0	0	0	0.481358	0.485532	0.494719	0.494066	0.453175	0.491994	0.486064	0.489583	0.495591	0.495637	0.461297	0.493958	NA	NA	NA	1	1	1	FALSE
	PF3D7_1315400	5023	-0.24	8.4e-07	N/A	zinc finger (CCCH type) protein, putative	506.68	501.45	649.98	528.08	442.2	514.02	630.07	505.96	519.21	597.72	557.09	563.13	1.28282	1.05311	1.07296	0.94213	1.42485	0.98432	0.35932	0.0746506	0.101592	-0.0860018	0.510813	-0.0228012	0.18387	0.424533	0.410725	0.438669	0.166075	0.472032	0.415461	0.489583	0.495591	0.495637	0.377323	0.493958	No_difference	No_difference	No_difference	1.16796	1.20459	1.00754	TRUE
	PF3D7_1253000	5031	-0.25	2.9e-07	GECO	gametocyte erythrocyte cytosolic protein	146.84	102.66	104.95	150.94	181.14	113.77	251.14	225.06	195.08	529.92	451.25	653.64	0.714724	1.47029	2.31315	1.23347	1.38644	1.9782	-0.484543	0.556101	1.20986	0.302722	0.471387	0.984189	0.092686	0.118256	0.00549218	0.27076	0.187847	0.0160927	0.251438	0.311403	0.029222	0.495637	0.410847	0.0676083	No_difference	NA	NA	1.09251	1.68232	1.77331	TRUE
	PF3D7_1431800	5039	-0.27	2.4e-08	E-NTPDase	apyrase, putative	7.44	4.29	17.02	9.57	7.62	5.02	10.18	4.48	5.61	5.69	5.06	4.6	1	1	1	1	1	1	0	0	0	0	0	0	0.481358	0.485532	0.494719	0.494066	0.453175	0.491994	0.486064	0.489583	0.495591	0.495637	0.461297	0.493958	NA	NA	NA	1	1	1	FALSE
	PF3D7_1347200	5046	-0.28	8.6e-09	NT1	nucleoside transporter 1	1005.23	727.67	2829.2	2483.88	520.57	560.41	2520.19	1453.27	421.37	716.38	1571.41	1972.24	2.81448	3.41347	3.72929	2.75306	4.84121	2.59323	1.49287	1.77124	1.8989	1.46104	2.27537	1.37475	5.02e-05	0.000111642	3.39e-05	0.00192843	1.14e-06	0.00134936	0.000437248	0.000943643	0.000565905	0.011906	4.85e-05	0.0116303	UP	UP	UP	3.11398	3.71722	3.24118	TRUE
	PF3D7_1411900	5047	-0.28	8.4e-09	N/A	p1/s1 nuclease, putative	188.85	212.83	173.52	168.11	223.24	165.01	350.74	307.84	67.15	175.84	207.49	294.02	0.918824	0.789879	3.08995	1.67209	1.57113	1.86558	-0.122139	-0.340296	1.62758	0.741651	0.651806	0.899627	0.356137	0.252736	0.000316927	0.0702193	0.102053	0.0252134	0.486064	0.489583	0.00340292	0.208383	0.264322	0.0936639	No_difference	NA	NA	0.854352	1.71836	2.38102	TRUE
	PF3D7_0404800	5052	-0.28	3.1e-09	N/A	conserved Plasmodium protein, unknown function	16.46	25.44	13.6	11.44	17.51	25.9	12.37	18.32	31.99	38.74	17.51	5.15	1	0.449686	0.547359	0.132938	1	0.707336	0	-1.15301	-0.869442	-2.91118	0	-0.499533	0.481358	0.00956761	0.0355481	5.54e-09	0.453175	0.131891	0.486064	0.0443987	0.119334	9.78e-08	0.461297	0.310204	NA	NA	NA	0.724843	0.853668	0.340148	FALSE
	PF3D7_0628300	5060	-0.31	4.6e-11	CEPT	choline/ethanolaminephosphotransferase, putative	861.11	1526.44	529.61	491.84	627.09	1341.46	311.66	757.02	2226.82	1874.17	1059.59	349.59	0.615032	0.322214	0.475831	0.186531	0.496994	0.564325	-0.701267	-1.63391	-1.07148	-2.42252	-1.0087	-0.825401	0.0289896	0.000426211	0.0129621	1.01e-06	0.0117566	0.0333718	0.103365	0.00308392	0.0556499	1.26e-05	0.0522514	0.115159	NA	DOWN	NA	0.468623	0.53066	0.331181	TRUE
[truncated: 18 more columns]

## Sheet: Figure 6d
Figure 6d
	GeneID	Rank	Correl.Coef.	correctedPvalue	NF54_37_1	NF54_37_2	NF54_41_1	NF54_41_2	PB4_37_1	PB4_37_2	PB4_41_1	PB4_41_2	PB31_37_1	PB31_37_2	PB31_41_1	PB31_41_2	fcNF54_1	fcNF54_2	fcPB31_1	fcPB31_2	fcPB4_1	fcPB4_2	logfcNF54_1	logfcNF54_2	logfcPB31_1	logfcPB31_2	logfcPB4_1	logfcPB4_2	pvNF54_1	pvNF54_2	pvPB31_1	pvPB31_2	pvPB4_1	pvPB4_2	fdrNF54_1	fdrNF54_2	fdrPB31_1	fdrPB31_2	fdrPB4_1	fdrPB4_2	classNF54	classPB31	classPB4	classRNA
	PF3D7_1115600	1	0.35	0	456.49	537.71	322.81	313.84	298.46	419.74	403.11	432.32	910.23	360.85	479.08	311.23	0.707157	0.58366	0.526329	0.862491	1.35063	1.02997	-0.499898	-0.776799	-0.925965	-0.213418	0.433636	0.0426036	0.0861449	0.0586044	0.0272364	0.34272	0.210267	0.470694	0.238568	0.184578	0.0980159	0.495637	0.44448	0.493958	no	no	no	no,no,no
	PF3D7_0410900	2	0.35	0	10.96	8.63	18.7	17.58	12.31	12.38	19.18	21.41	9.15	14.61	11.21	18.34	1	1	1	1	1	1.7294	0	0	0	0	0	0.790273	0.481358	0.485532	0.494719	0.494066	0.453175	0.0430732	0.486064	0.489583	0.495591	0.495637	0.461297	0.137847	no	no	no	no,no,no
	PF3D7_1372000	3	0.34	2.8e-13	12.92	6.26	23.22	11.42	12.38	7.58	29.3	37.11	3.88	3.23	21.52	75.69	1.79721	1	5.54639	23.4334	2.36672	4.89578	0.845762	0	2.47155	4.5505	1.24289	2.29154	0.0145044	0.485532	1.10037e-07	0	0.00573152	2.66242e-07	0.0595266	0.489583	4.37324e-06	0	0.0304253	1.29253e-05	no	UP	UP	no,UP,UP
	PF3D7_1010700	4	0.34	3.7e-13	475.35	510.99	603.9	566.06	266.81	369.09	698.4	611.06	306.54	256.86	616.23	624.35	1.27043	1.10777	2.01028	2.4307	2.61759	1.65559	0.34532	0.14766	1.00739	1.28137	1.38824	0.727341	0.19385	0.366567	0.0170109	0.00560434	0.0022721	0.0573023	0.431115	0.489583	0.0679957	0.0292849	0.0157769	0.170229	no	UP	no	no,UP,no
	PF3D7_1451300	5	0.34	9e-13	114.01	147.26	142.66	159.92	79.63	143.39	95.5	83.38	248.21	87.6	122.19	93.42	1.25129	1.08597	0.492285	1.06644	1.1993	0.581491	0.323421	0.118985	-1.02244	0.0928006	0.262189	-0.782171	0.210106	0.389052	0.0168021	0.42173	0.329783	0.0410679	0.456893	0.489583	0.0673508	0.495637	0.461297	0.132991	no	no	no	no,no,no
	PF3D7_0424700	6	0.31	8.3e-11	122.12	166.96	170.45	130.88	84.52	137.63	285.06	522.62	22.89	118.7	132.6	285.79	1.39576	0.7839	5.79292	2.40767	3.37269	3.79728	0.481049	-0.351258	2.53429	1.26764	1.7539	1.92497	0.110913	0.245562	5.39974e-08	0.00605204	0.00014953	1.28308e-05	0.287795	0.489583	2.37756e-06	0.031081	0.00207153	0.000379578	no	UP	UP	no,UP,UP
	PF3D7_0515200	7	0.31	8.4e-11	6.04	3.2	4.17	0	9.36	2.74	0	8.06	12.09	5.61	5.68	4.24	1	1	1	1	1	1	0	0	0	0	0	0	0.481358	0.485532	0.494719	0.494066	0.453175	0.491994	0.486064	0.489583	0.495591	0.495637	0.461297	0.493958	no	no	no	no,no,no
	PF3D7_0831000	8	0.31	2.1e-10	8.58	3.82	12.59	9.9	7.69	2.55	25.15	12.32	2.84	5.2	13	17.05	1	1	1	1	3.27048	1	0	0	0	0	1.7095	0	0.481358	0.485532	0.494719	0.494066	0.000214477	0.491994	0.486064	0.489583	0.495591	0.495637	0.00261423	0.493958	no	no	no	no,no,no
	PF3D7_1038700	9	0.3	6.5e-10	47.49	37.67	19.9	19.14	38.17	61.54	50.69	42.41	29.94	16.61	40.62	30.76	0.419036	0.508097	1.35671	1.8519	1.32801	0.689145	-1.25486	-0.976825	0.440116	0.889003	0.409262	-0.53712	0.000396018	0.023889	0.175262	0.0388582	0.225543	0.115056	0.00274315	0.0953545	0.386899	0.132641	0.461297	0.279281	DOWN	no	no	DOWN,no,no
	PF3D7_1412500	10	0.3	5.2e-10	277.66	240.66	360.39	315.14	163.78	169.1	472.09	500.64	92.24	109.21	395.82	500.44	1.29795	1.30948	4.2912	4.58236	2.88246	2.96062	0.37624	0.388997	2.10138	2.19609	1.5273	1.5659	0.172246	0.200751	5.22941e-06	7.25688e-06	0.000863014	0.00031304	0.395936	0.449987	0.000123667	7.89637e-05	0.00759987	0.00442891	no	UP	UP	no,UP,UP
	PF3D7_1027900	11	0.3	5.5e-10	26.37	19.64	15.9	14.18	15.95	16.51	23.15	15.57	15	11.87	18.52	4.57	0.602958	1	1	1	1.45141	1	-0.729871	0	0	0	0.537456	0	0.024346	0.485532	0.494719	0.494066	0.152326	0.491994	0.0903317	0.489583	0.495591	0.495637	0.353217	0.493958	no	no	no	no,no,no
	PF3D7_0108700	12	0.29	8.4e-10	57.93	61.39	89.55	81.17	64.65	69.07	104.04	106.43	71.5	54.81	74.25	88.31	1.54583	1.3222	1.03846	1.6112	1.60928	1.5409	0.628383	0.402943	0.0544478	0.688138	0.686416	0.623774	0.0536793	0.192774	0.449432	0.0855206	0.0895357	0.0884596	0.167068	0.438334	0.495591	0.238467	0.239888	0.231651	no	no	no	no,no,no
	PF3D7_1231600	13	0.29	1.3e-09	49.46	54.14	46.82	51.8	49.2	52.92	45.27	47.9	50.08	43.22	46.9	42.74	0.946624	0.956779	0.936502	0.988894	0.920122	0.90514	-0.0791373	-0.0637428	-0.0946466	-0.0161122	-0.120103	-0.143787	0.399201	0.462056	0.426741	0.493287	0.354454	0.368451	0.486064	0.489583	0.495591	0.495637	0.461297	0.493958	no	no	no	no,no,no
	PF3D7_0806000	14	0.29	1.5e-09	22.98	21.86	37.75	45.85	20.78	24.06	53.06	40.49	18.87	24.53	35.23	45.94	1.64273	2.09744	1.86698	1.87281	2.55342	1.68288	0.716098	1.06863	0.90071	0.905204	1.35243	0.750929	0.0327765	0.0125029	0.028932	0.0362498	0.00287728	0.0515878	0.113657	0.0561395	0.102453	0.125778	0.0187764	0.157962	no	no	no	no,no,no
	PF3D7_1312900	15	0.28	3.1e-09	143.77	165.07	178.95	191.72	158.96	180.65	226.07	192.01	213.17	301.96	158.31	193.81	1.2447	1.16145	0.742647	0.64184	1.42218	1.06288	0.315794	0.215923	-0.429252	-0.639714	0.508106	0.0879842	0.215951	0.314969	0.188247	0.10678	0.167516	0.431238	0.465856	0.489583	0.407462	0.28163	0.379534	0.493958	no	no	no	no,no,no
	PF3D7_1247300	16	0.28	3.7e-09	20.65	16.68	14.63	12.56	14.56	20.4	22.29	19.69	16.3	18.8	14.49	22.91	0.708475	1	1	1.21862	1.53091	0.965196	-0.497212	0	0	0.285245	0.614386	-0.051106	0.0872635	0.485532	0.494719	0.282265	0.116968	0.447356	0.24061	0.489583	0.495591	0.495637	0.292475	0.493958	no	no	no	no,no,no
	PF3D7_0202000	17	0.28	5e-09	3618.92	3514.75	2906.4	4639.59	927.4	785.64	5522.25	16165.3	551.68	1054.87	5020.98	7952.26	0.803113	1.32003	9.10125	7.53862	5.95455	20.576	-0.316326	0.400575	3.18607	2.9143	2.57399	4.36289	0.189203	0.194115	1.23058e-11	4.48603e-09	4.11644e-08	0	0.423238	0.439973	1.37742e-09	7.93789e-08	2.48738e-06	0	no	UP	UP	no,UP,UP
	PF3D7_0912500	18	0.28	5.5e-09	218.3	203.2	284.23	237.93	234.37	159.34	241.34	223.43	132.64	174.34	227.95	265.19	1.30202	1.17092	1.71856	1.52111	1.02974	1.40222	0.380747	0.227637	0.781201	0.605123	0.0422791	0.487714	0.16923	0.306433	0.0497975	0.114001	0.488975	0.146539	0.390744	0.489583	0.154817	0.295268	0.491224	0.33414	no	no	no	no,no,no
	PF3D7_0624800	19	0.28	1.2e-08	4.11	5.28	0.64	0.82	6.98	8.74	3.52	2.54	3.54	5.08	6.06	1.98	1	1	1	1	1	1	0	0	0	0	0	0	0.481358	0.485532	0.494719	0.494066	0.453175	0.491994	0.486064	0.489583	0.495591	0.495637	0.461297	0.493958	no	no	no	no,no,no
	PF3D7_0511100	20	0.28	8.8e-09	12.22	0	0	0	0	3.73	0	0	5.45	0	3.82	0	1	1	1	1	1	1	0	0	0	0	0	0	0.481358	0.485532	0.494719	0.494066	0.453175	0.491994	0.486064	0.489583	0.495591	0.495637	0.461297	0.493958	no	no	no	no,no,no
	PF3D7_0411000	21	0.28	9.7e-09	58.19	52.06	28.11	22.66	33.9	52.1	54.03	65.81	17.07	48.95	35.64	48.54	0.483073	0.435267	2.08787	0.991624	1.59381	1.26315	-1.04969	-1.20003	1.06203	-0.0121348	0.672475	0.337023	0.00244209	0.00734566	0.0127391	0.496409	0.0944327	0.235658	0.0131479	0.0353588	0.0550252	0.49746	0.249246	0.474659	DOWN	no	no	DOWN,no,no
	PF3D7_0614300	22	0.27	1.3e-08	259.15	255.9	393.97	277.69	147.21	135.81	317.02	384.71	300.73	200.84	244.84	324.3	1.52024	1.08515	0.814152	1.61472	2.15352	2.83271	0.604298	0.117895	-0.29663	0.691282	1.1067	1.50218	0.0609709	0.389915	0.27191	0.0845575	0.0125998	0.000518887	0.182945	0.489583	0.495591	0.236917	0.0548001	0.0063794	no	no	UP	no,no,UP
	PF3D7_0805000	23	0.27	1.9e-08	32.03	34.12	7.69	9.78	49.33	53.14	5.25	26.28	42.51	22.61	35.54	13.81	0.240087	0.286635	0.836039	0.610792	0.106426	0.494543	-2.05837	-1.80271	-0.258359	-0.711248	-3.23208	-1.01583	2.19653e-08	0.000115028	0.299091	0.0830893	1.29652e-12	0.0121688	4.05075e-07	0.000967943	0.495591	0.233637	1.36375e-10	0.054856	DOWN	no	DOWN	DOWN,no,DOWN
	PF3D7_1129800	24	0.27	1.9e-08	16.34	10.97	20.94	22.17	21.27	13.59	26.38	28.06	19	25.57	21.19	23.15	1.28152	2.02097	1.11526	0.905358	1.24024	2.06475	0.357853	1.01505	0.157384	-0.14344	0.310625	1.04597	0.184901	0.0165549	0.366045	0.394596	0.29335	0.0113685	0.417091	0.0707008	0.495591	0.495637	0.461297	0.0521591	no	no	no	no,no,no
	PF3D7_1242600	25	0.27	1.9e-08	14.82	6.69	18.05	24.67	12.24	10.79	42.92	23.21	7.4	15.03	16.2	19.37	1	3.68759	1	1	3.50654	2.15107	0	1.88268	0	0	1.81005	1.10505	0.481358	4.40817e-05	0.494719	0.494066	9.36199e-05	0.00802836	0.486064	0.000404498	0.495591	0.495637	0.00145688	0.0406836	no	no	UP	no,no,UP
	PF3D7_1030600	26	0.27	2.5e-08	56.9	41.53	67.14	58.48	51.74	39.24	78.59	55.82	25.88	48.7	40.79	68.03	1.17996	1.40814	1.57612	1.39692	1.51894	1.42253	0.238744	0.493789	0.656378	0.482249	0.603066	0.508457	0.280022	0.145673	0.082904	0.167584	0.121771	0.136329	0.486064	0.361478	0.22661	0.389157	0.300808	0.317747	no	no	no	no,no,no
	PF3D7_0217700	27	0.26	6.2e-08	148.31	130.49	401.81	299.6	97.89	111.49	495.41	245.78	47.08	151.6	182.9	252.5	2.70926	2.29596	3.88488	1.66557	5.06088	2.2045	1.4379	1.1991	1.95787	0.736014	2.33939	1.14045	9.02983e-05	0.00602752	2.00099e-05	0.0717245	5.79505e-07	0.00647034	0.000743325	0.0299007	0.000376345	0.211613	2.65451e-05	0.035338	UP	no	UP	UP,no,UP
	PF3D7_1464700	28	0.26	5e-08	105.77	85.58	89.95	85.62	82.48	94.95	136.49	126.07	110.64	152.03	103.68	92.98	0.85043	1.00047	0.937093	0.61159	1.65483	1.32775	-0.233735	0.000674157	-0.0937354	-0.709364	0.726679	0.408985	0.253645	0.484978	0.427488	0.0836578	0.0764543	0.189855	0.486064	0.489583	0.495591	0.234887	0.214132	0.4051	no	no	no	no,no,no
	PF3D7_0201900	29	0.26	5.5e-08	129.16	82.37	461.21	407.29	24.43	24.85	643.7	812.57	29.74	120.55	364.76	805.6	3.57084	4.94464	12.265	6.6827	26.3488	32.699	1.83626	2.30587	3.61647	2.74043	4.71966	5.03117	8.12823e-07	8.16357e-07	1.78746e-14	3.20457e-08	0	0	1.0787e-05	1.08593e-05	2.82021e-12	5.01432e-07	0	0	UP	UP	UP	UP,UP,UP
	PF3D7_1432100	30	0.26	6.2e-08	69.79	32.58	50	68.46	36.57	44.62	65.41	68.38	33.18	30.01	44.06	47.17	0.716435	2.10129	1.32791	1.57181	1.78862	1.5325	-0.481092	1.07127	0.409156	0.652426	0.838851	0.615884	0.0942052	0.0123272	0.19247	0.0970407	0.0476452	0.0912711	0.254312	0.0554584	0.412384	0.263224	0.150431	0.236938	no	no	no	no,no,no
	PF3D7_0715000	31	0.26	7e-08	76.95	57.93	97.87	96.1	62.75	58.63	132.33	83.65	46.04	62.78	97.9	106.4	1.27186	1.6589	2.12641	1.69481	2.10884	1.42674	0.346945	0.730226	1.08842	0.761121	1.07645	0.512726	0.192674	0.0614102	0.0110324	0.0652073	0.0148548	0.134289	0.429341	0.19197	0.0498247	0.197429	0.0623373	0.314251	no	no	no	no,no,no
	PF3D7_1462900	32	0.26	7.6e-08	2.49	2.64	2.44	4.29	4.88	3.04	8.23	5.49	1.53	3.1	3.35	4.01	1	1	1	1	1	1	0	0	0	0	0	0	0.481358	0.485532	0.494719	0.494066	0.453175	0.491994	0.486064	0.489583	0.495591	0.495637	0.461297	0.493958	no	no	no	no,no,no
	PF3D7_0724200	33	0.26	9.1e-08	19.98	20.56	22.6	29.55	22.89	14.65	25.97	29.49	12.36	20.93	17.56	34.33	1.13113	1.43726	1	1.64023	1.13456	2.01297	0.177766	0.523318	0	0.713898	0.182129	1.00933	0.336516	0.132189	0.494719	0.0778692	0.39355	0.0139987	0.486064	0.337302	0.495591	0.222932	0.461297	0.0609546	no	no	no	no,no,no
	PF3D7_1436000	34	0.26	9.8e-08	278.72	165.09	638.72	588.11	157.61	138.67	956.26	682.49	113.52	291.46	486.08	766.31	2.29162	3.56236	4.28189	2.62921	6.06725	4.92168	1.19637	1.83283	2.09825	1.39463	2.60104	2.29915	0.000942276	6.72153e-05	5.38983e-06	0.00289918	2.98768e-08	2.44029e-07	0.00584932	0.000595605	0.000125468	0.0168377	1.84457e-06	1.20529e-05	UP	UP	UP	UP,UP,UP
	PF3D7_0629200	35	0.26	1.1e-07	224.33	167.6	465.24	453.29	240.76	183.79	583.13	334.79	276.85	275.64	329.16	463.14	2.07391	2.70459	1.18895	1.68024	2.42204	1.82159	1.05235	1.43541	0.249685	0.748663	1.27622	0.865198	0.00318493	0.00135814	0.296201	0.0683812	0.00467185	0.0300072	0.0164608	0.00839555	0.495591	0.203994	0.0261956	0.106659	UP	no	no	UP,no,no
	PF3D7_1408000	36	0.26	1.1e-07	217.42	213.71	439.05	452.1	170.46	205.36	380.95	266.61	188.89	175.69	377.72	431.77	2.01936	2.11548	1.99968	2.45757	2.23484	1.29826	1.0139	1.08099	0.999771	1.29723	1.16017	0.376576	0.00431064	0.0117007	0.0176947	0.00512429	0.00933242	0.209767	0.0213651	0.0530409	0.0700391	0.0271005	0.0441945	0.434686	UP	UP	no	UP,UP,no
	PF3D7_1107800	37	0.26	1.1e-07	98.66	95.26	82.88	54.67	106.9	103.9	129.13	146.54	226.34	239.56	123.56	169.77	0.840057	0.573903	0.545904	0.708674	1.20795	1.41039	-0.251441	-0.801121	-0.87328	-0.496805	0.272562	0.496099	0.23893	0.0529624	0.0349245	0.167862	0.321827	0.142352	0.486064	0.171705	0.117938	0.389472	0.461297	0.327883	no	no	no	no,no,no
	PF3D7_1218600	38	0.25	1.4e-07	74.97	54.32	53.45	64.52	61	62.84	80.16	78.23	49.95	49.43	66.81	85.09	0.712952	1.18778	1.33754	1.72142	1.3141	1.24491	-0.488123	0.248263	0.419579	0.783603	0.394073	0.316039	0.0911288	0.291658	0.186565	0.0597704	0.235371	0.25008	0.248255	0.489583	0.405014	0.184517	0.461297	0.493958	no	no	no	no,no,no
	PF3D7_1442800	39	0.25	1.9e-07	0	0.82	0	0.67	0	0	0	0	0	0	0	0	1	1	1	1	1	1	0	0	0	0	0	0	0.481358	0.485532	0.494719	0.494066	0.453175	0.491994	0.486064	0.489583	0.495591	0.495637	0.461297	0.493958	no	no	no	no,no,no
	PF3D7_1466400	40	0.25	2.3e-07	86.96	63.68	30	45.83	61.3	99.4	71.18	72.02	41.32	75.57	68.48	48.2	0.344986	0.719692	1.65731	0.637819	1.16117	0.724547	-1.53539	-0.474548	0.728842	-0.64878	0.215585	-0.464848	2.10831e-05	0.17286	0.0621061	0.103533	0.366439	0.148869	0.000202283	0.405553	0.182589	0.274797	0.461297	0.33786	no	no	no	no,no,no
	PF3D7_1223800	41	0.25	2.4e-07	29.33	27.6	24.58	32.59	27.38	22.5	33.16	31.18	14.77	32.48	27.75	29.62	0.83805	1.1808	1.87881	0.911946	1.2111	1.38578	-0.254892	0.239761	0.909818	-0.13298	0.276322	0.470696	0.236117	0.297708	0.0276971	0.40254	0.318964	0.15529	0.486064	0.489583	0.0993805	0.495637	0.461297	0.348774	no	no	no	no,no,no
	PF3D7_0411700	42	0.25	4.9e-07	0	0	0	0	0	0	0	0	0	0	0	0	1	1	1	1	1	1	0	0	0	0	0	0	0.481358	0.485532	0.494719	0.494066	0.453175	0.491994	0.486064	0.489583	0.495591	0.495637	0.461297	0.493958	no	no	no	no,no,no
	PF3D7_1455100	43	0.25	2.9e-07	88.64	91.73	128.15	164.08	102.96	112.94	142.91	95.53	96.81	219.78	158.94	102.43	1.44574	1.78873	1.64177	0.466057	1.38801	0.845847	0.531804	0.838934	0.715254	-1.10142	0.473023	-0.241531	0.0876261	0.0385844	0.06566	0.0156868	0.18691	0.290923	0.241258	0.136378	0.190086	0.0665082	0.40976	0.493958	no	no	no	no,no,no
	PF3D7_1246300	44	0.25	2.8e-07	73.4	68.67	10.67	12.17	80.05	72.43	34.84	49.19	125.55	167.46	48.07	42.49	0.145368	0.177224	0.382875	0.253732	0.435228	0.679138	-2.78222	-2.49635	-1.38505	-1.97862	-1.20016	-0.558222	7.74189e-14	1.57059e-07	0.00196913	5.2596e-05	0.0037636	0.106303	3.85736e-12	2.40457e-06	0.0134431	0.000488945	0.022408	0.263968	DOWN	DOWN	no	DOWN,DOWN,no
	PF3D7_1429000	45	0.25	3.2e-07	46.52	38.7	66.55	57.68	44.78	26.1	100.46	70.6	55.95	47.92	79.16	92.24	1.43057	1.49044	1.41483	1.92487	2.24341	2.70498	0.516588	0.575738	0.500633	0.944765	1.16569	1.43562	0.0941882	0.110426	0.144545	0.0304784	0.00904129	0.000862653	0.254312	0.297413	0.338703	0.109776	0.0431188	0.00876542	no	no	UP	no,no,UP
	PF3D7_0622000	46	0.25	3.2e-07	37.04	34.76	29.65	14.51	41.53	32.2	28.09	14.41	17.89	15.45	30.2	16.68	0.800486	0.417434	1.68809	1	0.676379	0.447516	-0.321052	-1.26038	0.755395	0	-0.564097	-1.15999	0.185848	0.0051672	0.0555962	0.494066	0.0936665	0.00510759	0.418232	0.0262186	0.168419	0.495637	0.248031	0.0300945	no	no	no	no,no,no
	PF3D7_1311200	47	0.25	3.1e-07	9.91	7.81	9.32	12.41	15.63	7.75	12.71	12.73	8.19	6.13	6.4	16.73	1	1	1	1	1	1	0	0	0	0	0	0	0.481358	0.485532	0.494719	0.494066	0.453175	0.491994	0.486064	0.489583	0.495591	0.495637	0.461297	0.493958	no	no	no	no,no,no
	PF3D7_1130500	48	0.25	3.4e-07	13.61	23.75	27.16	28.26	29.8	21.11	11.41	13.82	54.41	39.84	16.53	13.07	1.99559	1.18989	0.303804	0.328062	0.382886	0.654666	0.996816	0.250834	-1.71879	-1.60796	-1.38501	-0.611169	0.00491618	0.28984	0.000171183	0.000819233	0.00108435	0.0864806	0.0239484	0.489583	0.00208886	0.00568856	0.0089914	0.227728	no	DOWN	no	no,DOWN,no
	PF3D7_0532200	49	0.25	3.9e-07	43.56	37.86	51.75	58.67	24.92	20.84	54.17	60.96	22.59	28.35	36.09	67.68	1.18802	1.54966	1.59761	2.3873	2.17376	2.92514	0.248555	0.631949	0.675915	1.25538	1.12019	1.54851	0.27138	0.0900812	0.0768398	0.00647789	0.0116936	0.000359992	0.486064	0.254558	0.21311	0.0327352	0.0520121	0.00483393	no	no	UP	no,no,UP
	PF3D7_0717400	50	0.24	5.2e-07	119.51	125.62	230.81	197.89	97.21	109.59	264.32	262.25	79.26	144.64	144.79	225.07	1.9313	1.57531	1.82677	1.55607	2.71906	2.39301	0.949574	0.655633	0.869297	0.637907	1.44311	1.25883	0.00700315	0.0823973	0.0335474	0.102037	0.00156593	0.00302138	0.0323661	0.238906	0.114444	0.272013	0.0120685	0.0206267	no	no	UP	no,no,UP
	PF3D7_0519600	51	0.24	5.4e-07	72.51	62.33	88.17	71.73	59.59	59.84	102.44	95	44.74	63.85	61.13	79.62	1.21597	1.15081	1.36634	1.24699	1.71908	1.58757	0.282108	0.20265	0.450315	0.318444	0.781637	0.666817	0.242864	0.324761	0.169814	0.260615	0.0610125	0.074248	0.486064	0.489583	0.377956	0.495637	0.181536	0.204623	no	no	no	no,no,no
	PF3D7_1035800	52	0.24	1.2e-06	190.91	115.25	325.43	212.09	22.33	32.06	542.11	596.26	26.68	135.49	459.27	569.78	1.70463	1.84026	17.214	4.20533	24.2772	18.5983	0.769455	0.87991	4.10551	2.07222	4.60153	4.2171	0.0237307	0.0320197	0	2.13644e-05	0	0	0.0886778	0.119574	0	0.000215542	0	0	no	UP	UP	no,UP,UP
	PF3D7_0603400	53	0.24	5.6e-07	17.89	14.37	18.75	21.97	13.61	12.19	16.24	20.16	10.97	13.77	13.18	23.2	1	1.52888	1	1.68482	1	1.65381	0	0.612475	0	0.752596	0	0.725798	0.481358	0.0967881	0.494719	0.0673665	0.453175	0.0576931	0.486064	0.267521	0.495591	0.201709	0.461297	0.171091	no	no	no	no,no,no
	PF3D7_1022400	54	0.24	6.2e-07	377.18	299.97	761.11	603.81	267.96	261.19	732.25	709.02	316.41	323.27	465.42	692.43	2.0179	2.0129	1.47094	2.14196	2.73268	2.71458	1.01285	1.00928	0.556738	1.09893	1.45032	1.44073	0.0043458	0.0170518	0.11951	0.0147349	0.00148978	0.000830236	0.0215019	0.0724957	0.296685	0.0634047	0.0116076	0.00855851	UP	no	UP	UP,no,UP
	PF3D7_0711500	55	0.24	7.4e-07	140.57	99.53	286.57	253.18	132.7	102.83	318.72	216.54	129.38	135.72	183.41	272.38	2.03863	2.54376	1.41761	2.00693	2.40181	2.10581	1.0276	1.34696	0.503458	1.00499	1.26412	1.07437	0.00387424	0.00243407	0.143206	0.0231688	0.00503442	0.00963609	0.0194913	0.0138255	0.336481	0.0898286	0.0276285	0.0465021	UP	no	UP	UP,no,UP
	PF3D7_0529500	56	0.24	8.1e-07	104.81	99.65	82.46	115.35	39.43	55.68	60.4	134.44	39.63	51	82.68	58.98	0.786757	1.15755	2.0863	1.15647	1.53183	2.41451	-0.34601	0.211076	1.06095	0.209729	0.615255	1.27173	0.168752	0.31853	0.0128142	0.334493	0.116605	0.00277026	0.389955	0.489583	0.0551742	0.495637	0.291993	0.0193543	no	no	no	no,no,no
	PF3D7_0813900	57	0.24	7.8e-07	4097.59	3454.36	6224.22	5387.78	2205.26	2511.71	6469.5	5048.18	1659.19	2194.87	4002.63	4247.95	1.519	1.5597	2.4124	1.9354	2.93367	2.00986	0.603117	0.641272	1.27047	0.952631	1.55271	1.00709	0.0613475	0.086995	0.0037933	0.0294266	0.000716792	0.0141746	0.183784	0.247934	0.0220048	0.107688	0.00662817	0.0614595	no	no	UP	no,no,UP
	PF3D7_0109500	58	0.24	9e-07	97.38	92.15	98.08	140.02	52.96	59.98	105.59	192.72	60.46	43.89	86.72	118.48	1.00719	1.51948	1.43434	2.69948	1.99377	3.21307	0.0103335	0.603577	0.520384	1.43268	0.995498	1.68395	0.492221	0.0999719	0.135357	0.00229963	0.0226637	0.000116885	0.494223	0.274584	0.323989	0.0138956	0.0852516	0.00214538	no	no	UP	no,no,UP
	PF3D7_1446200	59	0.24	8.1e-07	857.16	798.92	1024.94	831.06	568.64	448.54	1446.18	1426.06	387.68	707.02	809.19	1070	1.19574	1.04023	2.08726	1.51339	2.54323	3.17934	0.257903	0.0569016	1.06161	0.597788	1.34666	1.66873	0.263271	0.438929	0.0127682	0.116809	0.00298735	0.000133196	0.486064	0.489583	0.0551089	0.299609	0.0192187	0.00237164	no	no	UP	no,no,UP
	PF3D7_0717300	60	0.24	8.9e-07	90.16	108.27	111.91	89.9	90.98	102.68	167.04	171.45	109.45	125.96	129.69	140.37	1.24124	0.830332	1.18492	1.1144	1.83601	1.66975	0.31178	-0.268241	0.244795	0.156269	0.876572	0.739633	0.219064	0.3025	0.299745	0.373593	0.0401948	0.0542653	0.469719	0.489583	0.495591	0.495637	0.132118	0.163776	no	no	no	no,no,no
	PF3D7_1323500	61	0.24	8.9e-07	47.66	31.81	45.91	50.38	36.57	32.75	62.81	48.56	38.14	42.16	47.05	67.07	0.963282	1.58378	1.23361	1.59084	1.71753	1.48275	-0.0539705	0.663371	0.30289	0.669793	0.780334	0.568274	0.425024	0.0799969	0.25894	0.0913037	0.0613481	0.109654	0.486064	0.233736	0.495591	0.250897	0.18224	0.269391	no	no	no	no,no,no
	PF3D7_1401500	62	0.24	9.5e-07	36.74	23.57	24.18	18.76	25.63	26.83	52.79	30.89	8.84	30.62	30.79	67.89	0.658138	0.795927	3.48303	2.21718	2.0597	1.15132	-0.603537	-0.329292	1.80034	1.14872	1.04243	0.203293	0.0506941	0.260048	7.90585e-05	0.0114492	0.0177979	0.334855	0.160136	0.489583	0.00111356	0.0516534	0.0714936	0.493958	no	UP	no	no,UP,no
	PF3D7_1460400	63	0.24	1.1e-06	163.13	269.5	284.63	255.73	152.49	244.3	211.86	169.09	101.18	134.16	193.76	128.72	1.7448	0.948905	1.915	0.959451	1.38934	0.692141	0.803066	-0.0756639	0.937347	-0.0597184	0.474397	-0.530863	0.0191894	0.452299	0.0242286	0.459129	0.186125	0.117747	0.0743999	0.489583	0.089712	0.495637	0.408614	0.284234	no	no	no	no,no,no
	PF3D7_0928600	64	0.24	1.1e-06	13.43	18.89	39.49	53.38	27.93	4.11	22.6	11.84	6	33.91	23.11	44.08	2.94043	2.82583	3.85167	1.29991	0.809166	1	1.55603	1.49868	1.94548	0.378413	-0.305493	0	2.49382e-05	0.000877943	2.23764e-05	0.223793	0.221248	0.491994	0.000234907	0.0056926	0.000408675	0.475371	0.460832	0.493958	UP	no	no	UP,no,no
	PF3D7_0912800	65	0.24	1.1e-06	28.41	20.23	32.5	41.85	23.97	27.85	48.14	49	12.81	29.19	29.62	43.27	1.14396	2.06871	2.31226	1.48236	2.00834	1.75943	0.194041	1.04873	1.2093	0.567893	1.00601	0.815104	0.321001	0.0138943	0.00551061	0.12876	0.0214865	0.0383105	0.486064	0.0611307	0.0292511	0.321901	0.0820734	0.126514	no	no	no	no,no,no
	PF3D7_0713700	66	0.24	1.1e-06	166.46	133.28	201.31	180.38	156.11	160.57	251.98	152.52	207.4	157.55	183.06	193.85	1.20936	1.35339	0.882642	1.2304	1.61412	0.949866	0.274243	0.436579	-0.180099	0.299131	0.690746	-0.0742039	0.249399	0.174347	0.358165	0.273105	0.0880537	0.427364	0.486064	0.4075	0.495591	0.495637	0.236587	0.493958	no	no	no	no,no,no
	PF3D7_1255200	67	0.24	1.1e-06	9.33	19.31	2.16	2.76	2.05	2.89	2	6.03	1.3	0.65	2.19	1.02	1	1	1	1	1	1	0	0	0	0	0	0	0.481358	0.485532	0.494719	0.494066	0.453175	0.491994	0.486064	0.489583	0.495591	0.495637	0.461297	0.493958	no	no	no	no,no,no
	PF3D7_1408300	68	0.24	1.9e-06	0	0	0	0	0	0	0	5.08	0	8.88	0	0	1	1	1	1	1	1	0	0	0	0	0	0	0.481358	0.485532	0.494719	0.494066	0.453175	0.491994	0.486064	0.489583	0.495591	0.495637	0.461297	0.493958	no	no	no	no,no,no
	PF3D7_0827900	69	0.23	1.5e-06	1285.27	1187.2	1988.91	1616.54	1015.08	904.84	2073.7	1813.98	1556.57	832.43	1866.54	1939.23	1.54746	1.36164	1.19914	2.3296	2.04289	2.00475	0.629907	0.445346	0.261996	1.22008	1.03061	1.00342	0.0532422	0.169735	0.287364	0.00785616	0.0189304	0.014468	0.166071	0.400704	0.495591	0.0384681	0.0745147	0.0623001	no	no	UP	no,no,UP
	PF3D7_1464900	70	0.23	1.7e-06	171.22	172.65	204.69	194.56	123.36	163.25	213.1	265.51	144.78	154.06	163.25	232.49	1.19548	1.1269	1.12757	1.50909	1.72746	1.6264	0.257589	0.172365	0.173221	0.593676	0.788656	0.701683	0.263541	0.347553	0.353658	0.118404	0.0592299	0.0640721	0.486064	0.489583	0.495591	0.301992	0.178003	0.184548	no	no	no	no,no,no
	PF3D7_0723500	71	0.23	6.7e-06	38.12	16.46	25.61	16	28.6	29.18	27.21	29.16	10.27	32	52.13	30.57	0.671826	1	5.07595	0.955313	0.951399	0.999315	-0.573841	0	2.34368	-0.0659554	-0.0718782	-0.000989164	0.0593969	0.485532	4.45875e-07	0.454262	0.393326	0.491127	0.180104	0.489583	1.51651e-05	0.495637	0.461297	0.493958	no	no	no	no,no,no
	PF3D7_0526900	72	0.23	3e-06	605.77	530.52	661.71	550.15	443.37	427.71	1098.99	1042.08	390.87	489.49	581.83	771.05	1.09235	1.037	1.48855	1.57521	2.47872	2.43642	0.127429	0.0524179	0.573909	0.655545	1.3096	1.28476	0.386191	0.442579	0.112498	0.0959914	0.0037896	0.00253597	0.486064	0.489583	0.28387	0.261001	0.0224921	0.0181873	no	no	UP	no,no,UP
	PF3D7_0709300	73	0.23	2e-06	11.75	9.89	11.2	9.77	11.25	9.99	12.23	14.1	9.59	11.86	11.38	14.44	1	1	1	1	1	1	0	0	0	0	0	0	0.481358	0.485532	0.494719	0.494066	0.453175	0.491994	0.486064	0.489583	0.495591	0.495637	0.461297	0.493958	no	no	no	no,no,no
	PF3D7_1205900	74	0.23	2.3e-06	53.59	55.73	51.1	58.82	50.8	47.45	66.76	69.04	61.82	62.77	55.82	64.96	0.953536	1.05545	0.902944	1.03489	1.31417	1.45501	-0.0686405	0.0778526	-0.147292	0.0494764	0.394155	0.541024	0.409925	0.421946	0.384087	0.455322	0.235317	0.121301	0.486064	0.489583	0.495591	0.495637	0.461297	0.290958	no	no	no	no,no,no
	PF3D7_1408100	75	0.23	2.3e-06	1158.26	733.27	1353.02	1198.25	599.26	582.69	1886.12	1625.86	401.38	627.07	1089.34	1352.18	1.16815	1.63412	2.71399	2.15635	3.14742	2.79027	0.224224	0.708513	1.44041	1.10859	1.65417	1.4804	0.293052	0.0670355	0.0012419	0.0140405	0.000332279	0.000614132	0.486064	0.205152	0.00979722	0.0609711	0.00360181	0.0071481	no	UP	UP	no,UP,UP
	PF3D7_0619900	76	0.23	2.5e-06	150.1	107.59	185.8	174.31	151.1	139.28	287.57	188.54	151.92	239.29	174.09	176.79	1.23784	1.62013	1.14593	0.738811	1.90318	1.35368	0.307827	0.696111	0.196522	-0.436723	0.92841	0.436883	0.222155	0.0704227	0.335714	0.199215	0.031529	0.173681	0.473591	0.21254	0.495591	0.438072	0.109667	0.378407	no	no	no	no,no,no
	PF3D7_1357800	77	0.23	2.5e-06	566.71	525.76	1077.85	900.34	432.92	418.67	1054.79	965.78	267.99	421.83	625.25	836.23	1.90194	1.71245	2.33311	1.98239	2.43645	2.30678	0.927474	0.776066	1.22225	0.987238	1.28478	1.20588	0.00822385	0.0507494	0.00509799	0.0251514	0.00442957	0.0042801	0.0368387	0.166853	0.0275515	0.0949838	0.0252104	0.0265404	no	UP	UP	no,UP,UP
	PF3D7_1301700	78	0.23	2.6e-06	3830.66	2044.22	1108.52	896.39	1768.82	1177.51	2915.32	3796.08	351.16	1715.55	1704.4	1828.47	0.289381	0.4385	4.85363	1.06582	1.64817	3.22382	-1.78896	-1.18935	2.27906	0.0919658	0.720867	1.68877	9.49474e-07	0.00780578	8.80759e-07	0.422372	0.0782473	0.000112127	1.2455e-05	0.0374151	2.66102e-05	0.495637	0.217652	0.00207465	DOWN	no	no	DOWN,no,no
	PF3D7_1473700	79	0.23	2.9e-06	161.22	115.7	45.95	88.86	138.54	93.39	117.06	243.09	38.37	82.71	114.75	166.79	0.285014	0.768021	2.99062	2.01656	0.844955	2.60296	-1.81089	-0.380783	1.58044	1.0119	-0.243054	1.38015	7.11586e-07	0.226794	0.000453118	0.0224332	0.262693	0.00129771	9.5551e-06	0.487398	0.00446782	0.0878159	0.461297	0.0112909	no	UP	no	no,UP,no
	PF3D7_0527600	80	0.23	2.7e-06	63.04	75.05	90.67	87.16	72.38	89.43	87.47	57.16	122.95	79.79	93.65	56.67	1.43829	1.16136	0.761692	0.710239	1.20848	0.639159	0.524358	0.215814	-0.392721	-0.493623	0.273197	-0.645753	0.0907933	0.315048	0.20955	0.169439	0.321343	0.0751138	0.247578	0.489583	0.435373	0.391702	0.461297	0.206408	no	no	no	no,no,no
	PF3D7_1306600	81	0.23	2.7e-06	35.17	27.62	35.72	47.38	25.47	30.87	39.15	38.41	33.37	24.11	41.35	41.34	1.01564	1.71542	1.23914	1.71464	1.5371	1.24425	0.0223867	0.778565	0.309336	0.777907	0.620213	0.315276	0.4951	0.0502135	0.254596	0.0611131	0.114549	0.250613	0.496236	0.165762	0.495591	0.18733	0.287893	0.493958	no	no	no	no,no,no
	PF3D7_1321400	82	0.23	3.1e-06	27.14	34.8	21.7	21.69	41.83	35.51	33.54	31.79	25.63	65.56	37.32	33.41	0.799558	0.623276	1.45611	0.50961	0.801817	0.895241	-0.322726	-0.682057	0.542116	-0.972536	-0.318655	-0.159652	0.184669	0.0851712	0.125719	0.0288018	0.213014	0.355389	0.416788	0.244206	0.308726	0.106092	0.448877	0.493958	no	no	no	no,no,no
	PF3D7_1340500	83	0.23	2.9e-06	3.68	3.22	5.3	2.87	2.97	1.65	4.65	3.79	3.01	4.06	3.01	4.27	1	1	1	1	1	1	0	0	0	0	0	0	0.481358	0.485532	0.494719	0.494066	0.453175	0.491994	0.486064	0.489583	0.495591	0.495637	0.461297	0.493958	no	no	no	no,no,no
	PF3D7_0628700	84	0.23	3.3e-06	4.52	4.38	8.49	7.99	7.12	4.57	9.65	4.64	4.99	3	3.89	6.54	1	1	1	1	1	1	0	0	0	0	0	0	0.481358	0.485532	0.494719	0.494066	0.453175	0.491994	0.486064	0.489583	0.495591	0.495637	0.461297	0.493958	no	no	no	no,no,no
	PF3D7_0507700	85	0.23	3.3e-06	97.07	105.21	141.67	127.45	97.79	108.51	152.66	124.73	117.73	114.41	128.92	115.35	1.45946	1.21139	1.09505	1.00822	1.5611	1.14948	0.545437	0.27666	0.130994	0.0118048	0.642563	0.20098	0.0820419	0.271879	0.386994	0.484803	0.105601	0.336708	0.23005	0.489583	0.495591	0.495637	0.271287	0.493958	no	no	no	no,no,no
	PF3D7_0811400	86	0.23	3.3e-06	482.56	353.95	617.22	527.31	289.96	241.27	668.64	629.65	273.34	371.08	375.1	555.25	1.27905	1.48979	1.37228	1.49631	2.30597	2.60973	0.355076	0.575106	0.456579	0.581407	1.20538	1.3839	0.186861	0.110672	0.166523	0.123256	0.00717468	0.00126291	0.420012	0.297499	0.372529	0.311986	0.0361441	0.01107	no	no	UP	no,no,UP
	PF3D7_0823100	87	0.23	3.6e-06	141.37	105.64	184.7	110.11	152.23	84.45	374.37	192.81	48.43	169.92	169.48	227.49	1.3065	1.04231	3.49948	1.33881	2.45924	2.28313	0.385708	0.0597893	1.80714	0.420947	1.29821	1.19101	0.16595	0.436581	7.46657e-05	0.199576	0.00407213	0.0047094	0.385521	0.489583	0.00106291	0.438526	0.0237716	0.0284265	no	no	UP	no,no,UP
	PF3D7_1419600	88	0.23	3.8e-06	28.94	23.14	24.48	20.48	33.73	32.84	37.12	23.18	27.83	76.39	34.12	28.71	0.845888	0.885048	1.22602	0.375835	1.1005	0.705847	-0.241461	-0.176173	0.293977	-1.41183	0.138164	-0.502574	0.247166	0.37174	0.265009	0.00286306	0.429956	0.130469	0.486064	0.489583	0.495591	0.0166621	0.461297	0.307637	no	no	no	no,no,no
	PF3D7_0807800	89	0.22	4.2e-06	146.45	133.94	200.4	163.75	192.3	158.85	263.54	210.49	272.14	238.8	189.31	208.24	1.36839	1.22256	0.695635	0.872027	1.37046	1.32509	0.452474	0.289908	-0.523598	-0.197556	0.454663	0.406087	0.125827	0.262884	0.139701	0.354262	0.197591	0.191587	0.313326	0.489583	0.331258	0.495637	0.426326	0.407428	no	no	no	no,no,no
	PF3D7_0218500	90	0.22	5.3e-06	371.76	321.96	422.99	474.52	299.17	259.3	542.62	512.7	262.36	243.48	487.63	473.61	1.1378	1.47385	1.85863	1.94517	1.81375	1.97725	0.186252	0.559587	0.894239	0.959896	0.858977	0.983493	0.328389	0.116838	0.029837	0.0284823	0.0435431	0.0161544	0.486064	0.309366	0.104808	0.105325	0.140605	0.0677172	no	no	no	no,no,no
	PF3D7_0527200	91	0.22	4.3e-06	183.05	192.24	391.79	365.67	187.48	169.48	417.21	261.56	361.55	331.07	252.1	278.45	2.14034	1.90215	0.697276	0.841061	2.22536	1.54331	1.09784	0.927634	-0.520199	-0.249718	1.15404	0.626027	0.00219935	0.0255654	0.141287	0.316868	0.00966499	0.0876687	0.0119773	0.100215	0.333406	0.495637	0.04522	0.229898	no	no	no	no,no,no
	PF3D7_1204500	92	0.22	5e-06	16.55	13.34	19.58	24.95	18.19	10.23	25.25	24.37	15.68	19.44	19.01	32.84	1	1.87031	1	1.6893	1.38813	2.38221	0	0.903281	0	0.756426	0.473138	1.2523	0.481358	0.028708	0.494719	0.0663898	0.186844	0.00315603	0.486064	0.109806	0.495591	0.199944	0.40976	0.0212145	no	no	no	no,no,no
	PF3D7_0522800	93	0.22	4.9e-06	276.33	175.71	231.69	231.5	185.93	230.87	415.77	354.74	121.96	191.03	258.81	333.29	0.838454	1.31751	2.12209	1.7447	2.23616	1.53654	-0.254196	0.397816	1.08549	0.802979	1.16103	0.619681	0.236683	0.195684	0.0112119	0.0553752	0.00928671	0.0899098	0.486064	0.442471	0.0503427	0.174159	0.0441041	0.234046	no	no	no	no,no,no
	PF3D7_1130600	94	0.22	5.2e-06	39.57	25.91	42.72	45.37	35.43	24.71	65.67	53.53	16.56	27.05	42.36	60.6	1.07961	1.75106	2.55797	2.2403	1.85351	2.16633	0.110505	0.80823	1.355	1.16369	0.890263	1.11525	0.40337	0.0441907	0.00220876	0.0105954	0.0377368	0.0075487	0.486064	0.149674	0.0146906	0.0483776	0.125642	0.0390853	no	UP	no	no,UP,no
	PF3D7_1466800	95	0.22	5.5e-06	363.44	393.99	135.84	95.36	768.96	644.19	292.62	260.62	186.91	236.25	468.74	206.45	0.373762	0.242037	2.50784	0.873862	0.38054	0.40457	-1.41981	-2.0467	1.32644	-0.194522	-1.39388	-1.30554	7.51679e-05	1.4136e-05	0.00266005	0.356485	0.00101784	0.00193718	0.000626951	0.000143636	0.0168817	0.495637	0.00857765	0.0151142	DOWN	no	DOWN	DOWN,no,DOWN
	PF3D7_0524900	96	0.22	5.5e-06	67.53	67.25	99.89	98.83	53.83	64.16	116.21	101.85	29.37	49.51	71.33	111	1.47919	1.46959	2.42867	2.24197	2.15883	1.58744	0.564812	0.555415	1.28017	1.16477	1.11025	0.6667	0.0745729	0.118537	0.00357034	0.010536	0.0123554	0.0742842	0.214143	0.311708	0.0210587	0.0481841	0.0541912	0.204624	no	UP	no	no,UP,no
	PF3D7_1022500	97	0.22	5.9e-06	86.27	145.7	60.61	47.1	92.18	147.54	80.93	71	190.64	264.91	90.16	42.95	0.702562	0.323267	0.472933	0.162131	0.877956	0.481225	-0.509303	-1.6292	-1.08029	-2.62477	-0.187779	-1.05522	0.0823126	0.000441345	0.0123593	1.30473e-07	0.302441	0.00968642	0.230427	0.00318127	0.0538349	1.87142e-06	0.461297	0.0465867	no	DOWN	no	no,DOWN,no
	PF3D7_1352800	98	0.22	6e-06	22.61	24.21	36.73	38.92	28.02	25.89	38.63	36.34	28.4	25.31	30.4	33.77	1.6245	1.6076	1.07042	1.33426	1.37866	1.40363	0.699998	0.684909	0.0981804	0.416035	0.463265	0.489163	0.0360081	0.0735942	0.413502	0.202289	0.192542	0.14581	0.122324	0.219315	0.495591	0.441755	0.418857	0.332879	no	no	no	no,no,no
	PF3D7_0910100	99	0.22	6.1e-06	77.1	79.56	78.34	66.18	71.24	69.54	66.85	72.82	69.87	69.32	65.53	75.2	1.01608	0.831825	0.937885	1.08482	0.938377	1.04717	0.0230183	-0.265648	-0.0925176	0.117461	-0.09176	0.0664917	0.494436	0.30437	0.428488	0.402844	0.377146	0.449864	0.495832	0.489583	0.495591	0.495637	0.461297	0.493958	no	no	no	no,no,no
	PF3D7_1323400	100	0.22	8.1e-06	2945.86	2569.82	4331.83	3837.83	2200.43	2085.92	5543.37	4035.5	1463.94	2738.62	3202.5	3707.2	1.47048	1.49342	2.18759	1.35367	2.51922	1.93464	0.556288	0.578623	1.12934	0.436881	1.33298	0.952064	0.0777923	0.109307	0.00877871	0.190926	0.0032637	0.019155	0.22093	0.295368	0.041937	0.425708	0.0203489	0.0761906	no	no	UP	no,no,UP
	PF3D7_1424400	101	0.22	9.1e-06	2367.37	2082.54	3992.49	3692.66	1690.85	1515.95	4390.97	3538.25	1102.36	1709.43	2408.19	2966.5	1.68647	1.77315	2.18458	1.73537	2.5969	2.33401	0.754004	0.826316	1.12735	0.795246	1.37679	1.22281	0.0261038	0.0408138	0.00887808	0.0570976	0.00245171	0.00383415	0.0951665	0.142222	0.0423429	0.178195	0.016598	0.0244972	no	no	UP	no,no,UP
	PF3D7_1467700	102	0.22	9e-06	156.17	113.56	94.22	37.8	167.25	149.76	181.45	176.35	179.28	27.76	131.33	73.7	0.603317	0.332864	0.732541	2.6549	1.0849	1.17755	-0.729012	-1.587	-0.449018	1.40866	0.117566	0.235789	0.0244758	0.000601045	0.177299	0.00266344	0.447241	0.309264	0.0907456	0.00410003	0.389728	0.0157259	0.461297	0.493958	DOWN	no	no	DOWN,no,no
	PF3D7_0213000	103	0.22	1.3e-05	54.6	75.62	142.23	81.58	115.29	81.57	56.73	28.34	129.67	149.19	79.93	63.51	2.60495	1.07882	0.616411	0.425699	0.492063	0.347432	1.38125	0.109448	-0.698036	-1.2321	-1.02308	-1.5252	0.000161974	0.396618	0.0740279	0.00798904	0.010849	0.000374768	0.00123657	0.489583	0.206928	0.0390011	0.0490232	0.00498521	no	no	DOWN	no,no,DOWN
	PF3D7_1437800	104	0.22	1.8e-05	57.6	86.98	39.64	51.91	44.22	35.06	43.73	59.43	29.01	45.23	53.01	40.52	0.688194	0.596804	1.8273	0.895866	0.988919	1.69509	-0.539112	-0.744671	0.869714	-0.158646	-0.0160757	0.761365	0.0710137	0.0667678	0.0334824	0.383127	0.439647	0.0492084	0.206005	0.204774	0.114301	0.495637	0.461297	0.153069	no	no	no	no,no,no
	PF3D7_1422700	105	0.22	9.7e-06	21.09	27.04	32.01	49.68	16.25	18.1	26.75	39.32	13.93	14.71	21.33	30.22	1.51778	1.83728	1.53123	2.05438	1.64615	2.17238	0.601964	0.87757	0.614689	1.03871	0.719099	1.11927	0.0617171	0.0323679	0.0970367	0.0197639	0.0787989	0.00736668	0.184114	0.120299	0.255315	0.0798426	0.218877	0.0382935	no	no	no	no,no,no
	PF3D7_0705000	106	0.22	1e-05	115.51	105.53	85.57	98.39	93.62	111.93	127.36	135.65	61.9	99.61	72.96	108.18	0.740802	0.932342	1.17868	1.08604	1.36039	1.21192	-0.432841	-0.10107	0.237166	0.119071	0.444024	0.277292	0.117404	0.43161	0.305313	0.401618	0.203946	0.277892	0.299826	0.489583	0.495591	0.495637	0.435495	0.493958	no	no	no	no,no,no
	PF3D7_1121700	107	0.21	1.2e-05	72.74	51.93	61.78	71.34	55.77	73.3	95.44	97.18	42.99	82.84	63.58	86.23	0.849326	1.37377	1.47895	1.04092	1.71131	1.32578	-0.235609	0.458143	0.564572	0.0578623	0.775105	0.406846	0.252066	0.163144	0.116274	0.448787	0.062709	0.191132	0.486064	0.389188	0.290812	0.495637	0.185298	0.407001	no	no	no	no,no,no
	PF3D7_1402700	108	0.21	1.3e-05	113.54	120.52	236.87	177.24	149.01	132.17	240.31	180.7	91.3	121.61	162.68	217.78	2.08623	1.47063	1.78182	1.79081	1.61271	1.36718	1.06089	0.556432	0.83335	0.84061	0.689488	0.451202	0.00297401	0.118121	0.0395554	0.0475714	0.0884826	0.16573	0.0155834	0.311191	0.129421	0.155112	0.237627	0.365551	no	no	no	no,no,no
	PF3D7_0110400	109	0.21	1.6e-05	134.52	112.82	107.32	107.82	108.36	106.43	131.98	121.55	75.62	117.32	119.9	119.48	0.7978	0.955682	1.58556	1.01841	1.21798	1.14207	-0.325902	-0.065398	0.664992	0.0263202	0.284487	0.191645	0.182445	0.4607	0.0801873	0.473425	0.312781	0.344226	0.413027	0.489583	0.220885	0.495637	0.461297	0.493958	no	no	no	no,no,no
	PF3D7_1476700	110	0.21	1.8e-05	1.57	0	0	0.78	2.74	0	1.48	1.53	2.36	0	0.84	0	1	1	1	1	1	1	0	0	0	0	0	0	0.481358	0.485532	0.494719	0.494066	0.453175	0.491994	0.486064	0.489583	0.495591	0.495637	0.461297	0.493958	no	no	no	no,no,no
	PF3D7_1137100	111	0.21	1.5e-05	97.15	78.4	154.22	155.12	82.3	87.91	143.99	118.01	61.64	92.74	89.8	166.67	1.58744	1.97857	1.45685	1.79717	1.74957	1.3424	0.666704	0.984459	0.542849	0.845731	0.807004	0.42481	0.0435197	0.0193371	0.125402	0.046581	0.0547625	0.180569	0.142686	0.08023	0.308215	0.152593	0.167682	0.388793	no	no	no	no,no,no
	PF3D7_1102500	112	0.21	1.6e-05	853.48	587.49	253.23	271.83	1266.39	622.01	701.69	1108.09	165.65	699.76	561.48	695.67	0.296703	0.462697	3.38956	0.994155	0.554087	1.78147	-1.75291	-1.11186	1.7611	-0.00845709	-0.851816	0.833065	1.51455e-06	0.0119737	0.000109558	0.499296	0.0267406	0.0351405	1.88242e-05	0.0541918	0.00145395	0.499467	0.0963749	0.118597	DOWN	no	no	DOWN,no,no
	PF3D7_0532300	113	0.21	2e-05	1778.58	734.88	2345.58	1900.2	535.16	184.27	7413.37	6028.31	134.84	1207.14	3767.52	5559.78	1.31879	2.58573	27.9407	4.60575	13.8526	32.7145	0.399219	1.37057	4.80429	2.20343	3.79209	5.03186	0.157227	0.00208933	0	6.79481e-06	8.88178e-16	0	0.371486	0.0122092	0	7.43632e-05	1.32759e-13	0	no	UP	UP	no,UP,UP
	PF3D7_1004100	114	0.21	1.9e-05	0.83	1.5	4.95	2.07	2.15	1.67	2.35	1.49	0.62	2.05	1.83	1.86	1	1	1	1	1	1	0	0	0	0	0	0	0.481358	0.485532	0.494719	0.494066	0.453175	0.491994	0.486064	0.489583	0.495591	0.495637	0.461297	0.493958	no	no	no	no,no,no
	PF3D7_1107700	115	0.21	1.9e-05	132.84	111.67	191.44	202.97	112.46	132.09	234.2	217.73	66.32	112.41	123.2	190.1	1.44113	1.81759	1.85766	1.69113	2.08252	1.64835	0.527203	0.862025	0.893486	0.757988	1.05833	0.721019	0.0895733	0.0347619	0.0299438	0.0659945	0.0163658	0.0589158	0.245308	0.127057	0.104988	0.199282	0.0670228	0.173414	no	no	no	no,no,no
	PF3D7_1456900	116	0.21	2e-05	240.02	192.13	120.88	136.91	230.19	195.74	305.86	313.05	110.53	213.64	201.6	242.91	0.503625	0.71259	1.82394	1.13701	1.32873	1.59932	-0.989579	-0.488855	0.867058	0.18524	0.410046	0.677454	0.00395275	0.165415	0.0338984	0.352212	0.225042	0.0710205	0.0197986	0.392626	0.115038	0.495637	0.461297	0.198229	no	no	no	no,no,no
	PF3D7_1438100	117	0.21	2.2e-05	164.76	226.74	112.56	87.07	125.3	173.73	111.71	146.04	429.81	184.38	141.93	135.75	0.683176	0.384008	0.330216	0.736251	0.89154	0.840615	-0.549672	-1.38079	-1.59852	-0.44173	-0.165628	-0.250483	0.0673103	0.00245489	0.000435093	0.196475	0.319093	0.284217	0.197327	0.013916	0.00435093	0.434621	0.461297	0.493958	no	no	no	no,no,no
	PF3D7_0923200	118	0.21	2.1e-05	54.92	42.2	74.88	80.6	61.45	45.7	109.95	90.37	22.99	39.84	85.69	105.62	1.36344	1.90995	3.72727	2.6511	1.78926	1.97746	0.447249	0.933537	1.89812	1.40659	0.839363	0.98365	0.128699	0.0248486	3.41079e-05	0.002697	0.0475372	0.0161404	0.318383	0.0982185	0.00056647	0.015891	0.150257	0.0677088	no	UP	no	no,UP,no
	PF3D7_1016100	119	0.21	3.4e-05	2.31	2.46	0	4.52	1.41	6.81	3.29	2.25	1.74	5.8	3.72	5.2	1	1	1	1	1	1	0	0	0	0	0	0	0.481358	0.485532	0.494719	0.494066	0.453175	0.491994	0.486064	0.489583	0.495591	0.495637	0.461297	0.493958	no	no	no	no,no,no
	PF3D7_1351000	120	0.21	2.3e-05	70.93	74.99	60.21	64.23	75.13	85.93	96.58	102.38	50.62	96.42	64.33	107.21	0.848865	0.856514	1.27084	1.11191	1.28551	1.19143	-0.236393	-0.223451	0.345784	0.153035	0.362335	0.2527	0.251407	0.33549	0.23077	0.376005	0.25665	0.296294	0.486064	0.489583	0.4668	0.495637	0.461297	0.493958	no	no	no	no,no,no
	PF3D7_0404300	121	0.21	2.3e-05	175.73	229.53	159.77	266.14	125.24	162.34	184.23	336.52	154.32	135.47	137.69	207.12	0.909179	1.1595	0.892237	1.5289	1.47102	2.07293	-0.137364	0.213503	-0.164501	0.612493	0.556813	1.05167	0.341288	0.316745	0.370416	0.111227	0.142824	0.0110003	0.486064	0.489583	0.495591	0.28951	0.337034	0.0510472	no	no	no	no,no,no
	PF3D7_1317000	122	0.21	2.3e-05	79.24	61.69	81.51	70.04	70.83	60.29	168.72	127.93	81.68	88.09	86.09	117.73	1.02865	1.13535	1.05399	1.33647	2.38204	2.12191	0.0407482	0.183142	0.0758628	0.418432	1.2522	1.08536	0.4758	0.339373	0.431767	0.200963	0.00541597	0.00903034	0.486064	0.489583	0.495591	0.440381	0.0292143	0.0440656	no	no	UP	no,no,UP
	PF3D7_0210000	123	0.21	2.5e-05	854.23	856.68	1538.26	1122.6	578.57	616.84	1902.92	1801.35	1089.36	616.38	1357.65	1428.96	1.80076	1.31041	1.24628	2.31831	3.28901	2.92029	0.848603	0.390016	0.317631	1.21307	1.71765	1.54611	0.014231	0.200162	0.249063	0.00815869	0.000200865	0.000366955	0.0586164	0.449198	0.49172	0.0397098	0.00250694	0.00489273	no	no	UP	no,no,UP
	PF3D7_1238300	124	0.21	2.5e-05	113.05	96.86	136.38	154.18	120.22	105.12	187.65	176.16	55.86	119.24	97.85	159.48	1.20637	1.59178	1.7517	1.33747	1.56089	1.6758	0.270671	0.670643	0.808756	0.419507	0.642367	0.744849	0.252398	0.0777896	0.0441494	0.200369	0.105678	0.0530155	0.486064	0.228344	0.140409	0.439929	0.271331	0.160712	no	no	no	no,no,no
	PF3D7_0309300	125	0.21	2.6e-05	79.46	78.63	39.54	42	75.63	83.86	78.95	108.63	58.56	47.05	84.4	77.45	0.497609	0.534147	1.44126	1.64612	1.0439	1.29537	-1.00692	-0.904691	0.527327	0.719071	0.0619806	0.373368	0.00344833	0.0335881	0.132224	0.0763973	0.494294	0.211802	0.0176138	0.123563	0.319696	0.220072	0.49569	0.437354	no	no	no	no,no,no
	PF3D7_0719300	126	0.21	2.6e-05	66.4	50.89	124	100.53	73.01	59.08	140.35	116.54	48.23	68.94	87.48	121.15	1.86747	1.97544	1.81381	1.75733	1.92234	1.97258	0.901085	0.982172	0.859022	0.813381	0.942863	0.980083	0.00992306	0.0195603	0.0351826	0.0531232	0.029409	0.0164591	0.0434564	0.0809194	0.118527	0.169042	0.104141	0.0686903	UP	no	no	UP,no,no
	PF3D7_0410000	127	0.21	2.6e-05	90.93	110.92	54.22	53.31	83.3	115.04	101.76	121.48	155.48	216.28	116.93	100.48	0.596283	0.480617	0.752058	0.464583	1.22161	1.05598	-0.745931	-1.05704	-0.411084	-1.10599	0.288782	0.0785832	0.0220244	0.0159821	0.198669	0.0153364	0.30955	0.439369	0.0835405	0.0687194	0.419759	0.0654966	0.461297	0.493958	DOWN	no	no	DOWN,no,no
	PF3D7_1318000	128	0.21	2.8e-05	79.02	102.46	105.24	80.99	56.02	107.46	138.1	133.03	51.25	71.46	70.91	103.08	1.33181	0.790455	1.38361	1.44249	2.46519	1.23795	0.413393	-0.339245	0.468437	0.528557	1.3017	0.307952	0.148406	0.25343	0.160405	0.145742	0.00398364	0.255761	0.355824	0.489583	0.363453	0.351962	0.0233751	0.493958	no	no	no	no,no,no
	PF3D7_1468900	129	0.21	2.8e-05	28.75	23.83	72.18	44.99	32.8	26.51	65.57	46.6	15.3	29.22	39.16	43.23	2.51061	1.88796	2.55948	1.47947	1.99909	1.75783	1.32804	0.916825	1.35585	0.565077	0.99934	0.813793	0.000275109	0.0269227	0.00219647	0.129929	0.0222271	0.0385508	0.00199033	0.104669	0.0146811	0.324108	0.0840547	0.127086	no	no	no	no,no,no
	PF3D7_1445100	130	0.21	2.8e-05	50.37	30.77	26.92	42.54	32.14	25.26	65.68	55.43	13.34	24.88	32.71	43.18	0.534445	1.38252	2.45202	1.73553	2.04356	2.19438	-0.903886	0.467296	1.29397	0.795377	1.03108	1.13381	0.00754683	0.158533	0.00327315	0.0570682	0.0188842	0.00674041	0.0343202	0.381878	0.0197782	0.178195	0.0744359	0.0361184	no	no	UP	no,no,UP
	PF3D7_1311900	131	0.21	2.8e-05	208.83	199.5	218.59	209.96	136.34	135.41	206.29	228.46	188.13	126.49	190.62	224.69	1.04674	1.05243	1.01324	1.77635	1.51306	1.68717	0.0658984	0.0737258	0.0189696	0.828913	0.597465	0.754607	0.449464	0.425281	0.478903	0.0498966	0.124197	0.050739	0.486064	0.489583	0.495591	0.160939	0.304331	0.156374	no	no	no	no,no,no
	PF3D7_1003700	132	0.21	2.9e-05	26.96	26.09	25.76	22.7	37.41	36.81	28.25	25.81	22.47	25.33	29.99	25.31	0.95549	0.870065	1.33467	0.99921	0.755146	0.701168	-0.0656879	-0.200805	0.416481	-0.00113957	-0.405173	-0.512168	0.412954	0.352688	0.188308	0.49496	0.163497	0.126052	0.486064	0.489583	0.407462	0.496359	0.372508	0.299446	no	no	no	no,no,no
	PF3D7_0720500	133	0.21	3.2e-05	26.55	28.1	54.96	28.39	57.6	33.23	44.45	28.14	25.49	18.57	53	18.63	2.07006	1.01032	2.07925	1	0.771701	0.846825	1.04967	0.0148127	1.05606	0	-0.373885	-0.239864	0.00325389	0.473355	0.0131558	0.494066	0.180468	0.29218	0.0167108	0.489583	0.056184	0.495637	0.399394	0.493958	no	no	no	no,no,no
	PF3D7_1401600	134	0.2	3.1e-05	491.42	456.89	152.45	150.52	448.99	352.23	386.84	494.54	564.63	619.12	330.78	239.92	0.310223	0.329445	0.585835	0.387518	0.861578	1.40403	-1.68862	-1.60189	-0.771434	-1.36767	-0.214946	0.489569	3.40857e-06	0.000539415	0.0548085	0.00372348	0.282569	0.145606	3.96735e-05	0.00374557	0.166299	0.0209193	0.461297	0.332879	DOWN	no	no	DOWN,no,no
	PF3D7_1326400	135	0.2	3.1e-05	69.23	54.91	69.3	59.35	52.97	43.64	88.82	78.14	40.57	46.14	54.41	69.24	1.00101	1.08086	1.34114	1.50065	1.6768	1.79056	0.001458	0.112179	0.423459	0.585588	0.745709	0.84041	0.48289	0.394447	0.184396	0.121588	0.0708019	0.0339077	0.486919	0.489583	0.401137	0.309001	0.202699	0.116092	no	no	no	no,no,no
	PF3D7_1206700	136	0.2	3.2e-05	298.28	287.49	330.62	294.5	266.01	240.16	363.44	357.39	228.02	335.39	346.19	395.35	1.10842	1.02438	1.51824	1.17878	1.36626	1.48813	0.148507	0.0347559	0.602404	0.237291	0.450237	0.573503	0.365108	0.457002	0.101521	0.314984	0.20022	0.107513	0.486064	0.489583	0.263305	0.495637	0.429638	0.265742	no	no	no	no,no,no
	PF3D7_1401300	137	0.2	3.4e-05	25.74	20.35	14.53	14.3	17.55	19.69	14.8	10.92	6.88	16.15	26.38	20.18	0.564491	0.702703	3.8343	1.24954	1	1	-0.824977	-0.509014	1.93896	0.321392	0	0	0.0131398	0.155282	2.37261e-05	0.258735	0.453175	0.491994	0.0545968	0.376762	0.000429186	0.495637	0.461297	0.493958	no	no	no	no,no,no
	PF3D7_0825300	138	0.2	3.8e-05	11.31	10.56	9.97	17.24	17.52	9.93	37.82	24.04	15.08	8.45	21.95	27.95	1	1	1.45557	3.30769	2.15868	2.42095	0	0	0.541585	1.72583	1.11015	1.27557	0.481358	0.485532	0.125949	0.000324057	0.0123626	0.00269926	0.486064	0.489583	0.309023	0.00250428	0.0541912	0.0190457	no	no	UP	no,no,UP
	PF3D7_0215200	139	0.2	4e-05	15.4	23.86	25.12	28.27	24.05	24.28	35.02	26.46	37.16	64.07	25.42	29.66	1.63117	1.18483	0.684069	0.462931	1.45613	1.08979	0.705906	0.244678	-0.547786	-1.11113	0.542142	0.124045	0.0347931	0.294203	0.128766	0.0149503	0.149988	0.400349	0.119339	0.489583	0.314171	0.0640407	0.349467	0.493958	no	no	no	no,no,no
	PF3D7_0213800	140	0.2	4.1e-05	3.46	2.31	3.58	5.25	2.31	1.16	2.88	0.78	2.86	3.14	3.37	2.45	1	1	1	1	1	1	0	0	0	0	0	0	0.481358	0.485532	0.494719	0.494066	0.453175	0.491994	0.486064	0.489583	0.495591	0.495637	0.461297	0.493958	no	no	no	no,no,no
	PF3D7_0302100	141	0.2	3.9e-05	93.18	70.89	119.25	105.72	67.03	72.56	106.64	128.46	49.93	61.48	77.07	121.96	1.27978	1.49132	1.54356	1.98373	1.59093	1.7704	0.355897	0.576594	0.626262	0.988219	0.66987	0.824073	0.18628	0.110093	0.0929468	0.0250382	0.0953695	0.0366997	0.418873	0.297055	0.246585	0.0948114	0.251368	0.122764	no	no	no	no,no,no
	PF3D7_0716700	142	0.2	3.9e-05	5.32	4.49	11.32	15.33	10.3	11.05	8.85	5.33	9.25	6.13	9.02	11.12	1	1	1	1	1	1	0	0	0	0	0	0	0.481358	0.485532	0.494719	0.494066	0.453175	0.491994	0.486064	0.489583	0.495591	0.495637	0.461297	0.493958	no	no	no	no,no,no
	PF3D7_0725300	143	0.2	3.9e-05	33.64	41.46	38.02	67.43	19.61	22.9	44.34	71.81	18.57	44.35	43.7	67.36	1.1302	1.62639	2.35326	1.51883	2.26109	3.13581	0.176581	0.70167	1.23466	0.602958	1.17702	1.64884	0.337658	0.0688884	0.00472883	0.114824	0.00846947	0.000157726	0.486064	0.209917	0.0261028	0.296725	0.0408029	0.0027148	no	no	UP	no,no,UP
	PF3D7_1247200	144	0.2	4.2e-05	17.73	11.77	7.81	30.48	27.39	11.61	36.23	29.74	14.51	26.36	11.48	26.32	1	2.58963	1	0.998483	1.32275	2.56158	0	1.37275	0	-0.00219088	0.403536	1.35704	0.481358	0.00205987	0.494719	0.495786	0.229221	0.00153216	0.486064	0.0120869	0.495591	0.496923	0.461297	0.0127232	no	no	no	no,no,no
	PF3D7_0109600	145	0.2	5.1e-05	29.21	29.36	43.92	71.23	47.16	40.17	50.92	80.08	24.24	20.68	35.83	50.61	1.50359	2.42609	1.47814	2.44729	1.07973	1.99353	0.588416	1.27863	0.563778	1.29119	0.110669	0.995324	0.0661885	0.00374044	0.116599	0.00530277	0.453053	0.0151342	0.194491	0.0201572	0.291459	0.0278887	0.461297	0.0645361	no	no	no	no,no,no
	PF3D7_0522900	146	0.2	4.2e-05	9.95	19.46	11.57	5.86	18.38	30.17	11.82	10.44	14.2	13.23	12.92	8.12	1	1	1	1	1	0.346039	0	0	0	0	0	-1.53099	0.481358	0.485532	0.494719	0.494066	0.453175	0.000357819	0.486064	0.489583	0.495591	0.495637	0.461297	0.00483393	no	no	no	no,no,no
	PF3D7_1203000	147	0.2	4.6e-05	30.95	45.17	56.52	56.57	40.97	50.31	31.99	27.95	70.96	42.42	34.25	33.91	1.82617	1.25238	0.482666	0.799387	0.780815	0.555556	0.868822	0.324672	-1.0509	-0.323034	-0.356947	-0.847997	0.0124106	0.240028	0.0144695	0.267388	0.190102	0.0298475	0.0522941	0.489583	0.0599466	0.495637	0.414502	0.106291	no	no	no	no,no,no
	PF3D7_0505800	148	0.2	4.7e-05	2400.63	2509.13	3500.6	3741.05	1059.45	1428.24	3361.96	3874.7	2250.34	1081.32	3116.88	3694.71	1.4582	1.49097	1.38507	3.41685	3.17331	2.71292	0.544189	0.576256	0.46996	1.77267	1.66599	1.43985	0.0825415	0.110224	0.15963	0.000230194	0.00030295	0.000835742	0.23084	0.297139	0.362971	0.00184936	0.00338731	0.00858412	no	no	UP	no,no,UP
	PF3D7_0717500	149	0.2	4.7e-05	224.57	354.24	234	210.95	236.42	381.72	233.65	306.8	602.73	671.1	285.72	206.31	1.04199	0.5955	0.474043	0.307421	0.988284	0.80373	0.0593433	-0.747826	-1.07691	-1.70171	-0.017003	-0.315216	0.456312	0.0659292	0.0125877	0.000428887	0.438868	0.238056	0.486064	0.20253	0.054682	0.00317611	0.461297	0.477457	no	DOWN	no	no,DOWN,no
	PF3D7_1340600	150	0.2	4.7e-05	101.72	101.99	303.8	206.19	111.34	95.62	290.43	199.79	75.16	100.97	167.12	237.3	2.98663	2.02167	2.22352	2.3502	2.6085	2.08942	1.57852	1.01555	1.15285	1.23279	1.38322	1.0631	1.93163e-05	0.0165123	0.00767585	0.007333	0.00234936	0.0102939	0.000186911	0.0706251	0.0377242	0.0362817	0.0161554	0.0488057	UP	UP	UP	UP,UP,UP
	PF3D7_1410100	151	0.2	0.00012	25.42	33.97	25.4	15.88	34.77	54.84	33.06	24.83	32.26	23	25.61	21.48	0.999213	0.467471	0.793862	0.933913	0.95082	0.452772	-0.00113553	-1.09705	-0.333039	-0.0986399	-0.0727563	-1.14314	0.480164	0.0129598	0.247245	0.428886	0.392608	0.0056796	0.486064	0.0578254	0.489492	0.495637	0.461297	0.032586	no	no	no	no,no,no
	PF3D7_1251000	152	0.2	7e-05	10.07	11.33	21.3	3.53	12.44	18.17	20.18	3.61	10.72	11.13	5.22	11.97	2.11519	1	1	1	1.62219	1	1.08079	0	0	0	0.69794	0	0.00253076	0.485532	0.494719	0.494066	0.0856323	0.491994	0.0135739	0.489583	0.495591	0.495637	0.231615	0.493958	no	no	no	no,no,no
	PF3D7_0201800	153	0.2	5.2e-05	928.81	658.59	918.62	646.62	604.21	490.09	1809.64	1510.25	128.61	691.98	1095.43	1439.75	0.989029	0.981825	8.51746	2.08062	2.99505	3.08158	-0.0159153	-0.0264625	3.09042	1.05702	1.58258	1.62367	0.464655	0.492688	4.7198e-11	0.0180999	0.000574187	0.00019484	0.486064	0.494407	4.54381e-09	0.0746603	0.00554656	0.00315296	no	UP	UP	no,UP,UP
	PF3D7_0731300	154	0.2	5.1e-05	108.7	53.32	247.13	224.31	71.53	38.02	506.93	292.2	30.73	127.26	288.76	476.39	2.27351	4.20686	9.39668	3.74344	7.08696	7.68543	1.18492	2.07275	3.23215	1.90436	2.82517	2.94213	0.00104317	8.04402e-06	6.34914e-12	8.43027e-05	1.85472e-09	5.83742e-11	0.00639612	8.62294e-05	8.01403e-10	0.000752892	1.38616e-07	4.87596e-09	UP	UP	UP	UP,UP,UP
	PF3D7_0303000	155	0.2	5.4e-05	13.87	9.65	8.35	11.39	13.64	15.68	18.33	13.23	17.37	19.22	13.27	12.42	1	1	1	1	1	1	0	0	0	0	0	0	0.481358	0.485532	0.494719	0.494066	0.453175	0.491994	0.486064	0.489583	0.495591	0.495637	0.461297	0.493958	no	no	no	no,no,no
	PF3D7_0519900	156	0.2	5.9e-05	1.13	2.41	7.95	8.81	1.73	3.02	2.82	4.6	3.67	5.79	1.07	1.12	1	1	1	1	1	1	0	0	0	0	0	0	0.481358	0.485532	0.494719	0.494066	0.453175	0.491994	0.486064	0.489583	0.495591	0.495637	0.461297	0.493958	no	no	no	no,no,no
	PF3D7_0306800	157	0.2	6.8e-05	442.79	316.15	728.41	662.53	309.95	218.98	695.96	544	172.72	241.7	451.52	569.63	1.64505	2.09562	2.61417	2.35676	2.24539	2.48425	0.718128	1.06738	1.38635	1.23681	1.16697	1.31281	0.0323865	0.0125867	0.00179409	0.00717386	0.00897531	0.00209135	0.112787	0.0564713	0.0126432	0.0356185	0.0428401	0.0158167	no	UP	UP	no,UP,UP
	PF3D7_0109800	158	0.2	7.2e-05	51.31	44.72	64.15	64.6	44.68	63.28	73.97	81.03	41.45	40.39	60.5	74.07	1.25024	1.44454	1.45959	1.83387	1.65555	1.2805	0.322209	0.530614	0.545563	0.874891	0.727311	0.356707	0.211028	0.128994	0.124235	0.0412532	0.0762612	0.222559	0.458722	0.331344	0.305876	0.139309	0.213802	0.454397	no	no	no	no,no,no
	PF3D7_0211700	159	0.2	7.6e-05	7.9	10.86	25.55	26.13	11.32	11.24	13.14	7.58	16.1	22.46	13.27	17.28	3.23418	2.40608	1	0.769368	1	1	1.6934	1.26668	0	-0.378255	0	0	4.97112e-06	0.00402476	0.494719	0.232883	0.453175	0.491994	5.53646e-05	0.0213148	0.495591	0.488109	0.461297	0.493958	UP	no	no	UP,no,no
	PF3D7_0915500	160	0.19	9.5e-05	0	0	0.77	0	0.67	0	0.73	0	0	0	0	0	1	1	1	1	1	1	0	0	0	0	0	0	0.481358	0.485532	0.494719	0.494066	0.453175	0.491994	0.486064	0.489583	0.495591	0.495637	0.461297	0.493958	no	no	no	no,no,no
	PF3D7_1309100	161	0.19	8.5e-05	3052.68	2432.89	4311.55	3932.66	2136.98	1868.81	4552.09	4120.71	1560.82	1776.12	2949.3	3569.11	1.41238	1.61646	1.88958	2.0095	2.13015	2.20499	0.49813	0.692834	0.918068	1.00684	1.09096	1.14077	0.102626	0.0713393	0.0266166	0.0229702	0.0137335	0.00645758	0.27062	0.214736	0.0961719	0.0892414	0.0584317	0.0353153	no	UP	UP	no,UP,UP
	PF3D7_0632400	162	0.19	0.00032	4.12	1.55	20.46	20.32	0	0	5.17	5.67	0	1.21	4.28	11.66	4.96602	13.1097	1	1	1	1	2.31209	3.71256	0	0	0	0	7.25139e-10	6.99441e-15	0.494719	0.494066	0.453175	0.491994	1.77534e-08	6.7509e-13	0.495591	0.495637	0.461297	0.493958	UP	no	no	UP,no,no
	PF3D7_1119500	163	0.19	9.5e-05	44.19	38.66	19.23	32.56	37.44	31.09	37.6	38.4	35.96	21.46	29.69	34.58	0.435166	0.842214	0.82564	1.61137	1.00427	1.23512	-1.20036	-0.247741	-0.276416	0.688288	0.00615223	0.304656	0.000659365	0.317421	0.286112	0.0854745	0.458368	0.258095	0.00428022	0.489583	0.495591	0.238467	0.465665	0.493958	no	no	no	no,no,no
	PF3D7_1251500	164	0.19	0.0001	99.75	80.78	85.19	90.22	86.01	90.67	147.25	133.72	32.71	76.55	90.67	129.16	0.854035	1.11686	2.77194	1.68726	1.71201	1.4748	-0.227633	0.159449	1.47089	0.754685	0.775691	0.560518	0.258825	0.357449	0.00100401	0.0668324	0.0625552	0.112884	0.486064	0.489583	0.00827118	0.200639	0.184963	0.275066	no	no	no	no,no,no
	PF3D7_1239300	165	0.19	0.0001	31	26.44	26.74	39.45	30.32	25.37	28.78	36.36	9.36	33.91	19.95	29.82	0.862581	1.49206	1	0.879387	0.949208	1.43319	-0.213269	0.577303	0	-0.185431	-0.0752032	0.519229	0.27123	0.109818	0.494719	0.363176	0.390607	0.131224	0.486064	0.296607	0.495591	0.495637	0.461297	0.308889	no	no	no	no,no,no
	PF3D7_0505900	166	0.19	0.00012	534.07	354.39	720.98	610.41	463.8	520.93	700.78	440.51	368.46	332.71	625.51	506	1.34997	1.72242	1.69763	1.52084	1.51095	0.845622	0.43293	0.784441	0.763525	0.604872	0.595459	-0.241915	0.1368	0.0489712	0.0537146	0.114096	0.125075	0.290634	0.33363	0.16238	0.16412	0.29538	0.305738	0.493958	no	no	no	no,no,no
	PF3D7_0806100	167	0.19	0.00017	4.71	5.66	6.79	6.81	6.57	5.16	4.28	6.99	4.17	4.66	4.87	6.07	1	1	1	1	1	1	0	0	0	0	0	0	0.481358	0.485532	0.494719	0.494066	0.453175	0.491994	0.486064	0.489583	0.495591	0.495637	0.461297	0.493958	no	no	no	no,no,no
	PF3D7_1472900	168	0.19	0.00011	279.21	225.93	96.64	88.63	428.23	293.41	139.96	191.27	188.81	131.15	283.95	125.1	0.346119	0.39229	1.50389	0.95387	0.326834	0.651886	-1.53066	-1.35001	0.588702	-0.068136	-1.61337	-0.617307	2.22479e-05	0.00298544	0.106698	0.452562	0.000190986	0.0843743	0.000212027	0.016525	0.272502	0.495637	0.00241618	0.224335	DOWN	no	no	DOWN,no,no
	PF3D7_1204400	169	0.19	0.00035	12.71	10.19	2.49	0.79	12.48	16.94	3.4	3.26	7.17	3.29	9.36	7.66	1	1	1	1	1	1	0	0	0	0	0	0	0.481358	0.485532	0.494719	0.494066	0.453175	0.491994	0.486064	0.489583	0.495591	0.495637	0.461297	0.493958	no	no	no	no,no,no
	PF3D7_0621800	170	0.19	0.00012	2375.85	2223.74	4963.55	4266.97	1423.67	1483.58	4915.35	4126.49	800.99	1462.37	3381.76	4247.37	2.08917	1.91883	4.22198	2.90444	3.45259	2.78144	1.06293	0.940224	2.07792	1.53826	1.78768	1.47583	0.00292569	0.024057	6.55078e-06	0.00117669	0.000113002	0.000636065	0.0153727	0.0958233	0.000147069	0.0077446	0.00165426	0.00727736	UP	UP	UP	UP,UP,UP
	PF3D7_0406000	171	0.19	0.00013	72.1	80.68	105.21	80.12	93.36	76.85	151.57	109.11	169.84	146	103.49	95.45	1.45922	0.993059	0.609338	0.653767	1.6235	1.41978	0.545201	-0.0100487	-0.714685	-0.613151	0.699108	0.505666	0.0821363	0.493801	0.0692702	0.116715	0.0852438	0.137674	0.23005	0.495196	0.198114	0.299609	0.231055	0.319831	no	no	no	no,no,no
	PF3D7_0724300	172	0.19	0.00015	8.55	14.19	5.25	8.22	17.3	19.7	8.35	9.43	16.37	8.66	17.26	15.09	1	1	1	1	1	1	0	0	0	0	0	0	0.481358	0.485532	0.494719	0.494066	0.453175	0.491994	0.486064	0.489583	0.495591	0.495637	0.461297	0.493958	no	no	no	no,no,no
	PF3D7_1473100	173	0.19	0.00013	17.44	19.59	19.15	22.26	20.61	16.31	28.82	19.71	17.01	18.84	16.7	18.22	1	1.13629	1	1	1.39835	1	0	0.184336	0	0	0.483726	0	0.481358	0.338472	0.494719	0.494066	0.180851	0.491994	0.486064	0.489583	0.495591	0.495637	0.400013	0.493958	no	no	no	no,no,no
	PF3D7_1446900	174	0.19	0.00013	163.87	156.17	210.68	207.31	92.61	107.43	290.96	202.42	125.33	117.72	159.54	223.2	1.28565	1.32746	1.27296	1.89602	3.14178	1.8842	0.362502	0.408672	0.348186	0.922978	1.65158	0.913955	0.181648	0.189554	0.229245	0.0335547	0.00033904	0.0234168	0.411624	0.432744	0.464542	0.118822	0.00365417	0.0884357	no	no	UP	no,no,UP
	PF3D7_1343200	175	0.19	0.00014	50	47.69	70.6	64.89	64.51	42.03	122.65	90.16	67.68	78.24	76.77	109.88	1.412	1.36066	1.13431	1.4044	1.90126	2.14513	0.49774	0.444309	0.181813	0.489951	0.926953	1.10107	0.10281	0.170276	0.347001	0.163812	0.0317495	0.00822283	0.270854	0.401648	0.495591	0.383608	0.110072	0.0413861	no	no	no	no,no,no
	PF3D7_0721800	176	0.19	0.00015	414.95	591.02	684.35	667.31	215.79	343.07	416.85	688.61	672.8	248.92	521.5	586.84	1.64923	1.12908	0.775119	2.35754	1.93174	2.0072	0.721797	0.17515	-0.36751	1.23729	0.9499	1.00518	0.0316915	0.345432	0.225044	0.00715518	0.0284204	0.0143266	0.110774	0.489583	0.458648	0.0355879	0.101463	0.0619295	no	no	no	no,no,no
	PF3D7_0214200	177	0.19	0.00016	213.8	205.4	285.78	249.41	244.36	263.44	230.33	214.67	269.41	161.94	340.41	223.55	1.33667	1.21426	1.26354	1.38045	0.942585	0.814872	0.418643	0.280083	0.33747	0.465138	-0.0853058	-0.295354	0.145225	0.26954	0.236093	0.176163	0.382377	0.251769	0.349524	0.489583	0.473352	0.402658	0.461297	0.493958	no	no	no	no,no,no
	PF3D7_0622200	178	0.19	0.00017	44.25	43.63	51.12	53.07	40.5	34.03	90.65	83.52	14.84	40.66	47.9	66.93	1.15525	1.21636	3.22776	1.64609	2.23827	2.45431	0.20821	0.282576	1.69053	0.719043	1.16239	1.29531	0.307741	0.267843	0.000193834	0.0764051	0.00921467	0.00235951	0.486064	0.489583	0.00230331	0.220072	0.0437986	0.0172262	no	no	UP	no,no,UP
	PF3D7_1327000	179	0.19	0.00016	13.08	12.13	21.8	12.77	18.99	13.47	31.09	22.59	10.61	19.09	16.75	26.67	1.66667	1	1	1.39707	1.63718	1.67706	0.736966	0	0	0.482401	0.711211	0.745934	0.0289475	0.485532	0.494719	0.167509	0.0812965	0.0527584	0.103315	0.489583	0.495591	0.389142	0.223498	0.160079	no	no	no	no,no,no
	PF3D7_1028100	180	0.19	0.00016	1.69	2.71	1.69	1.27	1.54	2.56	1.2	2.48	1.9	0.7	2.49	4.76	1	1	1	1	1	1	0	0	0	0	0	0	0.481358	0.485532	0.494719	0.494066	0.453175	0.491994	0.486064	0.489583	0.495591	0.495637	0.461297	0.493958	no	no	no	no,no,no
	PF3D7_0214300	181	0.19	0.00016	43.53	43.04	21.63	23.19	75.02	86.56	43.43	61.13	39.83	40.64	55.64	45.68	0.496899	0.538801	1.39694	1.12402	0.578912	0.706215	-1.00898	-0.892175	0.482267	0.168662	-0.788583	-0.50182	0.0033924	0.0355633	0.153458	0.364394	0.0362152	0.13082	0.0173749	0.129238	0.352463	0.495637	0.12179	0.308117	no	no	no	no,no,no
	PF3D7_1411300	182	0.19	0.00017	43.8	32.23	32.15	39.28	36.51	30.46	43.09	35.71	47.62	60.11	34.95	34.97	0.734018	1.21874	0.733935	0.581767	1.18022	1.17236	-0.446112	0.285391	-0.446275	-0.781487	0.239061	0.229412	0.110654	0.265934	0.178793	0.0639053	0.347796	0.314219	0.287517	0.489583	0.391655	0.19442	0.461297	0.493958	no	no	no	no,no,no
	PF3D7_1366900	183	0.19	0.00017	363.5	408.58	439.33	373.53	354.95	316.35	495.45	504	359.87	405.11	315.8	449.35	1.20861	0.914215	0.877539	1.1092	1.39583	1.59317	0.27335	-0.129394	-0.188465	0.149526	0.481124	0.671902	0.250148	0.408765	0.351653	0.378629	0.182313	0.0726915	0.486064	0.489583	0.495591	0.495637	0.40215	0.201901	no	no	no	no,no,no
	PF3D7_1205400	184	0.19	0.00017	2.28	3.41	1.43	2.51	5.94	3.99	2.59	3.51	4.74	7.92	2.69	2.2	1	1	1	1	1	1	0	0	0	0	0	0	0.481358	0.485532	0.494719	0.494066	0.453175	0.491994	0.486064	0.489583	0.495591	0.495637	0.461297	0.493958	no	no	no	no,no,no
	PF3D7_1218700	185	0.19	0.00019	7.43	2.57	3.32	0.53	4.62	4.83	4.53	2.18	1.3	2.65	4.69	4.78	1	1	1	1	1	1	0	0	0	0	0	0	0.481358	0.485532	0.494719	0.494066	0.453175	0.491994	0.486064	0.489583	0.495591	0.495637	0.461297	0.493958	no	no	no	no,no,no
	PF3D7_0830700	186	0.19	0.00027	122.78	88.31	328.49	280.2	82.5	93.01	235.41	141.34	37.07	91.16	164	231.48	2.67544	3.17291	4.42406	2.53927	2.85345	1.51962	1.41977	1.66581	2.14537	1.34441	1.51271	0.603712	0.000109112	0.000256809	3.40639e-06	0.00390509	0.000958955	0.0957375	0.000876597	0.00195795	8.59924e-05	0.0218102	0.00819077	0.244787	UP	UP	no	UP,UP,no
	PF3D7_1372100	187	0.18	0.00023	61.69	46.08	71.47	63.47	75.77	59.83	80.61	62.53	99.59	77.39	139.5	222.91	1.15853	1.37739	1.40074	2.88035	1.06388	1.04513	0.212301	0.461934	0.486192	1.52624	0.0893321	0.0636795	0.303958	0.161223	0.151523	0.00127252	0.47109	0.45231	0.486064	0.385814	0.349711	0.00827941	0.476459	0.493958	no	no	no	no,no,no
	PF3D7_1212100	188	0.18	0.00021	30.71	20.3	29.15	33.84	34.03	29.08	29.16	28.2	41.71	27.78	31.52	31.47	0.949202	1.667	0.755694	1.13283	0.856891	0.969739	-0.0752126	0.73725	-0.404126	0.179931	-0.222816	-0.0443321	0.403202	0.0596715	0.202751	0.356098	0.276932	0.453246	0.486064	0.187153	0.424955	0.495637	0.461297	0.493958	no	no	no	no,no,no
	PF3D7_1206800	189	0.18	0.00023	13.24	10.14	18.01	16.45	21.11	17.96	20.84	23.2	11.5	13.3	20.62	23.53	1	1	1.79304	1.76917	0.98721	1.29176	0	0	0.84241	0.823075	-0.0185713	0.369337	0.481358	0.485532	0.0379642	0.0510905	0.437552	0.214376	0.486064	0.489583	0.125516	0.164044	0.461297	0.44102	no	no	no	no,no,no
	PF3D7_0532500	190	0.18	0.00022	43.49	4.18	109.14	65.08	8.61	7.23	66.29	33.41	15.88	22.24	22.24	71.99	2.50954	15.5694	1.4005	3.23696	7.69919	4.62102	1.32742	3.96064	0.485946	1.69464	2.94471	2.20821	0.000276763	1.11022e-16	0.151644	0.000405116	3.84652e-10	6.78688e-07	0.00199747	1.34172e-14	0.349711	0.0030317	3.12117e-08	2.96535e-05	UP	no	UP	UP,no,UP
	PF3D7_1443300	191	0.18	0.00023	518.37	442.54	609.66	548.18	451.81	279.24	910.07	784.49	148.17	296.41	529.98	574.54	1.17611	1.23871	3.57684	1.93833	2.01428	2.80938	0.234023	0.308842	1.83868	0.954813	1.01026	1.49025	0.284228	0.2503	5.71272e-05	0.0291403	0.0210247	0.000569229	0.486064	0.489583	0.000849431	0.106865	0.080908	0.00676406	no	no	UP	no,no,UP
	PF3D7_1444700	192	0.18	0.00092	20.15	26.44	38.93	42.31	17.36	23.62	10.09	10.83	42.87	8.97	22.8	23.94	1.93201	1.60023	0.53184	2.6689	1	0.45851	0.950103	0.678277	-0.910935	1.41624	0	-1.12498	0.00697605	0.0755226	0.0292702	0.0025433	0.453175	0.00635962	0.0322671	0.223887	0.1032	0.0151425	0.461297	0.0350026	no	no	no	no,no,no
	PF3D7_0936100	193	0.18	0.00024	355.61	144.69	317.11	305.13	279.3	92.84	856.05	559.58	257.66	309.9	468.49	581.36	0.891735	2.10885	1.81825	1.87596	3.06498	6.02736	-0.165313	1.07646	0.86255	0.907629	1.61588	2.59153	0.314674	0.0119893	0.034614	0.0358719	0.00044641	7.00499e-09	0.486064	0.0542193	0.117098	0.124848	0.0045198	4.32482e-07	no	no	UP	no,no,UP
	PF3D7_0812400	194	0.18	0.00024	331.16	326.95	525.85	474.28	340.01	347.92	461.25	435.67	343.43	275.46	479.9	494.17	1.5879	1.45062	1.39737	1.79398	1.35658	1.25221	0.667123	0.536669	0.482718	0.843165	0.439972	0.32448	0.0434179	0.126384	0.153235	0.0470752	0.206398	0.244223	0.142469	0.327281	0.352379	0.153917	0.438915	0.486733	no	no	no	no,no,no
	PF3D7_0614400	195	0.18	0.00027	95.56	82.1	76.72	67.43	87.61	55.05	146.32	107.24	33.08	87.85	98.83	115.5	0.802846	0.821315	2.98761	1.31474	1.67013	1.94805	-0.316804	-0.283992	1.57899	0.394779	0.73996	0.962029	0.188862	0.291254	0.000458074	0.214283	0.0724747	0.018156	0.422854	0.489583	0.00450149	0.461733	0.206584	0.0736519	no	no	no	no,no,no
	PF3D7_1472800	196	0.18	0.00026	147.15	171.76	110.52	80.38	247.05	291.71	123.35	102.66	203	139.13	196.67	98.68	0.75107	0.467979	0.968818	0.709265	0.499292	0.351925	-0.41298	-1.09549	-0.0457028	-0.495604	-1.00205	-1.50666	0.128042	0.013068	0.467192	0.168456	0.0121982	0.000434135	0.317358	0.05808	0.495591	0.390099	0.0537646	0.0055877	no	no	DOWN	no,no,DOWN
	PF3D7_1127300	197	0.18	0.00028	15.58	10.68	27.65	15.39	16.71	15.41	32.16	22.08	5.9	26.22	20	22.09	1.77471	1	3.38983	0.842487	1.9246	1.43284	0.827584	0	1.76121	-0.247274	0.944556	0.518873	0.0163627	0.485532	0.000109453	0.318583	0.0291686	0.13139	0.0658458	0.489583	0.00145395	0.495637	0.103419	0.309153	no	no	no	no,no,no
	PF3D7_1243100	198	0.18	0.00028	114.61	122.06	284.05	205.09	156.48	102.88	289.79	230.56	86.38	106.2	179.16	241.31	2.47841	1.68024	2.07409	2.27222	1.85193	2.24106	1.30941	0.748667	1.05248	1.1841	0.88903	1.16418	0.000329701	0.0569282	0.0134112	0.00952025	0.0379531	0.00558201	0.00234088	0.180947	0.056552	0.0447271	0.126214	0.032287	no	UP	no	no,UP,no
	PF3D7_1323200	199	0.18	0.00028	380.27	507.39	528.38	416.2	246.49	271.94	470.01	721.03	262.14	202.65	436.6	522.67	1.38949	0.820276	1.66552	2.57918	1.90681	2.65143	0.474552	-0.285818	0.735975	1.36691	0.931162	1.40677	0.114187	0.289963	0.0603017	0.00342109	0.0311157	0.0010686	0.293211	0.489583	0.178672	0.0194903	0.108904	0.00998097	no	no	no	no,no,no
	PF3D7_1467600	200	0.18	0.00028	170.3	121.72	88.16	158.4	157.28	132.24	221.77	348.71	74.58	107.8	171.82	217.63	0.517675	1.30135	2.30383	2.01883	1.41003	2.63695	-0.949882	0.380006	1.20404	1.01352	0.495729	1.39887	0.00536445	0.205997	0.0056866	0.0222636	0.174205	0.0011324	0.0257349	0.458309	0.029852	0.0872721	0.390174	0.0103743	no	UP	no	no,UP,no
	PF3D7_1402800	201	0.18	0.00028	13.2	14.84	10.93	14.21	18.76	12.02	14.28	17.08	17.14	11.73	14.03	11.91	1	1	1	1	1	1	0	0	0	0	0	0	0.481358	0.485532	0.494719	0.494066	0.453175	0.491994	0.486064	0.489583	0.495591	0.495637	0.461297	0.493958	no	no	no	no,no,no
	PF3D7_1305700	202	0.18	0.00029	9.37	14.05	15.51	27.88	2.89	6.52	11.77	23.52	6.12	2.78	12.37	18.55	1	1.98434	1	1	1	3.60736	0	0.98866	0	0	0	1.85094	0.481358	0.0189329	0.494719	0.494066	0.453175	2.60191e-05	0.486064	0.0787253	0.495591	0.495637	0.461297	0.00067793	no	no	no	no,no,no
	PF3D7_1317200	203	0.18	0.00029	6.99	7.11	14.31	15.46	9.32	9.06	16.06	11.77	5.6	8.9	12.15	20.41	1	1	1	2.29326	1	1	0	0	0	1.1974	0	0	0.481358	0.485532	0.494719	0.0088725	0.453175	0.491994	0.486064	0.489583	0.495591	0.0422784	0.461297	0.493958	no	no	no	no,no,no
	PF3D7_1477500	204	0.18	0.00029	292.3	145.13	417.9	351.32	119.28	79.3	862.2	850.35	35.53	165.74	402.43	718.14	1.4297	2.42073	11.3265	4.33293	7.22837	10.7232	0.515708	1.27544	3.50163	2.11534	2.85367	3.42266	0.0945784	0.00381459	1.10467e-13	1.47651e-05	1.28192e-09	3.20854e-14	0.2546	0.0204598	1.65119e-11	0.000152207	9.83958e-08	3.64491e-12	no	UP	UP	no,UP,UP
	PF3D7_1458500	205	0.18	0.0003	11.27	12.26	7.79	4.65	15.57	16.73	4.48	8.36	23.57	18.67	12.13	4.86	1	1	0.514637	1	1	1	0	0	-0.958372	0	0	0	0.481358	0.485532	0.02325	0.494066	0.453175	0.491994	0.486064	0.489583	0.0864833	0.495637	0.461297	0.493958	no	no	no	no,no,no
	PF3D7_0724000	206	0.18	0.0003	1	1.07	2.24	1.47	1.81	1.7	1.88	1.28	2.8	2.3	1.21	1.4	1	1	1	1	1	1	0	0	0	0	0	0	0.481358	0.485532	0.494719	0.494066	0.453175	0.491994	0.486064	0.489583	0.495591	0.495637	0.461297	0.493958	no	no	no	no,no,no
	PF3D7_0114000	207	0.18	0.0003	118.06	169.19	54.75	41.62	152.27	190.23	63.16	121.4	54.16	53.62	141.33	69.63	0.463747	0.245996	2.60949	1.29858	0.41479	0.638175	-1.10859	-2.0233	1.38377	0.376938	-1.26955	-0.647976	0.00148955	1.74673e-05	0.00182541	0.224662	0.00239897	0.074424	0.00869539	0.000172716	0.0127532	0.476326	0.0163885	0.204909	DOWN	no	no	DOWN,no,no
	PF3D7_0509700	208	0.18	0.00037	13.75	16.65	6.87	8.1	18.37	22.31	10.78	6.72	16.91	12.77	18.23	8.83	1	1	1	1	1	0.30121	0	0	0	0	0	-1.73116	0.481358	0.485532	0.494719	0.494066	0.453175	6.58497e-05	0.486064	0.489583	0.495591	0.495637	0.461297	0.00137774	no	no	no	no,no,no
	PF3D7_1337200	209	0.18	0.0003	11.41	11.86	33.36	35.76	10.99	10.32	19.62	17.17	14.67	10.46	17.42	24.91	2.92375	3.01518	1	2.38145	1	1	1.54782	1.59224	0	1.25184	0	0	2.73519e-05	0.000447266	0.494719	0.00660569	0.453175	0.491994	0.000253854	0.00321986	0.495591	0.0333218	0.461297	0.493958	UP	no	no	UP,no,no
	PF3D7_1252200	210	0.18	0.0003	23.82	42.05	17	15.63	19.34	36.69	44.34	45.23	21.75	35.87	38.09	44.16	0.713686	0.3717	1.75126	1.23111	2.29266	1.23276	-0.486639	-1.42779	0.808397	0.299962	1.19702	0.301893	0.0917722	0.00180791	0.0442196	0.272561	0.0075367	0.26006	0.24979	0.0108161	0.140474	0.495637	0.0374204	0.493958	no	no	no	no,no,no
	PF3D7_1337300	211	0.18	0.00032	58.02	49.71	90.85	82.08	39.82	42.13	95.59	79.3	32.87	45.36	62.7	73.51	1.56584	1.65118	1.90751	1.62059	2.40055	1.88227	0.646936	0.723495	0.931694	0.69652	1.26337	0.912473	0.0485476	0.0631131	0.0249094	0.0829714	0.00505785	0.0235975	0.155003	0.195892	0.0914578	0.233421	0.0277303	0.0889998	no	no	UP	no,no,UP
	PF3D7_1033200	212	0.18	0.00033	406.46	360.17	635.62	467.84	402.11	407.78	629.37	635.76	479.15	336.37	749.64	794.91	1.56379	1.29894	1.56452	2.3632	1.56517	1.55908	0.645051	0.377337	0.645721	1.24074	0.646318	0.640691	0.0490504	0.20757	0.0863603	0.00702114	0.104149	0.0826496	0.156169	0.460726	0.233194	0.035044	0.268528	0.221022	no	no	no	no,no,no
	PF3D7_0316500	213	0.18	0.00033	16.35	23.42	27.97	20.38	27.1	14.59	13.13	16.9	38.07	23.75	32.25	18.18	1.7107	0.870196	0.847124	0.765474	0.484502	1	0.77459	-0.200587	-0.239355	-0.385575	-1.04543	0	0.0229833	0.352855	0.31303	0.228502	0.00956016	0.491994	0.086511	0.489583	0.495591	0.481771	0.0448566	0.493958	no	no	no	no,no,no
	PF3D7_1130700	214	0.18	0.00033	9.96	13.11	25.82	30.68	12.02	15.53	13.63	13.01	21.83	13.21	13.88	21.3	2.59237	2.3402	0.635822	1.61241	1	1	1.37427	1.22663	-0.653305	0.689223	0	0	0.000173815	0.0051241	0.0880446	0.0851873	0.453175	0.491994	0.00131812	0.0261265	0.236787	0.238005	0.461297	0.493958	UP	no	no	UP,no,no
	PF3D7_1148700	215	0.18	0.00037	724.16	388.04	334.95	286.24	332.5	271.72	1201.96	1441.89	104.95	443.95	686.24	1096.6	0.462536	0.737656	6.53873	2.4701	3.61492	5.30653	-1.11236	-0.43898	2.70901	1.30457	1.85396	2.40777	0.00144201	0.192278	6.81039e-09	0.00491483	6.42991e-05	6.83723e-08	0.00847427	0.437556	3.8683e-07	0.0261878	0.00108696	3.8074e-06	no	UP	UP	no,UP,UP
	PF3D7_1414600	216	0.18	0.00034	55.96	34.46	21.1	21.76	55.55	38.34	42.78	34.45	40.79	44.34	33	29.49	0.377055	0.631457	0.809022	0.665088	0.770117	0.898539	-1.40715	-0.663244	-0.305749	-0.588383	-0.37685	-0.154346	8.59321e-05	0.0913833	0.265619	0.126553	0.178814	0.35974	0.00070944	0.256856	0.495591	0.317361	0.397123	0.493958	no	no	no	no,no,no
	PF3D7_0627900	217	0.18	0.00038	123.49	99.26	124.51	139.65	132.96	93.22	183.35	138.65	91.39	155.72	116.5	182.65	1.00826	1.40691	1.27476	1.17294	1.37899	1.48734	0.0118674	0.492531	0.350222	0.230128	0.463608	0.572736	0.493835	0.146267	0.227957	0.320008	0.192342	0.107825	0.495405	0.362626	0.462923	0.495637	0.418583	0.266189	no	no	no	no,no,no
	PF3D7_0817300	218	0.18	0.00036	13.99	11.74	21.9	22.01	11.97	14.23	15.46	17.09	14.18	13.67	20.61	28.21	1.5654	1.87479	1.45346	2.06364	1	1	0.646535	0.906727	0.539487	1.04519	0	0	0.0486543	0.0282447	0.126858	0.01916	0.453175	0.491994	0.155256	0.108545	0.310451	0.0780136	0.461297	0.493958	no	no	no	no,no,no
	PF3D7_1457100	219	0.18	0.00038	51.46	29.54	46.64	47.47	44.29	29.41	168.68	147.21	30.46	66.79	64.43	95.77	0.906335	1.60697	2.11523	1.4339	3.80853	5.00544	-0.141884	0.684346	1.08082	0.519942	1.92924	2.3235	0.336926	0.0737563	0.0115026	0.149654	3.31242e-05	1.84363e-07	0.486064	0.219371	0.051358	0.359118	0.00065567	9.28371e-06	no	no	UP	no,no,UP
	PF3D7_0622300	220	0.18	0.0004	8.87	9.48	8.01	5.42	8.74	11.72	7.71	5.89	8.12	8.65	6.47	6.77	1	1	1	1	1	1	0	0	0	0	0	0	0.481358	0.485532	0.494719	0.494066	0.453175	0.491994	0.486064	0.489583	0.495591	0.495637	0.461297	0.493958	no	no	no	no,no,no
	PF3D7_0418700	221	0.18	0.00039	144.69	126.9	135.48	163.82	140.25	152.04	202.13	204.93	92.96	251.22	139.55	161.16	0.936347	1.29094	1.50118	0.641509	1.44121	1.34787	-0.0948853	0.368419	0.5861	-0.640458	0.527283	0.43068	0.383256	0.212876	0.107702	0.106511	0.157484	0.177199	0.486064	0.468658	0.274696	0.28163	0.36171	0.38357	no	no	no	no,no,no
	PF3D7_1028000	222	0.18	0.0004	99.74	67.99	159.86	142.86	78.07	56.77	248.18	201.19	24.57	62.89	103.87	137.07	1.60277	2.10119	4.22751	2.17952	3.17894	3.54395	0.680565	1.07121	2.07981	1.12401	1.66855	1.82536	0.0402515	0.0123317	6.43345e-06	0.0129905	0.000296924	3.30271e-05	0.133882	0.0554584	0.000145788	0.0574657	0.00333966	0.000830063	no	UP	UP	no,UP,UP
	PF3D7_1363400	223	0.18	0.0004	25.02	14.76	18.13	18.44	18.36	16.11	22.37	24.39	16.53	22.4	20.31	26.1	0.72462	1	1.22868	1.16518	1.21841	1.51397	-0.464703	0	0.297104	0.220551	0.284999	0.598333	0.101672	0.485532	0.262872	0.326775	0.312395	0.0977617	0.268652	0.489583	0.495591	0.495637	0.461297	0.248339	no	no	no	no,no,no
	PF3D7_1214800	224	0.18	0.00086	16.84	53.28	16.91	0	5.24	79.28	0	12.65	37.06	14.56	61.79	13.39	1	0	1.6673	1	1	0.159561	0	#NAME?	0.73751	0	0	-2.64782	0.481358	0	0.0599186	0.494066	0.453175	2.6562e-09	0.486064	0	0.178001	0.495637	0.461297	1.75433e-07	no	no	no	no,no,no
	PF3D7_0516200	225	0.18	0.00046	1252.77	1563.47	1540.63	1884.47	449.75	586.59	1017.14	2140.34	485.88	290.61	1134.73	1295.02	1.22978	1.20531	2.33541	4.45621	2.26157	3.64878	0.298399	0.269407	1.22368	2.15582	1.17732	1.86742	0.229627	0.276866	0.00505437	1.03734e-05	0.00845457	2.22803e-05	0.486064	0.489583	0.0273418	0.000109927	0.0407657	0.000594368	no	UP	UP	no,UP,UP
	PF3D7_1031100	226	0.18	0.00043	10.23	7.67	8.47	10.74	12.63	7.38	6.83	7.33	8.16	15.19	9.65	8.65	1	1	1	1	1	1	0	0	0	0	0	0	0.481358	0.485532	0.494719	0.494066	0.453175	0.491994	0.486064	0.489583	0.495591	0.495637	0.461297	0.493958	no	no	no	no,no,no
	PF3D7_1108000	227	0.18	0.00045	182.49	201.23	173.64	170.83	222.45	239.64	259.29	246.4	126.01	239.57	193.59	184.06	0.951504	0.848929	1.53631	0.768293	1.16561	1.02821	-0.0717181	-0.236284	0.619466	-0.380271	0.221085	0.0401335	0.406773	0.325893	0.0953327	0.231672	0.36204	0.472853	0.486064	0.489583	0.251856	0.486288	0.461297	0.493958	no	no	no	no,no,no
	PF3D7_0404600	228	0.18	0.00045	18.85	15.76	16.73	17.76	12.08	8.94	31.97	54.64	6.4	19.89	19.14	32.27	1	1	1	1.62242	2.64652	6.11186	0	0	0	0.69815	1.4041	2.61161	0.481358	0.485532	0.494719	0.0824823	0.00204301	5.4086e-09	0.486064	0.489583	0.495591	0.232198	0.0146384	3.45178e-07	no	no	UP	no,no,UP
	PF3D7_1114900	229	0.18	0.00045	3.29	7.04	0.97	0.97	5.21	6.4	1.79	2.69	13.86	11.1	2.91	1.09	1	1	1	1	1	1	0	0	0	0	0	0	0.481358	0.485532	0.494719	0.494066	0.453175	0.491994	0.486064	0.489583	0.495591	0.495637	0.461297	0.493958	no	no	no	no,no,no
	PF3D7_1402300	230	0.17	0.00046	59.01	57.43	98.42	61.03	54.7	44.17	95.51	71.7	83.71	80.39	57.7	85.02	1.66785	1.06269	0.689284	1.05759	1.74607	1.62327	0.737992	0.087714	-0.536829	0.0807862	0.804111	0.698906	0.0287692	0.414001	0.133644	0.430999	0.0554487	0.0648405	0.102904	0.489583	0.322061	0.495637	0.169308	0.186007	no	no	no	no,no,no
	PF3D7_1129000	231	0.17	0.00047	103.56	138.13	194.71	221.84	88.86	125.72	185.96	200.47	153.49	65.95	182.91	176.16	1.88017	1.60602	1.19167	2.67111	2.09273	1.59458	0.91086	0.683493	0.252989	1.41744	1.06539	0.673172	0.00926087	0.0740027	0.293817	0.00252477	0.0157625	0.0723066	0.0408082	0.219857	0.495591	0.0150955	0.0653506	0.201029	no	no	no	no,no,no
	PF3D7_1340100	232	0.17	0.00054	64.84	45.56	69	57.42	51.17	52.15	71.61	50.3	36.22	41.22	55.46	70.69	1.06416	1.26032	1.5312	1.71494	1.39945	0.964525	0.0897123	0.333786	0.614661	0.778162	0.484863	-0.0521089	0.42473	0.234221	0.0970466	0.0610525	0.180215	0.446484	0.486064	0.489583	0.255315	0.187272	0.399383	0.493958	no	no	no	no,no,no
	PF3D7_0804900	233	0.17	0.00049	103.02	74.63	63.03	68.54	81.32	65.02	108.55	85.4	118.45	130.47	90.56	91.4	0.611823	0.918397	0.764542	0.700544	1.33485	1.31344	-0.708814	-0.122809	-0.387332	-0.513452	0.416678	0.393353	0.0276982	0.414051	0.212808	0.15977	0.22083	0.19931	0.0999527	0.489583	0.439385	0.376711	0.460468	0.419445	no	no	no	no,no,no
	PF3D7_0624000	234	0.17	0.00049	708.21	604.37	1044.07	820.88	384.29	401.87	820.28	854.55	687.01	416.03	837.28	921.03	1.47424	1.35824	1.21873	2.21385	2.13453	2.12643	0.559969	0.441739	0.285379	1.14656	1.09392	1.08844	0.0763891	0.171623	0.270931	0.0115775	0.0135135	0.00886712	0.218449	0.403651	0.495591	0.0521357	0.0577551	0.0437198	no	no	UP	no,no,UP
	PF3D7_0422400	235	0.17	0.00053	3094.57	2624.5	5131.52	4184.12	2507.32	2071.48	5959.01	3984.58	1446.83	2837.82	4090.73	4415.04	1.65823	1.59425	2.82737	1.55579	2.37665	1.92354	0.729647	0.672882	1.49946	0.637643	1.24893	0.943766	0.0302457	0.0771194	0.00081975	0.102129	0.00552507	0.020022	0.106904	0.227316	0.0070335	0.272013	0.0295781	0.0782154	no	no	UP	no,no,UP
	PF3D7_1421400	236	0.17	0.00055	150.08	91.98	204.17	181.94	120.67	86.56	309.89	177.75	42.21	87.06	155.91	167.15	1.36041	1.97804	3.69367	1.91994	2.56808	2.05349	0.444039	0.984071	1.88506	0.941061	1.36069	1.03808	0.130485	0.0193749	3.82502e-05	0.0309841	0.00272605	0.0118955	0.321682	0.080328	0.000617219	0.111175	0.0179213	0.05401	no	no	UP	no,no,UP
	PF3D7_0628000	237	0.17	0.00079	39.31	45.1	153.55	167.96	31.08	30.28	104.51	51.97	50.56	45.37	65.29	110.17	3.90613	3.72417	1.29134	2.42826	3.36261	1.71631	1.96574	1.89692	0.368866	1.27992	1.74958	0.779314	1.39922e-07	3.90051e-05	0.21635	0.00565023	0.000154926	0.0453222	2.15967e-06	0.000363195	0.445081	0.0294434	0.00212556	0.143495	UP	no	no	UP,no,no
	PF3D7_1126400	238	0.17	0.0012	92.14	94.17	118.49	126.08	126.36	94.47	171.14	96.58	30.64	87.09	97.65	99.52	1.28598	1.33886	3.18701	1.14273	1.35438	1.02234	0.362866	0.421	1.6722	0.192479	0.437637	0.0318682	0.181395	0.182739	0.000224047	0.346938	0.207819	0.480085	0.411624	0.421762	0.00259712	0.495637	0.441258	0.493958	no	no	no	no,no,no
	PF3D7_0500500	239	0.17	0.00087	0	1.11	0	1.8	0	1.8	1.31	0.94	0	0	2.71	0	1	1	1	1	1	1	0	0	0	0	0	0	0.481358	0.485532	0.494719	0.494066	0.453175	0.491994	0.486064	0.489583	0.495591	0.495637	0.461297	0.493958	no	no	no	no,no,no
	PF3D7_0827800	240	0.17	0.00056	68.56	69.41	32.43	35.66	66.08	67.28	39.87	62.35	73.77	57.01	38.93	39.49	0.473016	0.513759	0.527721	0.692685	0.60336	0.926724	-1.08004	-0.960837	-0.922152	-0.529728	-0.72891	-0.109788	0.00189819	0.0258065	0.0277408	0.15211	0.0475222	0.396944	0.0105703	0.10109	0.0994746	0.363286	0.150257	0.493958	no	no	no	no,no,no
	PF3D7_1133700	241	0.17	0.00059	897.79	769.91	203.59	170.53	794.89	746.43	430.59	637.44	136.64	722.74	264.41	310.03	0.226768	0.221493	1.93508	0.428965	0.541698	0.853985	-2.14071	-2.17466	0.952397	-1.22107	-0.88444	-0.227717	6.30017e-09	4.27366e-06	0.0224917	0.00847662	0.022725	0.301412	1.26449e-07	4.90392e-05	0.0843811	0.0408027	0.0853519	0.493958	DOWN	no	no	DOWN,no,no
	PF3D7_1320200	242	0.17	0.0006	9.75	11.9	14.74	12.07	14.96	12.83	10.49	10.41	15.36	10.95	12.06	10.53	1	1	1	1	1	1	0	0	0	0	0	0	0.481358	0.485532	0.494719	0.494066	0.453175	0.491994	0.486064	0.489583	0.495591	0.495637	0.461297	0.493958	no	no	no	no,no,no
	PF3D7_1241200	243	0.17	0.00061	10.86	15.39	15.8	16.28	12.71	10.93	15.51	16.5	13.72	16.36	13.19	18.3	1	1	1	1	1	1	0	0	0	0	0	0	0.481358	0.485532	0.494719	0.494066	0.453175	0.491994	0.486064	0.489583	0.495591	0.495637	0.461297	0.493958	no	no	no	no,no,no
	PF3D7_1115200	244	0.17	0.00063	151.62	158.37	103.92	79.29	129.58	159.69	193.89	216.3	213.36	155.24	133.76	117.36	0.685398	0.500663	0.626922	0.755991	1.4963	1.3545	-0.544987	-0.998088	-0.673643	-0.40356	0.581395	0.43776	0.0689345	0.0215256	0.0814439	0.217938	0.131347	0.173187	0.201	0.0877714	0.223479	0.466859	0.317602	0.377911	no	no	no	no,no,no
	PF3D7_1034000	245	0.17	0.00064	18.79	14.94	18.7	12.34	21.45	18.3	31.26	28.65	23.63	21.74	22.7	25.18	1	1	0.960643	1.15823	1.45734	1.56557	0	0	-0.0579273	0.211926	0.54334	0.646691	0.481358	0.485532	0.45704	0.33292	0.149394	0.0806594	0.486064	0.489583	0.495591	0.495637	0.348627	0.218147	no	no	no	no,no,no
	PF3D7_1203100	246	0.17	0.00069	183.38	137.33	113.89	137.9	195.34	101.5	256.57	176.01	70.19	119.38	142.57	172.43	0.62106	1.00415	2.0312	1.44438	1.31345	1.73409	-0.687195	0.00597564	1.02233	0.53045	0.393365	0.794178	0.0315313	0.480618	0.015736	0.144892	0.235835	0.0422941	0.110418	0.489583	0.0639758	0.350356	0.461297	0.1358	no	no	no	no,no,no
	PF3D7_1301400	247	0.17	0.00074	474.53	172.75	837.79	587.06	166.34	66.16	1586.69	1313.8	23.81	323.77	745.56	1203.56	1.76552	3.39832	31.3129	3.71733	9.53884	19.8579	0.820089	1.76482	4.96868	1.89427	3.25381	4.31164	0.0171863	0.000117599	0	9.12571e-05	4.90807e-12	0	0.0683599	0.000983745	0	0.000808643	4.97819e-10	0	UP	UP	UP	UP,UP,UP
	PF3D7_0410500	248	0.17	0.00094	8.83	21.36	11.79	31.72	19.78	11.63	30.7	20.05	20.03	24.75	17.35	6.63	1	1.48502	0.866201	0.267879	1.55207	1.72399	0	0.570481	-0.207227	-1.90035	0.634196	0.785751	0.481358	0.112484	0.337208	9.79365e-05	0.10889	0.04399	0.486064	0.300947	0.495591	0.000862449	0.276855	0.14008	no	no	no	no,no,no
	PF3D7_0916100	249	0.17	0.00087	61.21	110.73	32.04	29.04	84.75	100.95	69	61.29	85.2	108.95	67.66	83.59	0.523444	0.26226	0.794131	0.767233	0.814159	0.607132	-0.933893	-1.93093	-0.33255	-0.382264	-0.296617	-0.719917	0.00604945	3.93915e-05	0.247568	0.230478	0.226901	0.0546154	0.0285999	0.000366193	0.489916	0.484498	0.461297	0.164483	DOWN	no	no	DOWN,no,no
	PF3D7_1448000	250	0.17	0.0007	47.96	41.47	39.5	46.51	42.56	40.03	62.01	60.32	14.13	40.61	39.07	59.36	0.823603	1.12153	2.76504	1.46171	1.457	1.50687	-0.279979	0.165473	1.4673	0.547656	0.543003	0.591555	0.216227	0.352821	0.0010297	0.137317	0.149561	0.100357	0.465895	0.489583	0.00842751	0.336191	0.34873	0.253233	no	no	no	no,no,no
	PF3D7_0307800	251	0.17	0.00071	48	50.61	59.22	61.5	60.81	65.96	85.96	90.84	80.2	67.29	59.44	84.44	1.23375	1.21517	0.741147	1.25487	1.41358	1.3772	0.30305	0.281164	-0.432168	0.327534	0.499357	0.461736	0.225924	0.268804	0.186606	0.25484	0.172227	0.160033	0.480077	0.489583	0.405014	0.495637	0.386946	0.356466	no	no	no	no,no,no
	PF3D7_1333800	252	0.17	0.001	140.4	127.71	189.98	169.91	109.27	112.81	165.14	174.83	170.35	137.52	149.46	169.95	1.35313	1.33044	0.87737	1.23582	1.5113	1.54977	0.436305	0.411899	-0.188743	0.305469	0.595792	0.632058	0.13486	0.187755	0.351437	0.268974	0.124928	0.0855777	0.330175	0.429847	0.495591	0.495637	0.305727	0.226295	no	no	no	no,no,no
	PF3D7_0404400	253	0.17	0.00084	25.96	26.22	18.08	33.99	19.28	25.6	33.92	38.46	27.5	38.73	24.8	47.5	0.696456	1.29634	0.901818	1.22644	1.75934	1.50234	-0.521896	0.374443	-0.149091	0.294476	0.815031	0.587215	0.0773845	0.209284	0.38265	0.276159	0.0528939	0.102045	0.220102	0.463082	0.495591	0.495637	0.163192	0.256	no	no	no	no,no,no
	PF3D7_1133600	254	0.17	0.00079	5.02	1.54	1.43	3.23	4.35	1.81	0.51	0.74	1.08	1.19	1.16	2.43	1	1	1	1	1	1	0	0	0	0	0	0	0.481358	0.485532	0.494719	0.494066	0.453175	0.491994	0.486064	0.489583	0.495591	0.495637	0.461297	0.493958	no	no	no	no,no,no
	PF3D7_0423700	255	0.17	0.00082	1282.35	1086.99	690.85	570.94	1773.84	1614.65	1259.98	1375.26	1388.25	826.78	1875.97	1068.42	0.538737	0.525249	1.35132	1.29227	0.710312	0.851739	-0.892346	-0.928928	0.434369	0.369903	-0.493475	-0.231517	0.0082044	0.0300197	0.17838	0.228831	0.12137	0.29851	0.0367806	0.113523	0.391348	0.482106	0.300252	0.493958	no	no	no	no,no,no
	PF3D7_1317800	256	0.17	0.00087	3270.26	2937.21	5301.61	3997.32	2108.58	2218.73	5255.41	4214.4	1737.34	2188.62	3594.88	3947.87	1.62116	1.36092	2.06919	1.80382	2.49239	1.89947	0.697025	0.444587	1.04906	0.851053	1.31753	0.925593	0.0366324	0.170131	0.0136588	0.0455694	0.00360315	0.0220378	0.124222	0.401473	0.0573406	0.150104	0.0217722	0.0845727	no	no	UP	no,no,UP
	PF3D7_0608500	257	0.17	0.00085	662.43	625.94	1094.74	899.05	654.26	568.75	951.04	720.7	936.38	583.92	888	874.23	1.65261	1.43632	0.948333	1.49717	1.45361	1.26716	0.724748	0.522377	-0.0765344	0.582242	0.539642	0.341604	0.0311413	0.132605	0.441644	0.122922	0.151232	0.232572	0.109254	0.337852	0.495591	0.311556	0.351185	0.470471	no	no	no	no,no,no
	PF3D7_0609200	258	0.17	0.00082	3.88	4.15	8.94	7.85	6.23	4.62	10.57	5.58	2.57	7.59	8.59	7.72	1	1	1	1	1	1	0	0	0	0	0	0	0.481358	0.485532	0.494719	0.494066	0.453175	0.491994	0.486064	0.489583	0.495591	0.495637	0.461297	0.493958	no	no	no	no,no,no
	PF3D7_1468200	259	0.17	0.00083	72.69	59.27	81.71	52.91	78.1	68.09	104.94	95.92	55.44	96	93.49	85.15	1.12409	0.892694	1.68633	0.886979	1.34366	1.40872	0.168756	-0.163762	0.753885	-0.173028	0.42617	0.494389	0.34523	0.381464	0.0559515	0.372372	0.21488	0.143199	0.486064	0.489583	0.169096	0.495637	0.451507	0.329301	no	no	no	no,no,no
	PF3D7_1471200	260	0.17	0.00083	164.91	166.35	234.83	193.69	151.91	181.13	183.98	177.06	354.22	137.6	257.19	283.08	1.42399	1.16435	0.726074	2.05727	1.21111	0.97753	0.509938	0.219528	-0.461811	1.04073	0.276332	-0.0327872	0.0971672	0.312331	0.170432	0.0195739	0.318956	0.463309	0.259844	0.489583	0.379034	0.0794139	0.461297	0.493958	no	no	no	no,no,no
	PF3D7_1106700	261	0.17	0.00087	29.99	23.83	34.76	43.15	37.86	32.5	47.02	40.31	27.92	44.5	42.76	47.44	1.15905	1.81074	1.53152	1.06607	1.24194	1.24031	0.212947	0.856582	0.614963	0.0922987	0.3126	0.310698	0.303363	0.0356337	0.0969383	0.422116	0.291905	0.253824	0.486064	0.129329	0.255315	0.495637	0.461297	0.493958	no	no	no	no,no,no
	PF3D7_1142300	262	0.17	0.00087	15.34	24.7	19.88	14.84	21.76	24.41	15.62	19.7	52.32	39.05	20.27	17.02	1	0.60081	0.387424	0.435851	0.717831	0.807046	0	-0.73502	-1.36802	-1.19809	-0.478284	-0.309277	0.481358	0.0693847	0.00220363	0.00957727	0.128014	0.242113	0.486064	0.211069	0.0146883	0.0448096	0.311822	0.484056	no	DOWN	no	no,DOWN,no
	PF3D7_1317700	263	0.17	0.00089	9.08	4.83	7.12	11.26	19.97	13.57	12.99	17.59	0	4.78	9.72	10.21	1	1	1	1	1	1	0	0	0	0	0	0	0.481358	0.485532	0.494719	0.494066	0.453175	0.491994	0.486064	0.489583	0.495591	0.495637	0.461297	0.493958	no	no	no	no,no,no
	PF3D7_1219000	264	0.17	0.00089	27.71	34.45	33.21	35.76	45.58	42.69	35.17	41.44	61.01	61.91	34.34	44.73	1.19848	1.03803	0.562859	0.7225	0.77161	0.970719	0.261211	0.0538428	-0.829156	-0.46893	-0.374056	-0.0428742	0.260431	0.441418	0.0426599	0.181992	0.180373	0.454516	0.486064	0.489583	0.136435	0.412332	0.399394	0.493958	no	no	no	no,no,no
	PF3D7_0215100	265	0.17	0.00092	117.15	106.69	72.23	98.77	135.84	117.16	96.31	114.06	194.07	147.66	122.73	108.18	0.61656	0.925766	0.632401	0.732629	0.708996	0.97354	-0.697687	-0.11128	-0.661089	-0.448845	-0.496151	-0.0386872	0.0296195	0.423344	0.0854725	0.19262	0.120225	0.458163	0.105149	0.489583	0.231735	0.428381	0.29833	0.493958	no	no	no	no,no,no
	PF3D7_0626100	266	0.17	0.00091	47.72	54.36	112.46	102.59	50.94	53.02	77.18	71	61.04	42.67	75.8	66.38	2.35666	1.88723	1.24181	1.55566	1.51512	1.33912	1.23675	0.916273	0.312443	0.637527	0.599428	0.421282	0.000653772	0.0269937	0.252516	0.10217	0.123343	0.182614	0.00425851	0.104873	0.495591	0.272013	0.302891	0.392521	no	no	no	no,no,no
	PF3D7_1431700	267	0.17	0.00093	1879.23	1889.63	2651.38	2444.38	1194.42	1110.6	2669.58	2593.76	923.82	1048.83	2065.66	2161.67	1.41089	1.29358	2.236	2.06103	2.23504	2.33546	0.496602	0.371365	1.16092	1.04337	1.1603	1.22371	0.103349	0.211115	0.00732631	0.0193286	0.00932526	0.00381186	0.271895	0.466226	0.0364072	0.078531	0.0441945	0.0244097	no	UP	UP	no,UP,UP
	PF3D7_0621200	268	0.17	0.00095	354.79	405.33	773.67	1100.88	178.94	227.25	942.37	1173.66	118.06	161.14	1000.54	1492.47	2.18064	2.71601	8.47484	9.26195	5.2664	5.16462	1.12475	1.44149	3.08319	3.21132	2.39682	2.36866	0.0017557	0.0013033	5.21675e-11	1.19822e-10	3.10171e-07	1.08789e-07	0.00995246	0.00811704	4.77922e-09	2.59766e-09	1.54542e-05	5.82944e-06	UP	UP	UP	UP,UP,UP
	PF3D7_1231800	269	0.17	0.00096	29.69	16.4	12.04	10.18	18.12	14.3	13.02	22.25	12.71	19.02	9.99	13.15	0.405524	1	1	1	1	1.55594	-1.30214	0	0	0	0	0.63779	0.000250475	0.485532	0.494719	0.494066	0.453175	0.083625	0.00183337	0.489583	0.495591	0.495637	0.461297	0.222895	no	no	no	no,no,no
	PF3D7_1205700	270	0.17	0.00097	7	5.29	5.24	4.37	9.16	10.29	8.73	2.69	10.52	10.22	5.15	2.81	1	1	1	1	1	1	0	0	0	0	0	0	0.481358	0.485532	0.494719	0.494066	0.453175	0.491994	0.486064	0.489583	0.495591	0.495637	0.461297	0.493958	no	no	no	no,no,no
	PF3D7_1148900	271	0.17	0.00097	1076.85	833.14	303.03	156.35	516.07	524.23	334.62	766.73	178.05	508.9	431.53	284.15	0.281404	0.187664	2.42365	0.558361	0.6484	1.46258	-1.82928	-2.41378	1.27718	-0.840729	-0.625043	0.548519	5.57356e-07	3.81907e-07	0.00363774	0.0505693	0.0737731	0.118014	7.55557e-06	5.43667e-06	0.0213014	0.162773	0.208993	0.284635	DOWN	no	no	DOWN,no,no
	PF3D7_0905900	272	0.17	0.001	48.09	35.74	22.67	27.79	44.27	41.59	36.68	30.8	26.12	42.31	28.2	31.17	0.471408	0.77756	1.07963	0.736705	0.828552	0.740563	-1.08495	-0.362974	0.11054	-0.440841	-0.271336	-0.433306	0.00182129	0.238016	0.403464	0.19696	0.243443	0.165525	0.0102322	0.489583	0.495591	0.435135	0.461297	0.36526	no	no	no	no,no,no
	PF3D7_0719200	273	0.17	0.0012	24.94	56.72	18.65	10.78	46.35	106.05	38.1	23.23	38.57	30.58	67.42	27.92	0.747795	0.190056	1.74799	0.913015	0.822006	0.219048	-0.419286	-2.3955	0.805697	-0.131289	-0.282778	-2.19068	0.124594	4.63166e-07	0.0447497	0.403827	0.235876	6.73149e-07	0.310937	6.528e-06	0.141683	0.495637	0.461297	2.96394e-05	no	no	no	no,no,no
	PF3D7_1105900	274	0.17	0.001	65.79	76.09	154.99	138.94	58.13	40.3	184.29	96.64	45.47	38.11	61.59	127.65	2.35583	1.826	1.35452	3.34951	3.17031	2.39801	1.23623	0.868683	0.437781	1.74395	1.66462	1.26184	0.000656847	0.0337192	0.176525	0.000284156	0.000306207	0.00296096	0.00427364	0.123884	0.38893	0.00223367	0.0033971	0.0203119	no	no	UP	no,no,UP
	PF3D7_0307100	275	0.17	0.0017	3303.76	2500.78	5950.63	4963.75	1903.24	1870.11	6391.37	4519.7	1449.17	1683.01	4257.18	4458.91	1.80117	1.98488	2.93767	2.64937	3.35815	2.41681	0.848934	0.989052	1.55467	1.40565	1.74767	1.2731	0.0141995	0.0188955	0.000548804	0.00271251	0.000157377	0.00274469	0.058529	0.0786276	0.00511856	0.0159333	0.00213852	0.0192467	UP	UP	UP	UP,UP,UP
	PF3D7_0518000	276	0.16	0.0011	131.79	140.42	78.07	70.19	168.69	150.15	131.51	135.35	117.71	96.21	121.41	85.29	0.592382	0.499858	1.03143	0.886498	0.779596	0.901432	-0.755401	-1.00041	0.0446504	-0.17381	-0.359202	-0.14971	0.0207452	0.0212798	0.45755	0.37179	0.188801	0.363557	0.0794021	0.0870486	0.495591	0.495637	0.412141	0.493958	DOWN	no	no	DOWN,no,no
	PF3D7_0923400	277	0.16	0.0012	54.07	36.3	82.95	98.92	62.21	55.26	128.81	111.63	35.33	75.54	56.63	98.74	1.53412	2.72507	1.60289	1.30712	2.07057	2.02009	0.617414	1.44629	0.680673	0.386394	1.05003	1.01442	0.0569097	0.00126138	0.0754154	0.219126	0.0171009	0.0136044	0.174547	0.00791675	0.209672	0.468348	0.0693313	0.0597005	no	no	UP	no,no,UP
	PF3D7_1003500	278	0.16	0.0011	3370.65	3073.7	5193.68	4901.72	1657.68	2068.55	5048.04	4314.86	1585.32	1716.62	4057.49	3919.97	1.54085	1.59473	2.55941	2.28354	3.04524	2.08593	0.62373	0.673312	1.35581	1.19127	1.60656	1.06069	0.0550312	0.0769912	0.00219699	0.00916606	0.000479229	0.0104393	0.170621	0.227297	0.0146811	0.0432778	0.00480074	0.0491667	no	UP	UP	no,UP,UP
	PF3D7_0416800	279	0.16	0.0011	749.71	831.17	1391.12	1174.34	446.1	483.58	1994.66	1894.95	1035.19	477.34	1294.56	1519.09	1.85554	1.41288	1.25055	3.18241	4.47133	3.91859	0.891842	0.498635	0.322566	1.67012	2.1607	1.97033	0.0105868	0.143399	0.245801	0.000481659	3.69513e-06	8.21585e-06	0.0458927	0.35727	0.487479	0.00351648	0.000122025	0.000266663	no	no	UP	no,no,UP
	PF3D7_0407200	280	0.16	0.0011	76.83	70.17	78.85	124.15	48.65	60.38	88.8	181.87	47.25	35.08	107.21	140.48	1.02629	1.76927	2.26899	4.00456	1.82528	3.01209	0.037441	0.823158	1.18205	2.00164	0.86812	1.59076	0.479273	0.0413879	0.00647672	3.85335e-05	0.0417762	0.000255722	0.486064	0.143519	0.032964	0.000367479	0.135982	0.00382238	no	UP	no	no,UP,no
	PF3D7_1354700	281	0.16	0.0012	1.51	0	0	1.33	2.42	0	0	0.68	0.82	0	0	1.07	1	1	1	1	1	1	0	0	0	0	0	0	0.481358	0.485532	0.494719	0.494066	0.453175	0.491994	0.486064	0.489583	0.495591	0.495637	0.461297	0.493958	no	no	no	no,no,no
	PF3D7_0605100	282	0.16	0.0011	128.48	164.79	188.63	169.61	92.02	138.97	226.17	190.61	173.22	180.88	178.5	248.19	1.46817	1.02925	1.03048	1.37213	2.45784	1.37159	0.554015	0.0415925	0.0433186	0.456412	1.29739	0.45585	0.0786681	0.451411	0.458655	0.180643	0.0040933	0.1632	0.222417	0.489583	0.495591	0.410256	0.0238461	0.361286	no	no	no	no,no,no
	PF3D7_0820200	283	0.16	0.0012	47.14	28.56	55.06	50.15	51.79	33.17	69.88	54.46	42.2	70.73	42.8	76.66	1.16801	1.75595	1.01422	1.08384	1.3493	1.64185	0.224053	0.812254	0.0203678	0.116152	0.432206	0.715318	0.293207	0.0434205	0.477738	0.403841	0.211146	0.0604011	0.486064	0.148125	0.495591	0.495637	0.445841	0.176442	no	no	no	no,no,no
	PF3D7_0107900	284	0.16	0.0012	31.3	24.9	57.22	59.25	46.48	34.52	92.3	56.4	28.73	35.18	49.97	54.93	1.82812	2.37952	1.7393	1.5614	1.9858	1.63384	0.870357	1.25067	0.798504	0.642839	0.989721	0.708263	0.0122811	0.00443607	0.0461873	0.100319	0.0233338	0.0622795	0.0518579	0.0230108	0.145343	0.269172	0.086966	0.181123	UP	no	no	UP,no,no
	PF3D7_1307100	285	0.16	0.0012	33.37	32.99	29.17	36.66	23.15	23.76	35.63	43.22	17.64	22.65	22.68	43.66	0.874138	1.11125	1.28571	1.92759	1.53909	1.81902	-0.194066	0.152178	0.36257	0.946801	0.62208	0.863164	0.288264	0.363064	0.220231	0.0302032	0.113782	0.0303125	0.486064	0.489583	0.450454	0.10927	0.286344	0.107341	no	no	no	no,no,no
	PF3D7_0723600	286	0.16	0.0012	137.74	99.3	128.21	139.13	87.75	122.78	144.34	204.41	100.73	72.69	210.57	196.67	0.930812	1.40111	2.09044	2.7056	1.6449	1.66485	-0.103439	0.486568	1.06381	1.43595	0.718	0.73539	0.374676	0.149107	0.0126177	0.00225377	0.0791434	0.0552988	0.486064	0.366635	0.0547507	0.0136621	0.219606	0.166013	no	UP	no	no,UP,no
	PF3D7_0114500	287	0.16	0.0013	173.72	104.76	890.68	480.9	25.72	8.65	963.27	564.02	44.24	135.8	1081.08	1927.81	5.1271	4.59049	24.4367	14.1959	37.4522	65.2046	2.35814	2.19865	4.61098	3.82741	5.22698	6.0269	3.388e-10	2.40358e-06	0	2.25375e-14	0	0	8.90918e-09	2.89028e-05	0	7.71164e-13	0	0	UP	UP	UP	UP,UP,UP
	PF3D7_1370300	288	0.16	0.0014	2786.55	1779.94	434.93	431.29	840.22	711.92	752.43	1919.05	179.2	684.43	903.78	940.41	0.156082	0.242306	5.04342	1.374	0.895515	2.6956	-2.67962	-2.0451	2.3344	0.458387	-0.15921	1.43061	5.70164e-13	1.43436e-05	4.92187e-07	0.179623	0.323989	0.000895594	2.55003e-11	0.000145226	1.65421e-05	0.408593	0.461297	0.00889331	DOWN	no	no	DOWN,no,no
	PF3D7_0524300	289	0.16	0.0013	48.38	31.34	70.94	49.71	45.28	39.1	74.03	49.46	36.03	31.06	43.66	54.04	1.46631	1.58615	1.21177	1.73986	1.63494	1.26496	0.552189	0.665531	0.277113	0.79897	0.709236	0.339094	0.0793776	0.0793363	0.276686	0.056263	0.0819309	0.234261	0.224088	0.232044	0.495591	0.17656	0.22449	0.472665	no	no	no	no,no,no
	PF3D7_0320100	290	0.16	0.0015	108.31	104.68	103.79	101.61	135.01	151.77	146.14	100.98	169.85	122.47	139.89	145.24	0.958268	0.970673	0.823609	1.18592	1.08244	0.665349	-0.061499	-0.0429434	-0.279968	0.24601	0.114285	-0.587817	0.41726	0.47913	0.283591	0.308915	0.450005	0.0948531	0.486064	0.489583	0.495591	0.495637	0.461297	0.243565	no	no	no	no,no,no
	PF3D7_1436900	291	0.16	0.0014	35.27	23.92	27.66	23.94	22.48	19.68	43.51	28.05	16.95	16.2	22.35	36.1	0.784236	1.00084	1.31858	2.2284	1.9355	1.4253	-0.35064	0.00120576	0.39899	1.15601	0.952705	0.511271	0.165695	0.48454	0.198338	0.0110266	0.0280342	0.134983	0.385084	0.489583	0.419759	0.0499054	0.100147	0.315255	no	no	no	no,no,no
	PF3D7_1142200	292	0.16	0.0014	0	0	1.68	2.15	0	1.09	2.03	3.3	1.62	2.23	0	2.42	1	1	1	1	1	1	0	0	0	0	0	0	0.481358	0.485532	0.494719	0.494066	0.453175	0.491994	0.486064	0.489583	0.495591	0.495637	0.461297	0.493958	no	no	no	no,no,no
	PF3D7_0512000	293	0.16	0.0014	601.07	481.72	1011.94	892.32	696.34	499.37	1458.53	894.35	403.65	451.13	858.82	971.39	1.68356	1.85236	2.12764	2.15324	2.09457	1.79096	0.751519	0.889366	1.08925	1.10651	1.06665	0.84073	0.0265033	0.0306435	0.0109821	0.0141877	0.0156564	0.0338548	0.0964993	0.115421	0.0497554	0.0614224	0.0650059	0.11605	no	UP	no	no,UP,no
	PF3D7_0603600	294	0.16	0.0014	17.85	14.63	8.3	7.73	32.78	24.85	22.77	24.45	13.41	19.12	19.75	17.45	1	1	1	1	0.694631	0.983903	0	0	0	0	-0.525682	-0.0234114	0.481358	0.485532	0.494719	0.494066	0.108094	0.471499	0.486064	0.489583	0.495591	0.495637	0.275571	0.493958	no	no	no	no,no,no
	PF3D7_1136800	295	0.16	0.0015	29.76	14.32	22.15	33.61	33.75	29.15	45.02	28.99	35.71	33.82	23.99	38.57	0.744288	2.34707	0.671801	1.14045	1.33393	0.994511	-0.426068	1.23086	-0.573895	0.189602	0.415679	-0.00794055	0.120959	0.00499659	0.117645	0.34903	0.221462	0.485037	0.305324	0.0255912	0.29321	0.495637	0.461108	0.493958	no	no	no	no,no,no
	PF3D7_1341900	296	0.16	0.0021	261.89	274.59	240.28	302.58	220.46	305.92	218.34	264.84	241.42	179	318.16	206.38	0.917484	1.10193	1.31787	1.15296	0.990384	0.865717	-0.124244	0.140038	0.398207	0.205344	-0.0139405	-0.208033	0.35407	0.372503	0.198794	0.33764	0.44144	0.316646	0.486064	0.489583	0.419759	0.495637	0.461297	0.493958	no	no	no	no,no,no
	PF3D7_1329200	297	0.16	0.0015	20.94	18.37	17.35	14.89	26.42	24.29	15.47	6.66	34.3	21.78	17.47	7.33	0.828558	1	0.509329	0.336547	0.585541	0.274187	-0.271326	0	-0.973329	-1.57112	-0.772157	-1.86677	0.222976	0.485532	0.0215829	0.00104729	0.0390824	1.88466e-05	0.474879	0.489583	0.0817817	0.00700658	0.129288	0.000517142	no	DOWN	no	no,DOWN,no
	PF3D7_1476100	298	0.16	0.0016	15.22	20.25	20.89	11.34	18.64	11.33	13.59	18.46	9.44	22.49	16.8	18.28	1.37254	0.56	1	0.812806	1	1	0.456844	-0.836501	0	-0.299018	0	0	0.12346	0.0455342	0.494719	0.283161	0.453175	0.491994	0.309434	0.153674	0.495591	0.495637	0.461297	0.493958	no	no	no	no,no,no
	PF3D7_0619100	299	0.16	0.0015	22.89	16.27	26.86	31.33	23.49	12.8	22.75	22.96	23.79	15.42	21.66	25.63	1.17344	1.92563	0.910467	1.66213	0.968497	1.79375	0.230742	0.945331	-0.135322	0.733031	-0.0461802	0.842979	0.287168	0.0234669	0.393682	0.0725309	0.414512	0.0334851	0.486064	0.0941994	0.495591	0.213127	0.461297	0.11534	no	no	no	no,no,no
	PF3D7_0108800	300	0.16	0.0022	36.52	47.3	38.26	38.28	47.48	34.2	48.04	46.33	57.5	25.55	51.91	44.29	1.04765	0.809302	0.902783	1.73346	1.01179	1.35468	0.0671501	-0.305249	-0.147549	0.793658	0.0169162	0.43795	0.448158	0.276394	0.383881	0.0574566	0.46747	0.17308	0.486064	0.489583	0.495591	0.179063	0.473219	0.377822	no	no	no	no,no,no
	PF3D7_1144000	301	0.16	0.0015	1077.58	2514.58	1926.94	4074.83	88.54	452.3	453.47	3416.41	506.64	86.46	1264.08	1819.98	1.78821	1.62048	2.49503	21.05	5.12164	7.55342	0.838517	0.696422	1.31905	4.39575	2.35661	2.91713	0.0152221	0.0703361	0.00278965	0	4.81212e-07	8.37133e-11	0.0621577	0.21241	0.0175147	0	2.2404e-05	6.79273e-09	no	UP	UP	no,UP,UP
	PF3D7_1116300	302	0.16	0.0015	368.39	367.3	298.53	311.33	178.25	300.42	216.22	461.55	187.98	104.36	279.34	334.65	0.810364	0.847618	1.48601	3.20669	1.21302	1.53635	-0.303358	-0.238514	0.571443	1.68108	0.278598	0.619506	0.198597	0.324237	0.113487	0.000445908	0.317235	0.0899722	0.438794	0.489583	0.285603	0.0032893	0.461297	0.234101	no	no	no	no,no,no
	PF3D7_0903900	303	0.16	0.0015	3022.64	2582.16	3622.24	3807.74	2050.19	1849.77	4970.79	3832.2	1286.87	2242.59	3097.19	3708.27	1.19837	1.47463	2.40676	1.65357	2.42455	2.07172	0.261073	0.560357	1.26709	0.72558	1.27772	1.05083	0.260549	0.116527	0.0038738	0.0745752	0.00462869	0.0110543	0.486064	0.308864	0.0223383	0.216447	0.0260049	0.051214	no	no	UP	no,no,UP
	PF3D7_1313900	304	0.16	0.0015	1.35	4.35	1.35	1.36	1.18	0.69	0.97	1.39	0	0	2	1.53	1	1	1	1	1	1	0	0	0	0	0	0	0.481358	0.485532	0.494719	0.494066	0.453175	0.491994	0.486064	0.489583	0.495591	0.495637	0.461297	0.493958	no	no	no	no,no,no
	PF3D7_0806500	305	0.16	0.0016	109.71	149.21	92.27	81.7	108.94	157.68	115.54	135.3	212.73	279.62	129.1	103.88	0.841035	0.54755	0.606873	0.371504	1.06058	0.858067	-0.249761	-0.868936	-0.720535	-1.42855	0.0848586	-0.220838	0.240305	0.0394831	0.0676557	0.00258727	0.474881	0.306699	0.486064	0.139035	0.194476	0.015356	0.479609	0.493958	no	no	no	no,no,no
	PF3D7_1429500	306	0.16	0.0017	8.87	8.24	7.45	10.7	10.71	7.56	11.55	12.58	4.59	3.38	6.95	12.26	1	1	1	1	1	1	0	0	0	0	0	0	0.481358	0.485532	0.494719	0.494066	0.453175	0.491994	0.486064	0.489583	0.495591	0.495637	0.461297	0.493958	no	no	no	no,no,no
	PF3D7_1359500	307	0.16	0.0018	6.54	6.98	13.66	17.4	11.43	3.33	22.69	8.92	4.92	9.12	8.19	17.49	1	1	1	1	1.98513	1	0	0	0	0	0.989231	0	0.481358	0.485532	0.494719	0.494066	0.0233914	0.491994	0.486064	0.489583	0.495591	0.495637	0.0870662	0.493958	no	no	no	no,no,no
	PF3D7_0928300	308	0.16	0.0021	50.22	55.39	49.14	35.84	51.65	61.99	65.46	40.03	48.64	54.72	70.2	40.54	0.978495	0.647048	1.44326	0.740863	1.26738	0.645749	-0.0313642	-0.628055	0.529328	-0.432722	0.341845	-0.630954	0.448502	0.103893	0.131331	0.201421	0.270902	0.07983	0.486064	0.283573	0.318612	0.440463	0.461297	0.21654	no	no	no	no,no,no
	PF3D7_0723000	309	0.16	0.0017	11.95	3.47	7.49	11.26	9.31	9.39	10.91	5.6	7.2	27.74	8.45	17.24	1	1	1	0.621485	1	1	0	0	0	-0.686208	0	0	0.481358	0.485532	0.494719	0.0908859	0.453175	0.491994	0.486064	0.489583	0.495591	0.250155	0.461297	0.493958	no	no	no	no,no,no
	PF3D7_0523000	310	0.16	0.0017	353.12	301.98	409.31	331.56	289.25	301.02	421.78	336.01	119.84	330.53	254.11	349.71	1.15912	1.09795	2.12041	1.05803	1.45818	1.11624	0.213035	0.134817	1.08434	0.0813778	0.544174	0.158645	0.303281	0.376586	0.0112824	0.430542	0.148982	0.371283	0.486064	0.489583	0.0504995	0.495637	0.348214	0.493958	no	no	no	no,no,no
	PF3D7_1320300	311	0.16	0.0019	5.31	3.86	8.63	7.09	6.11	3.51	7.48	4.94	4.42	6.58	5.31	8.12	1	1	1	1	1	1	0	0	0	0	0	0	0.481358	0.485532	0.494719	0.494066	0.453175	0.491994	0.486064	0.489583	0.495591	0.495637	0.461297	0.493958	no	no	no	no,no,no
	PF3D7_0626000	312	0.16	0.0018	10.98	10.67	12.69	11.7	8.89	4.6	22.04	16.8	5.39	12.82	15.08	22.46	1	1	1	1.75195	2.47919	1	0	0	0	0.808962	1.30987	0	0.481358	0.485532	0.494719	0.054071	0.00378303	0.491994	0.486064	0.489583	0.495591	0.171386	0.0224766	0.493958	no	no	no	no,no,no
	PF3D7_1206000	313	0.16	0.0031	117.07	186.06	29.98	30.89	155.48	198.17	81.53	95.11	729.83	582.39	120.8	42.13	0.256086	0.166022	0.165518	0.0723398	0.524376	0.479941	-1.9653	-2.59056	-2.59494	-3.78907	-0.931326	-1.05907	8.5275e-08	5.50661e-08	3.09757e-08	5.01324e-14	0.0178522	0.00946909	1.38389e-06	9.50685e-07	1.44215e-06	1.62715e-12	0.0716612	0.045852	DOWN	DOWN	DOWN	DOWN,DOWN,DOWN
	PF3D7_0305800	314	0.16	0.0022	10.04	11.38	5.3	6.66	10.98	17.42	7.88	9.79	4.88	3.63	7.83	7.49	1	1	1	1	1	1	0	0	0	0	0	0	0.481358	0.485532	0.494719	0.494066	0.453175	0.491994	0.486064	0.489583	0.495591	0.495637	0.461297	0.493958	no	no	no	no,no,no
	PF3D7_1433300	315	0.16	0.0018	20.63	25.48	13.75	16.01	20.76	29.43	17.77	19.61	39.3	22.96	20.89	14.1	0.666505	0.628336	0.531552	0.614111	0.855973	0.666327	-0.585312	-0.670392	-0.911717	-0.703427	-0.224363	-0.585698	0.0559057	0.0889846	0.0291614	0.0854683	0.27583	0.0956415	0.172391	0.252123	0.102944	0.238467	0.461297	0.244787	no	no	no	no,no,no
	PF3D7_0512400	316	0.16	0.0019	10.41	1.57	5.2	2.59	6.83	2.65	11.14	0	1.61	4.37	1.4	2.09	1	1	1	1	1	1	0	0	0	0	0	0	0.481358	0.485532	0.494719	0.494066	0.453175	0.491994	0.486064	0.489583	0.495591	0.495637	0.461297	0.493958	no	no	no	no,no,no
	PF3D7_1126900	317	0.16	0.0018	417.45	493.26	769.59	800.37	288.62	391.65	644.82	788.77	343.26	275.63	564.84	790.01	1.84355	1.62261	1.64552	2.8662	2.23415	2.01397	0.882487	0.698319	0.718541	1.51914	1.15973	1.01004	0.0112978	0.0698103	0.0647864	0.00133247	0.00935612	0.0139428	0.0483948	0.211607	0.18845	0.00862009	0.0442119	0.0607792	no	no	UP	no,no,UP
	PF3D7_1423000	319	0.16	0.0019	133.98	102.34	186.02	141.54	132.72	128.06	245.56	175.15	69.94	162.93	135.63	180.65	1.38842	1.38304	1.93923	1.10876	1.85021	1.36772	0.47344	0.46784	0.955487	0.148945	0.88769	0.451771	0.114754	0.158262	0.0221485	0.379063	0.0381892	0.165419	0.294401	0.381386	0.0834793	0.495637	0.126777	0.365169	no	no	no	no,no,no
	PF3D7_1316800	320	0.16	0.0021	169.1	121.36	158.7	156.62	156.07	140.35	197.28	162.7	132.16	162.67	166.71	197.61	0.938498	1.29054	1.26143	1.21479	1.26405	1.15924	-0.0915745	0.367975	0.335055	0.280708	0.338051	0.213185	0.386593	0.213143	0.237652	0.285289	0.273583	0.326976	0.486064	0.46888	0.475806	0.495637	0.461297	0.493958	no	no	no	no,no,no
	PF3D7_0905200	321	0.16	0.002	29.09	23.6	19.22	17.74	24.94	22.34	27.42	23.83	10.3	24.39	23.55	24.95	0.660708	0.751695	2.28641	1.02296	1.09944	1.0667	-0.597915	-0.411781	1.19308	0.0327501	0.136767	0.0931498	0.0522589	0.207992	0.00606893	0.468391	0.431125	0.426783	0.164085	0.461122	0.0312809	0.495637	0.461297	0.493958	no	no	no	no,no,no
	PF3D7_0404500	322	0.16	0.002	3.77	6.03	6.06	6.52	5.37	7.57	4.73	5.11	4.08	1.14	3.57	5.33	1	1	1	1	1	1	0	0	0	0	0	0	0.481358	0.485532	0.494719	0.494066	0.453175	0.491994	0.486064	0.489583	0.495591	0.495637	0.461297	0.493958	no	no	no	no,no,no
	PF3D7_1413900	323	0.16	0.002	82.19	64.38	52.99	55.19	72.51	56.15	66.41	79.4	63.49	51.82	71.81	78.3	0.644726	0.857254	1.13104	1.511	0.915874	1.41407	-0.633243	-0.222206	0.177655	0.595503	-0.126779	0.499853	0.0430364	0.336428	0.350216	0.117693	0.34918	0.140504	0.141462	0.489583	0.495591	0.300584	0.461297	0.32494	no	no	no	no,no,no
	PF3D7_1438000	324	0.16	0.0021	315.24	243.96	291.65	273.2	289.2	209.57	485.33	359.27	150.16	300.89	224.8	311.85	0.925168	1.11986	1.49707	1.03643	1.67818	1.71432	-0.112213	0.163313	0.582141	0.0516161	0.746898	0.777636	0.365938	0.354478	0.109243	0.453654	0.0704596	0.0456746	0.486064	0.489583	0.277245	0.495637	0.202024	0.144289	no	no	no	no,no,no
	PF3D7_1012600	325	0.16	0.0021	293.74	236.43	299.1	251.63	248.61	228.52	384.7	377.32	84.49	228.4	197.79	318.66	1.01825	1.06429	2.34099	1.39518	1.5474	1.65115	0.0260882	0.0898908	1.22712	0.480455	0.62985	0.723468	0.491207	0.412252	0.00495032	0.168471	0.110627	0.0582866	0.493466	0.489583	0.026907	0.390099	0.280019	0.172054	no	no	no	no,no,no
	PF3D7_0413400	326	0.16	0.0021	1.27	2.72	1.99	1.25	1.11	0.64	0.91	0	2.34	0	0	0	1	1	1	1	1	1	0	0	0	0	0	0	0.481358	0.485532	0.494719	0.494066	0.453175	0.491994	0.486064	0.489583	0.495591	0.495637	0.461297	0.493958	no	no	no	no,no,no
	PF3D7_0618300	327	0.16	0.0022	2066.62	1987.42	3086.47	3088.04	1373.29	1272.19	3924.37	2991.09	1278.18	1534.17	2355.91	2683	1.49349	1.55379	1.84318	1.74883	2.85764	2.35113	0.578685	0.635795	0.882193	0.806389	1.51482	1.23336	0.0695521	0.0887985	0.0315841	0.0546289	0.000944467	0.00357797	0.202385	0.25181	0.109456	0.172588	0.00810359	0.0233061	no	no	UP	no,no,UP
	PF3D7_1353600	328	0.16	0.0022	90.79	86.74	63.75	79.64	117.83	110.24	178.03	95.52	167.1	181.11	103.79	85.25	0.70217	0.918146	0.621125	0.470708	1.51091	0.866473	-0.510108	-0.123204	-0.687044	-1.08709	0.595413	-0.206773	0.0819907	0.413734	0.0773031	0.0168305	0.125094	0.317632	0.23005	0.489583	0.214186	0.0708126	0.305738	0.493958	no	no	no	no,no,no
	PF3D7_1038800	329	0.16	0.0022	94.7	69.68	26.57	25.23	99.99	89.28	70.79	80.81	29.96	93.05	56.24	59.25	0.28057	0.362084	1.87717	0.636754	0.707971	0.90513	-1.83357	-1.4656	0.908559	-0.651191	-0.498238	-0.143803	5.26372e-07	0.00140451	0.0278651	0.102682	0.119337	0.368438	7.20432e-06	0.00864313	0.0997315	0.27292	0.297035	0.493958	DOWN	no	no	DOWN,no,no
	PF3D7_1326900	330	0.15	0.0023	3.4	3.43	1.88	5.9	6.96	4.04	4.91	3.09	2.7	5.63	5.3	3.54	1	1	1	1	1	1	0	0	0	0	0	0	0.481358	0.485532	0.494719	0.494066	0.453175	0.491994	0.486064	0.489583	0.495591	0.495637	0.461297	0.493958	no	no	no	no,no,no
	PF3D7_1022200	331	0.15	0.0023	3.26	1.75	2.56	4.9	2.84	1.59	8.71	4.79	3	3.36	3.61	3.28	1	1	1	1	1	1	0	0	0	0	0	0	0.481358	0.485532	0.494719	0.494066	0.453175	0.491994	0.486064	0.489583	0.495591	0.495637	0.461297	0.493958	no	no	no	no,no,no
	PF3D7_0319500	332	0.15	0.0023	282.76	278.09	270.72	252.46	192.53	252.52	366.91	401.74	166.41	153.51	316.75	366.49	0.95742	0.907836	1.90343	2.3874	1.90573	1.59092	-0.0627766	-0.139497	0.928602	1.25544	0.930343	0.669864	0.415946	0.400687	0.0252884	0.00647573	0.0312383	0.0733122	0.486064	0.489583	0.0925505	0.0327352	0.109221	0.203327	no	UP	no	no,UP,no
	PF3D7_0405300	333	0.15	0.0023	3.34	5	3.68	4.11	3.42	3.22	6.03	3.92	4.6	4.03	2.53	3.75	1	1	1	1	1	1	0	0	0	0	0	0	0.481358	0.485532	0.494719	0.494066	0.453175	0.491994	0.486064	0.489583	0.495591	0.495637	0.461297	0.493958	no	no	no	no,no,no
	PF3D7_1344100	334	0.15	0.0023	38.73	35.96	27.43	31.61	49.45	47.96	40.47	50.77	53.87	88.09	45.35	44.36	0.708237	0.879032	0.841841	0.503576	0.818402	1.05859	-0.497697	-0.186012	-0.24838	-0.989719	-0.289118	0.0821446	0.0870607	0.364089	0.306375	0.0266482	0.231741	0.436285	0.24061	0.489583	0.495591	0.099724	0.461297	0.493958	no	no	no	no,no,no
	PF3D7_1011700	335	0.15	0.0023	186.12	166.1	270.77	225.39	185.47	180.24	377.97	285.78	166.97	174.9	240.63	337.2	1.45481	1.35695	1.44116	1.92796	2.0379	1.58555	0.540835	0.440371	0.527228	0.947074	1.02709	0.664986	0.0838961	0.172342	0.132268	0.0301664	0.0192802	0.0748149	0.233708	0.404841	0.319696	0.109207	0.0755772	0.205687	no	no	no	no,no,no
	PF3D7_0702500	336	0.15	0.0025	372.98	226.16	662.35	553.79	96.73	83.95	1052.04	1339.66	68.28	140.02	948.87	1540.44	1.77583	2.44866	13.8967	11.0016	10.876	15.9578	0.828495	1.292	3.79668	3.45964	3.44308	3.99619	0.0162649	0.00344396	8.88178e-16	4.48552e-12	2.75446e-13	0	0.0656548	0.0188274	1.57652e-13	1.15284e-10	3.12907e-11	0	UP	UP	UP	UP,UP,UP
	PF3D7_0312300	337	0.15	0.0025	46.86	36.3	24.36	33.7	19.39	29.53	44.11	44.15	68.13	25.24	47.31	63.36	0.519846	0.928375	0.694408	2.5103	2.27488	1.49509	-0.943843	-0.107221	-0.526145	1.32786	1.18579	0.580232	0.00561464	0.426626	0.138521	0.00429955	0.00804851	0.104804	0.0267993	0.489583	0.329209	0.0234371	0.0392745	0.260962	no	no	no	no,no,no
	PF3D7_1447700	338	0.15	0.0026	6.51	12.18	9.76	6.51	13.85	7.44	9.28	5	20.81	10.1	19.18	11	1	1	0.921672	1	1	1	0	0	-0.117674	0	0	0	0.481358	0.485532	0.407946	0.494066	0.453175	0.491994	0.486064	0.489583	0.495591	0.495637	0.461297	0.493958	no	no	no	no,no,no
	PF3D7_1344800	339	0.15	0.0025	192.31	164.48	501.08	470.89	105.71	118.71	624.05	468.78	133.85	122.94	322.72	453.91	2.60558	2.8629	2.41106	3.69213	5.90342	3.94895	1.38161	1.51748	1.26967	1.88445	2.56155	1.98147	0.000161394	0.000768823	0.00381232	9.85311e-05	4.76512e-08	7.35353e-06	0.0012338	0.00507781	0.0220734	0.000864505	2.81936e-06	0.000242838	UP	UP	UP	UP,UP,UP
	PF3D7_1472000	340	0.15	0.0025	101.91	95.04	86.05	93.5	114.86	110.78	111.73	154.81	61.1	59.86	112.7	117.4	0.844372	0.983796	1.84452	1.96124	0.972749	1.39745	-0.244049	-0.0235685	0.883243	0.971768	-0.0398599	0.482801	0.245016	0.49507	0.0314285	0.0269934	0.419764	0.149031	0.486064	0.496293	0.10925	0.100804	0.461297	0.338054	no	no	no	no,no,no
	PF3D7_0519400	341	0.15	0.0026	4640.45	3193.88	7026.92	5454	3514.49	2530.41	8806.54	5253.61	2179.9	3683.39	5247.78	4777.02	1.51428	1.70764	2.40735	1.29691	2.50578	2.07619	0.598628	0.772005	1.26745	0.375077	1.32526	1.05394	0.0627956	0.05163	0.00386534	0.22576	0.00342954	0.0108571	0.18645	0.169025	0.0223121	0.47751	0.0210004	0.0505062	no	no	UP	no,no,UP
	PF3D7_0822700	342	0.15	0.0026	3.67	3.47	12.24	9.19	3.59	4.73	6.53	3.88	4.85	7.6	2.9	8.51	1	1	1	1	1	1	0	0	0	0	0	0	0.481358	0.485532	0.494719	0.494066	0.453175	0.491994	0.486064	0.489583	0.495591	0.495637	0.461297	0.493958	no	no	no	no,no,no
	PF3D7_1235900	343	0.15	0.0027	79.23	72.77	96.62	91.45	83.1	65.69	102.21	88.7	56.16	60.5	75.01	95.29	1.21949	1.2567	1.33565	1.57504	1.22996	1.35028	0.286275	0.329639	0.41754	0.65539	0.298616	0.43326	0.23944	0.236853	0.187711	0.0960435	0.302208	0.17573	0.486064	0.489583	0.406791	0.261018	0.461297	0.381554	no	no	no	no,no,no
	PF3D7_1353100	344	0.15	0.0028	1016.25	695.97	486.4	431.36	480.17	504.22	954.78	1228.07	119.1	389.01	702.17	820.34	0.478622	0.619797	5.89563	2.10879	1.98842	2.43558	-1.06304	-0.690133	2.55965	1.07641	0.991623	1.28427	0.00218745	0.0826039	4.03064e-08	0.0164687	0.0231114	0.00254451	0.0119469	0.239383	1.81699e-06	0.069548	0.08625	0.0182255	no	UP	UP	no,UP,UP
	PF3D7_1421600	345	0.15	0.0027	40.13	36.67	55.97	61.52	46.02	30.11	78.99	56.64	22.38	41.34	38.04	59.25	1.39472	1.67767	1.69973	1.43324	1.71643	1.8811	0.479973	0.746455	0.765307	0.519277	0.779409	0.911579	0.11145	0.0574517	0.0533089	0.149958	0.0615871	0.0237071	0.288663	0.181898	0.163216	0.359697	0.182671	0.0892355	no	no	no	no,no,no
	PF3D7_1452400	346	0.15	0.0028	52.13	41.01	80.76	64.18	45	55.65	101.85	84.18	54.74	62.08	53.93	82.52	1.5492	1.56498	0.985203	1.32925	2.26333	1.51267	0.631527	0.646148	-0.0215074	0.410615	1.17845	0.597096	0.0527806	0.085413	0.487342	0.205309	0.00839957	0.0982318	0.165085	0.244776	0.495591	0.445777	0.0405694	0.249141	no	no	no	no,no,no
	PF3D7_1207900	347	0.15	0.0028	22.06	17.53	52.34	33.86	32.46	15.38	36.49	21.56	19.69	24.2	28.44	34.19	2.37262	1.93155	1.44439	1.41281	1.12415	1.40182	1.24648	0.949756	0.530458	0.498567	0.168838	0.487302	0.000597672	0.0229654	0.130828	0.159658	0.404474	0.146747	0.00393369	0.0925788	0.317836	0.376711	0.461297	0.334481	UP	no	no	UP,no,no
	PF3D7_0815600	348	0.15	0.0028	447.55	530.66	403.2	513.44	220.02	314.33	465.37	653.13	206.59	222.64	344.36	512.94	0.900905	0.96755	1.66688	2.3039	2.11513	2.07785	-0.150553	-0.0475921	0.737147	1.20408	1.08074	1.05509	0.32862	0.475309	0.0600091	0.00856194	0.0145151	0.0107848	0.486064	0.489583	0.178176	0.0411089	0.0611616	0.0502112	no	no	UP	no,no,UP
	PF3D7_1133500	349	0.15	0.0028	1.57	0	2.17	4.16	0	2.72	1.98	1.36	0	1.16	0.75	2.23	1	1	1	1	1	1	0	0	0	0	0	0	0.481358	0.485532	0.494719	0.494066	0.453175	0.491994	0.486064	0.489583	0.495591	0.495637	0.461297	0.493958	no	no	no	no,no,no
	PF3D7_1323800	350	0.15	0.0029	6.5	6.19	7.07	5.69	8.74	9.14	12.08	12.08	7.3	10.77	6.92	8.71	1	1	1	1	1	1	0	0	0	0	0	0	0.481358	0.485532	0.494719	0.494066	0.453175	0.491994	0.486064	0.489583	0.495591	0.495637	0.461297	0.493958	no	no	no	no,no,no
	PF3D7_0601900	351	0.15	0.0033	629.96	367.79	826.3	858.75	161.56	120.33	1123.02	2009.58	94.54	145.61	1298.75	1903.03	1.31167	2.33489	13.7376	13.0694	6.9511	16.7006	0.391405	1.22336	3.78006	3.70812	2.79724	4.06183	0.162235	0.00522484	1.22125e-15	1.32561e-13	2.65413e-09	0	0.379684	0.0263562	2.10202e-13	4.00502e-12	1.86117e-07	0	no	UP	UP	no,UP,UP
	PF3D7_0501200	352	0.15	0.003	263.56	126.73	1381.83	1182.46	73.89	51.84	802.39	485.37	113.19	205.16	723.9	1156.71	5.24294	9.33055	6.39544	5.63809	10.8593	9.36285	2.39038	3.22196	2.67704	2.49521	3.44085	3.22695	1.97203e-10	1.15805e-11	1.0044e-08	4.22919e-07	2.85216e-13	7.79043e-13	5.46397e-09	5.43614e-10	5.53881e-07	5.7059e-06	3.17653e-11	8.0319e-11	UP	UP	UP	UP,UP,UP
	PF3D7_1104200	353	0.15	0.0031	84.97	60.13	46.07	59.23	73.43	66.9	100.36	101.88	63.82	79.59	83.66	83.06	0.542191	0.985032	1.31087	1.0436	1.36674	1.52287	-0.883126	-0.0217569	0.390529	0.0615667	0.450743	0.606793	0.00876538	0.496561	0.203303	0.445905	0.199919	0.0945922	0.0389877	0.497261	0.42564	0.495637	0.429153	0.243335	no	no	no	no,no,no
	PF3D7_0823700	354	0.15	0.0033	57.55	16.62	22.58	54.53	36.71	90.61	198.32	110.27	55.78	66.22	44.49	111.36	0.392354	3.28099	0.797598	1.68167	5.40234	1.21697	-1.34977	1.71413	-0.326267	0.749892	2.43359	0.283298	0.000155575	0.000176282	0.251741	0.0680628	2.06306e-07	0.273484	0.00120554	0.00141424	0.495591	0.203258	1.07506e-05	0.493958	no	no	no	no,no,no
	PF3D7_1253100	355	0.15	0.0031	24.03	10.91	14.12	25.54	33.23	21.64	68.22	39.07	11.11	30.14	17.7	30.54	0.587599	2.34097	1	1.01327	2.05296	1.80545	-0.767097	1.22711	0	0.0190206	1.03771	0.852361	0.0192526	0.00510958	0.494719	0.479145	0.0182433	0.0319781	0.0745432	0.0260759	0.495591	0.495637	0.0727461	0.111422	no	no	no	no,no,no
	PF3D7_0931900	356	0.15	0.0032	29.28	21.54	6.72	8.79	47.8	46.8	14.39	16.05	67.53	114.02	23.11	10.1	0.229508	0.408078	0.342218	0.088581	0.301046	0.342949	-2.12338	-1.29308	-1.54701	-3.49686	-1.73194	-1.54394	8.22529e-09	0.00424527	0.000637079	3.31054e-12	7.10004e-05	0.0003225	1.62786e-07	0.022212	0.00573472	8.5472e-11	0.00115886	0.00448971	DOWN	DOWN	DOWN	DOWN,DOWN,DOWN
	PF3D7_0927900	357	0.15	0.0035	218.03	227.8	111.21	112.35	197.23	178.21	165.38	199.29	385.89	247.92	145.5	123.65	0.510067	0.493196	0.37705	0.49875	0.838513	1.11829	-0.97124	-1.01977	-1.40717	-1.00361	-0.254094	0.161291	0.00455733	0.0193225	0.00169855	0.0250067	0.255087	0.369088	0.0224507	0.0802281	0.0121815	0.0947552	0.461297	0.493958	DOWN	DOWN	no	DOWN,DOWN,no
	PF3D7_0936400	358	0.15	0.0033	272.65	178.68	111.26	107.86	287.03	174.93	357.8	381.53	86.12	219.67	228.42	279.19	0.408069	0.603649	2.65235	1.27095	1.24656	2.18104	-1.29312	-0.728218	1.40727	0.345909	0.317952	1.12502	0.000273674	0.0712759	0.0015583	0.243374	0.288005	0.00711332	0.00198781	0.214659	0.0114503	0.495637	0.461297	0.037515	no	no	no	no,no,no
	PF3D7_1305300	359	0.15	0.0032	27.72	24.68	42.12	31.55	23.87	18.87	32.26	41.86	12.76	22.99	20.95	43.29	1.51948	1.27836	1.64185	1.88299	1.35149	2.21834	0.603578	0.354298	0.715322	0.913027	0.434548	1.14948	0.0612003	0.221439	0.0656419	0.0350424	0.209708	0.0061187	0.18344	0.480318	0.190086	0.122638	0.443628	0.0342726	no	no	no	no,no,no
	PF3D7_1477600	360	0.15	0.0032	5.47	3.71	7.4	10.7	6.23	5.53	16.18	14.05	2.59	4.7	9.83	15.05	1	1	1	1	1	1	0	0	0	0	0	0	0.481358	0.485532	0.494719	0.494066	0.453175	0.491994	0.486064	0.489583	0.495591	0.495637	0.461297	0.493958	no	no	no	no,no,no
	PF3D7_1220100	361	0.15	0.0032	38.25	35.78	56.46	54.78	41.84	39.53	71.47	57.78	31.83	33.37	40.24	66.17	1.47608	1.53102	1.26422	1.98292	1.70817	1.46167	0.561769	0.614496	0.338243	0.987626	0.772455	0.547622	0.0757101	0.0960754	0.235595	0.0251066	0.0634076	0.118404	0.217079	0.266589	0.472688	0.0949185	0.186714	0.285214	no	no	no	no,no,no
	PF3D7_1124200	362	0.15	0.0033	70.65	73.13	78.27	55.52	78.77	89.18	87.87	59.32	159.51	94.1	68.13	60.8	1.10786	0.759196	0.427121	0.646121	1.11553	0.665172	0.14777	-0.397456	-1.22728	-0.630123	0.157724	-0.588202	0.365839	0.216564	0.00533763	0.110294	0.413666	0.0947106	0.486064	0.474303	0.0285478	0.28843	0.461297	0.243517	no	no	no	no,no,no
	PF3D7_1117500	363	0.15	0.0033	4.2	7.29	15.21	12.73	9.54	9.94	22.72	9.03	17.36	20	14.42	16.36	1	1	1	0.818	2.38155	1	0	0	0	-0.289827	1.2519	0	0.481358	0.485532	0.494719	0.289313	0.00542579	0.491994	0.486064	0.489583	0.495591	0.495637	0.0292395	0.493958	no	no	no	no,no,no
	PF3D7_1003800	364	0.15	0.0033	104.79	84.69	165.47	159.11	94.99	90.12	182.96	169.29	63.72	91.17	111.14	159.1	1.57906	1.87873	1.74419	1.74509	1.9261	1.8785	0.659069	0.909761	0.80256	0.803303	0.945681	0.909578	0.0454095	0.0278419	0.0453723	0.055304	0.0290098	0.0239539	0.148063	0.107142	0.143414	0.174159	0.103114	0.0900206	no	no	no	no,no,no
	PF3D7_0523500	365	0.15	0.0035	26.87	41.53	23.7	0	41.89	36.96	11.3	19.74	18.01	13.57	4.19	0	0.882025	0	1	1	0.269754	0.534091	-0.181109	#NAME?	0	0	-1.89028	-0.904843	0.300036	0	0.494719	0.494066	1.72345e-05	0.0223257	0.486064	0	0.495591	0.495637	0.000399559	0.085101	no	no	DOWN	no,no,DOWN
	PF3D7_0212300	366	0.15	0.0033	547.9	475.94	819.17	738.11	394.52	345.86	630.8	645.06	224.85	331.96	585.71	717.96	1.49511	1.55085	2.60489	2.16279	1.5989	1.86509	0.58025	0.633056	1.38122	1.11289	0.677084	0.899245	0.0690022	0.0897104	0.0018567	0.0137403	0.0927924	0.0252629	0.201018	0.253763	0.0128925	0.0598503	0.24652	0.0937863	no	UP	no	no,UP,no
	PF3D7_0500900	367	0.15	0.0034	12.88	16.66	15.47	16.77	9.37	15.93	12.17	10.09	46.4	27.4	15.19	11.05	1	1	0.327371	0.403285	1	1	0	0	-1.611	-1.31013	0	0	0.481358	0.485532	0.000396035	0.00518924	0.453175	0.491994	0.486064	0.489583	0.00401693	0.0274185	0.461297	0.493958	no	DOWN	no	no,DOWN,no
	PF3D7_1334200	368	0.15	0.0034	71.84	32.04	81.7	121.6	57.49	48.47	157.07	95.32	20.23	70.5	54.4	89.97	1.13725	3.79526	2.68908	1.27617	2.73213	1.96658	0.185549	1.9242	1.42711	0.351821	1.45002	0.975687	0.32906	3.07839e-05	0.00136107	0.239745	0.00149282	0.0168593	0.486064	0.000291907	0.0104896	0.495637	0.0116154	0.0697456	no	no	UP	no,no,UP
	PF3D7_1320900	369	0.15	0.0035	183.73	169.76	158.06	152.22	121.94	171.72	301.17	211.67	106.76	129.36	192.98	228.37	0.860284	0.896678	1.80761	1.76538	2.46982	1.23265	-0.217115	-0.157339	0.85408	0.819982	1.30441	0.301759	0.26788	0.386526	0.0359921	0.0517324	0.00391613	0.260156	0.486064	0.489583	0.120327	0.165637	0.0230982	0.493958	no	no	no	no,no,no
	PF3D7_1429400	371	0.15	0.0035	10.65	9.97	13.48	13.05	10.62	8.42	20.14	16.55	5.55	11.83	11.86	22.72	1	1	1	1.92054	1.89642	1	0	0	0	0.941513	0.92328	0	0.481358	0.485532	0.494719	0.0309221	0.0323111	0.491994	0.486064	0.489583	0.495591	0.111163	0.111634	0.493958	no	no	no	no,no,no
	PF3D7_0412400	372	0.15	0.0035	2.61	4.2	1.88	1.31	0.95	1.87	2.01	3.14	0.49	0.22	0.96	1.05	1	1	1	1	1	1	0	0	0	0	0	0	0.481358	0.485532	0.494719	0.494066	0.453175	0.491994	0.486064	0.489583	0.495591	0.495637	0.461297	0.493958	no	no	no	no,no,no
	PF3D7_1212500	373	0.15	0.0035	116.71	94.89	71.7	59.92	91.08	93.72	97.97	93.69	88.72	88.51	66.26	84.95	0.614343	0.631468	0.746844	0.959779	1.07565	0.99968	-0.702883	-0.663218	-0.421121	-0.0592265	0.105206	-0.000461884	0.0287089	0.091392	0.192869	0.459513	0.457663	0.491589	0.102816	0.256856	0.412785	0.495637	0.465115	0.493958	no	no	no	no,no,no
	PF3D7_1349200	374	0.15	0.0036	190.2	157.11	174.8	168.51	165.05	147.89	198.99	205.58	88.71	160.62	158.08	200.01	0.919033	1.07256	1.78199	1.24524	1.20563	1.39009	-0.121812	0.101059	0.833486	0.316421	0.269793	0.475175	0.356458	0.403305	0.0395311	0.26191	0.323943	0.152954	0.486064	0.489583	0.129416	0.495637	0.461297	0.345028	no	no	no	no,no,no
	PF3D7_1478600	375	0.15	0.0036	39.58	23.28	60.16	78.29	1.41	1.13	9.16	7.23	9.31	35.04	70.57	213.1	1.51996	3.36297	7.58002	6.08162	1	1	0.604033	1.74974	2.9222	2.60446	0	0	0.0610554	0.000132798	4.56574e-10	1.37776e-07	0.453175	0.491994	0.183102	0.00109795	3.45779e-08	1.96132e-06	0.461297	0.493958	no	UP	no	no,UP,no
	PF3D7_1235500	376	0.15	0.0036	37.76	32.17	60.18	55.15	34.57	34.45	64.32	55.06	38.05	30.92	50.7	64.96	1.59375	1.71433	1.33246	2.10091	1.86057	1.59826	0.672425	0.777645	0.414089	1.07101	0.895747	0.676501	0.0421456	0.0504102	0.189661	0.0169099	0.0367873	0.0713054	0.138856	0.166212	0.409143	0.070989	0.123209	0.198731	no	no	no	no,no,no
	PF3D7_0906910	377	0.15	0.0036	81.08	72.22	108.09	97.16	100.4	70.9	187.64	110.57	41.68	113.15	109.48	116.7	1.33313	1.34533	2.62668	1.03137	1.86892	1.55952	0.414815	0.427964	1.39324	0.044568	0.902208	0.641102	0.14754	0.178957	0.0017131	0.459153	0.0356937	0.082512	0.354196	0.415567	0.0122395	0.495637	0.120679	0.220758	no	no	no	no,no,no
	PF3D7_1420400	378	0.15	0.0038	193.83	170.61	315.16	265.74	157.85	159.86	325.98	269.91	98.58	181.7	181.01	292	1.62596	1.55759	1.83617	1.60704	2.06513	1.68841	0.701293	0.639313	0.876703	0.68441	1.04623	0.755669	0.0357389	0.0876369	0.0324081	0.086673	0.0174464	0.0504959	0.121555	0.249346	0.111562	0.24097	0.0704301	0.155964	no	no	no	no,no,no
	PF3D7_0406200	379	0.15	0.0038	18933.5	25945.2	5916.69	5969.04	17441	24191.3	10296.4	18543.8	11840.1	5874.86	17880.8	9874.4	0.312498	0.230063	1.51019	1.68079	0.590356	0.766548	-1.67808	-2.1199	0.59473	0.749139	-0.760343	-0.383551	3.88321e-06	7.1897e-06	0.104397	0.0682579	0.0412569	0.194152	4.42017e-05	7.8631e-05	0.268437	0.203733	0.134755	0.411333	DOWN	no	no	DOWN,no,no
	PF3D7_1139300	380	0.15	0.0039	32.16	27.92	32.97	38.67	25.01	25.81	55.89	61.07	13.53	46.61	37.5	58.23	1.02519	1.38503	2.77162	1.2493	2.23471	2.36614	0.0358865	0.469916	1.47073	0.321123	1.16009	1.24253	0.480906	0.157229	0.00100517	0.258906	0.00933687	0.00336762	0.486064	0.380026	0.00827118	0.495637	0.0441945	0.0223459	no	no	UP	no,no,UP
	PF3D7_0304400	381	0.15	0.004	2995.07	2040.14	5626.63	4049.74	3351.89	2045.91	7812.46	3725.93	1575.42	3465.39	4005.19	4315.53	1.87863	1.98503	2.5423	1.24532	2.33076	1.82116	0.909681	0.989161	1.34613	0.31652	1.2208	0.864858	0.00933861	0.0188852	0.00234083	0.261846	0.00654637	0.0300581	0.0411188	0.0786276	0.0152331	0.495637	0.0336197	0.106773	UP	no	no	UP,no,no
	PF3D7_1360200	382	0.15	0.0039	128.43	108.4	138.45	149.31	94.82	88.16	194.46	135.69	111.26	67.1	146.17	124.77	1.07802	1.3774	1.31377	1.85946	2.05083	1.53913	0.108383	0.461946	0.393712	0.894886	1.03621	0.622118	0.405538	0.161217	0.201427	0.0378938	0.0183867	0.0890441	0.486064	0.385814	0.422803	0.129896	0.0731346	0.232645	no	no	no	no,no,no
	PF3D7_1108600	383	0.15	0.0039	1263.44	1078.3	1275.73	1001.73	1116.48	926.89	2187.38	1693.01	2207.49	1517.66	1388.82	1505.5	1.00973	0.92899	0.62914	0.991988	1.95918	1.82655	0.0139659	-0.106265	-0.668547	-0.0116059	0.970246	0.86912	0.496042	0.4274	0.0830615	0.496824	0.0257167	0.0294255	0.496742	0.489583	0.226696	0.497612	0.0934553	0.105051	no	no	no	no,no,no
	PF3D7_1126200	384	0.15	0.004	2782.16	2290.21	3460.27	3264.5	1337.64	1520.24	3357.59	3397.28	1253.79	1162.69	2563.85	2783.87	1.24374	1.42542	2.04488	2.39434	2.51008	2.2347	0.314679	0.511382	1.03202	1.25963	1.32774	1.16008	0.216813	0.137532	0.0149542	0.00632748	0.00337552	0.00572726	0.466476	0.346576	0.0614614	0.0321468	0.0208003	0.0327602	no	UP	UP	no,UP,UP
	PF3D7_1005400	385	0.15	0.0044	0	0	0	0	1.35	2.17	0	0	0	0	0	0	1	1	1	1	1	1	0	0	0	0	0	0	0.481358	0.485532	0.494719	0.494066	0.453175	0.491994	0.486064	0.489583	0.495591	0.495637	0.461297	0.493958	no	no	no	no,no,no
	PF3D7_0526700	386	0.15	0.004	13.63	14.22	18.93	18.65	15.95	11.5	19.1	17.56	22.88	18.19	18.63	19.96	1	1	0.814248	1	1	1	0	0	-0.296459	0	0	0	0.481358	0.485532	0.272028	0.494066	0.453175	0.491994	0.486064	0.489583	0.495591	0.495637	0.461297	0.493958	no	no	no	no,no,no
	PF3D7_0215500	387	0.15	0.0041	42.28	38.44	58.97	48.08	37.22	32.71	55.51	58.09	30.4	45.49	35.18	51.52	1.39475	1.25078	1.15724	1.13256	1.4914	1.77591	0.480006	0.322829	0.210684	0.179583	0.57667	0.828558	0.111434	0.241213	0.324985	0.356353	0.133502	0.0359151	0.288663	0.489583	0.495591	0.495637	0.321539	0.120424	no	no	no	no,no,no
	PF3D7_0917900	388	0.15	0.0041	2554.49	2755.26	2563.65	1937.3	1952.78	1954.43	3383.3	3774.77	3916.12	2164.07	2927.42	3328.2	1.00359	0.703128	0.747531	1.53794	1.73256	1.93139	0.00516402	-0.508141	-0.419795	0.620995	0.792902	0.949641	0.486785	0.155712	0.193629	0.108089	0.0581715	0.0194048	0.489804	0.377321	0.413827	0.284234	0.175472	0.0767542	no	no	no	no,no,no
	PF3D7_0220300	389	0.15	0.0047	15.15	15.8	80.05	75.43	1.81	14.64	109.55	66.52	15.65	12.36	87.28	156.79	5.28383	4.77405	5.577	12.6853	60.5249	4.54372	2.40158	2.25521	2.47949	3.66508	5.91946	2.18387	1.6311e-10	1.3677e-06	1.00651e-07	2.48024e-13	0	8.86598e-07	4.56387e-09	1.73018e-05	4.11293e-06	7.33737e-12	0	3.70285e-05	UP	UP	UP	UP,UP,UP
	PF3D7_1034200	390	0.15	0.0044	11.71	15.6	2.29	8.75	7.15	20.23	10.45	8.96	23.52	9.84	17.24	9.38	1	1	0.732993	1	1	0.442907	0	0	-0.448128	0	0	-1.17493	0.481358	0.485532	0.177783	0.494066	0.453175	0.00464396	0.486064	0.489583	0.390437	0.495637	0.461297	0.0281212	no	no	no	no,no,no
	PF3D7_1423100	391	0.15	0.0042	35.74	52.82	19.15	11.78	44.92	71.48	22.23	40.09	136.46	118.04	33.28	16.71	0.535814	0.223022	0.243881	0.141562	0.49488	0.560856	-0.900195	-2.16474	-2.03575	-2.82049	-1.01485	-0.834297	0.00775191	4.70015e-06	1.09909e-05	1.55817e-08	0.0113607	0.0319453	0.0351403	5.36082e-05	0.00022619	2.58784e-07	0.0508102	0.111422	DOWN	DOWN	no	DOWN,DOWN,no
	PF3D7_0219100	392	0.15	0.0042	7.15	10.78	17.77	28.48	9.95	13.56	22.63	17.25	6.63	7.8	9.28	14.18	1	2.64193	1	1	2.27437	1	0	1.40159	0	0	1.18547	0	0.481358	0.00170377	0.494719	0.494066	0.00806376	0.491994	0.486064	0.0102407	0.495591	0.495637	0.0393031	0.493958	no	no	no	no,no,no
	PF3D7_0601700	393	0.15	0.005	169.49	66.03	87.5	99.75	163.71	80.11	314.26	221.74	58.99	108.36	208.54	258.32	0.516255	1.51068	3.53518	2.38391	1.91961	2.76794	-0.953845	0.595195	1.82178	1.25333	0.940816	1.46881	0.00520572	0.10304	6.59746e-05	0.00655179	0.0297018	0.000671156	0.0251647	0.281514	0.00096086	0.0330793	0.104917	0.00757886	no	UP	no	no,UP,no
	PF3D7_0213700	394	0.15	0.0045	178.09	144.1	257.67	252.66	181.04	111.87	254.18	173.07	92.12	91.26	330.29	278.65	1.44685	1.75337	3.58543	3.05336	1.404	1.54706	0.532918	0.810127	1.84215	1.6104	0.489542	0.629532	0.0871592	0.0438262	5.54587e-05	0.000727472	0.177611	0.0864487	0.24061	0.148992	0.000833348	0.00510128	0.395464	0.227728	no	UP	no	no,UP,no
	PF3D7_0304600	395	0.15	0.0044	22.5	47.18	31.05	38.93	13.11	34.79	23.26	36.06	28.76	11.39	30.21	33.89	1.38	0.825138	1.05042	2.97542	1.77422	1.0365	0.464668	-0.277293	0.0709625	1.57309	0.827183	0.0517267	0.119299	0.296013	0.435799	0.000935069	0.0501615	0.462726	0.30238	0.489583	0.495591	0.00634551	0.156376	0.493958	no	no	no	no,no,no
	PF3D7_0936700	396	0.15	0.0044	29.57	23.29	4.96	6.82	3.24	1.21	7.07	2.55	1.86	13.42	3.65	15.94	0.167738	0.29283	1	1	1	1	-2.57572	-1.77187	0	0	0	0	4.00302e-12	0.000147386	0.494719	0.494066	0.453175	0.491994	1.5041e-10	0.00119765	0.495591	0.495637	0.461297	0.493958	DOWN	no	no	DOWN,no,no
	PF3D7_1309600	397	0.14	0.0046	44.05	25.67	36.03	32.99	40.23	22.41	47.37	58.6	14.81	26.98	36.56	28.93	0.817934	1.28516	2.4686	1.07228	1.17748	2.6149	-0.289943	0.361945	1.30369	0.100676	0.235702	1.38676	0.208605	0.216778	0.00307746	0.415677	0.350442	0.00123699	0.454728	0.474303	0.0189177	0.495637	0.461297	0.0109441	no	no	no	no,no,no
	PF3D7_0729400	398	0.14	0.0046	157.31	124.72	187.59	202.74	134.47	148.27	255.63	229.12	62.11	96.22	151.74	217.48	1.19249	1.62556	2.44308	2.26024	1.90102	1.54529	0.253973	0.700938	1.2887	1.17647	0.926773	0.627877	0.266665	0.0690891	0.00338383	0.00991036	0.0317768	0.0870233	0.486064	0.210303	0.0202635	0.0459142	0.110072	0.228522	no	UP	no	no,UP,no
	PF3D7_1469100	399	0.14	0.0047	27.29	19.26	26.74	31.21	23.85	22	73.01	58.14	14.03	32.37	36.62	36.49	0.979846	1.62046	2.61012	1.12728	3.06122	2.64273	-0.0293729	0.696401	1.38412	0.172844	1.6141	1.40203	0.450579	0.0703422	0.00182116	0.361308	0.000452493	0.00110649	0.486064	0.21241	0.0127437	0.495637	0.00457324	0.0101862	no	no	UP	no,no,UP
	PF3D7_1143400	400	0.14	0.0047	757.98	717.63	1057.59	1124.77	415.5	479.87	665.59	972.55	617.36	290.66	763.1	910.84	1.39527	1.56734	1.23607	3.1337	1.6019	2.02669	0.480549	0.648318	0.30576	1.64787	0.679785	1.01913	0.111162	0.0847159	0.257001	0.000562504	0.0918408	0.0132482	0.28818	0.243639	0.495591	0.00405975	0.244832	0.0584235	no	no	no	no,no,no
	PF3D7_1417600	401	0.14	0.0048	24.14	29.21	17.3	19.35	25.92	31.46	23.55	38.35	22.63	39.93	19.46	34.9	0.716653	0.662444	0.85992	0.87403	0.908565	1.21901	-0.480654	-0.594129	-0.217725	-0.194246	-0.138339	0.285708	0.0943997	0.117088	0.329227	0.356688	0.340117	0.271725	0.25448	0.309762	0.495591	0.495637	0.461297	0.493958	no	no	no	no,no,no
	PF3D7_1037200	402	0.14	0.0051	2.87	3.04	2.81	0.71	4.37	2.8	1.53	0.7	2.15	2.21	2.31	4.04	1	1	1	1	1	1	0	0	0	0	0	0	0.481358	0.485532	0.494719	0.494066	0.453175	0.491994	0.486064	0.489583	0.495591	0.495637	0.461297	0.493958	no	no	no	no,no,no
	PF3D7_0730200	403	0.14	0.005	12.84	8.13	10.05	8.48	13.78	10.9	9.97	12.57	13.95	14.38	10.32	13.16	1	1	1	1	1	1	0	0	0	0	0	0	0.481358	0.485532	0.494719	0.494066	0.453175	0.491994	0.486064	0.489583	0.495591	0.495637	0.461297	0.493958	no	no	no	no,no,no
	PF3D7_1476000	404	0.14	0.0051	40.77	18.28	20.49	24.95	76.4	21.46	29.39	66.06	0	35.52	37.87	45.57	0.502575	1.36488	Inf	1.28294	0.384686	3.07829	-0.992588	0.448774	Inf	0.359453	-1.37825	1.62213	0.00386072	0.167953	0	0.235104	0.00113776	0.00019736	0.0194913	0.397488	0	0.491314	0.00929852	0.00318467	no	no	no	no,no,no
	PF3D7_1219700	405	0.14	0.0081	27.53	51.98	21.59	26.93	42.11	56.41	41.79	36.78	62.41	53.99	49.81	33.09	0.784235	0.518084	0.798109	0.612891	0.992401	0.652012	-0.350641	-0.948742	-0.325342	-0.706297	-0.0110051	-0.617029	0.165694	0.0273412	0.252358	0.0845895	0.443907	0.0844688	0.385084	0.105861	0.495591	0.236917	0.461297	0.224407	no	no	no	no,no,no
	PF3D7_0818400	406	0.14	0.0051	419.28	267.16	429.45	402.81	387.53	324.83	795.35	442.33	201.24	444.89	382.97	390.76	1.02426	1.50775	1.90305	0.878329	2.05236	1.36173	0.0345762	0.592395	0.928314	-0.187166	1.03728	0.445438	0.482283	0.10408	0.025324	0.361896	0.0182841	0.168901	0.486826	0.283946	0.092621	0.495637	0.0728285	0.370552	no	no	no	no,no,no
	PF3D7_1310800	407	0.14	0.0051	65.57	55.14	84.45	95.05	57.61	61.07	120.43	96.38	27.74	55.32	69.42	101.21	1.28794	1.72379	2.50252	1.82954	2.09044	1.57819	0.365062	0.785587	1.32338	0.871479	1.0638	0.65827	0.179872	0.0487316	0.00271306	0.0418499	0.0158961	0.0769217	0.408997	0.161807	0.0171414	0.140859	0.0657446	0.210324	no	no	no	no,no,no
	PF3D7_0702900	408	0.14	0.0052	244.25	165.55	201.59	179.93	255.24	169.06	338.81	227.1	142.77	188.81	268.87	235.78	0.825343	1.08686	1.88324	1.24877	1.32742	1.34331	-0.276934	0.120169	0.913216	0.320506	0.408622	0.425792	0.218588	0.388116	0.0272477	0.259299	0.225952	0.180003	0.469584	0.489583	0.0980159	0.495637	0.461297	0.387764	no	no	no	no,no,no
	PF3D7_0628600	409	0.14	0.0052	76.37	60.03	94.8	86.23	108.4	66.08	113.05	75.54	48.78	67.28	103.5	94.42	1.24133	1.43645	2.12177	1.40339	1.0429	1.14316	0.311881	0.522506	1.08527	0.488915	0.0605962	0.193027	0.218985	0.132548	0.0112252	0.164316	0.49547	0.343109	0.469719	0.337852	0.0503494	0.384165	0.496606	0.493958	no	no	no	no,no,no
	PF3D7_1033400	410	0.14	0.0052	867.07	686.61	2860.58	2331.26	542.42	411.44	2966.11	1545.55	327.09	761.71	1642.98	2219.76	3.29913	3.39532	5.02302	2.91418	5.46829	3.75644	1.72209	1.76355	2.32856	1.54309	2.45109	1.90937	3.49369e-06	0.000118818	5.23712e-07	0.00114008	1.69549e-07	1.49238e-05	4.03337e-05	0.00099102	1.73495e-05	0.00754741	8.91701e-06	0.000425964	UP	UP	UP	UP,UP,UP
	PF3D7_1460700	411	0.14	0.0053	2466.6	2233.08	3819.01	3396.66	1561.88	1456.4	4133.21	3231.54	1053.4	1507.71	2692.39	3060.41	1.54829	1.52107	2.5559	2.02984	2.6463	2.21885	0.630675	0.605082	1.35383	1.02137	1.40398	1.14982	0.0530229	0.099428	0.00222574	0.0214578	0.00204465	0.00610589	0.165478	0.273361	0.0147173	0.0849931	0.0146384	0.0342726	no	UP	UP	no,UP,UP
	PF3D7_1004400	412	0.14	0.0053	104.5	115.32	489.79	497.71	109.72	124.19	335.6	260.57	145.23	141.75	207.73	301.84	4.68699	4.3159	1.43035	2.12938	3.05869	2.09816	2.22866	2.10966	0.51637	1.09044	1.61292	1.06912	2.77453e-09	5.6828e-06	0.137191	0.0153696	0.00045661	0.00993776	6.06128e-08	6.39174e-05	0.327001	0.0655636	0.00460665	0.0475539	UP	no	UP	UP,no,UP
	PF3D7_0523400	413	0.14	0.0053	80.56	89.05	72.35	72.04	87.88	101.56	82.99	81.41	139.65	154.62	100.98	62.9	0.898088	0.808984	0.723093	0.406804	0.944356	0.801595	-0.155071	-0.305817	-0.467746	-1.2976	-0.0825974	-0.319054	0.324325	0.276002	0.167305	0.00556971	0.384578	0.235454	0.486064	0.489583	0.373732	0.0291307	0.461297	0.474416	no	no	no	no,no,no
	PF3D7_1333400	414	0.14	0.0067	205.3	130.39	221.48	180.2	211.14	151.87	528.02	319.9	82.51	230.57	170.75	243.67	1.07881	1.38201	2.06945	1.05682	2.50081	2.10641	0.109443	0.466766	1.04924	0.0797238	1.32239	1.07478	0.404455	0.158798	0.0136455	0.431821	0.00349305	0.00961277	0.486064	0.382191	0.0573274	0.495637	0.021274	0.046429	no	no	UP	no,no,UP
	PF3D7_0204800	415	0.14	0.0054	11.66	9.7	27.39	25.91	13.37	13.78	12	7.97	18.49	14.02	15.27	13.53	2.34906	2.67113	1	1	1	1	1.23208	1.41745	0	0	0	0	0.000682339	0.00153277	0.494719	0.494066	0.453175	0.491994	0.00439919	0.00930145	0.495591	0.495637	0.461297	0.493958	UP	no	no	UP,no,no
	PF3D7_0110200	416	0.14	0.0055	89.22	94.91	94.72	88.36	92.55	68.24	109.87	76.1	78.5	71.5	139.02	113.26	1.06165	0.930987	1.77096	1.58406	1.18714	1.11518	0.0863019	-0.103167	0.824528	0.663623	0.247493	0.157279	0.428256	0.42991	0.0411565	0.0933122	0.341187	0.372418	0.486064	0.489583	0.133354	0.254692	0.461297	0.493958	no	no	no	no,no,no
	PF3D7_0212000	417	0.14	0.0055	13.46	15.45	11.43	10.93	13.31	14.32	5.2	6.54	22.46	15.23	9.79	16.1	1	1	0.435886	1	1	1	0	0	-1.19798	0	0	0	0.481358	0.485532	0.00635368	0.494066	0.453175	0.491994	0.486064	0.489583	0.0324249	0.495637	0.461297	0.493958	no	no	no	no,no,no
	PF3D7_0408300	418	0.14	0.0055	226.28	178.09	272.25	228.57	236.91	196.91	392.81	306.49	170.16	160.46	297.64	390.66	1.20316	1.28345	1.74918	2.43463	1.65806	1.5565	0.266823	0.36003	0.806676	1.2837	0.729493	0.638304	0.25565	0.21794	0.0445569	0.00553148	0.0755976	0.0834517	0.486064	0.475993	0.141229	0.0289574	0.212466	0.222595	no	no	no	no,no,no
	PF3D7_1332400	419	0.14	0.0055	18.09	20.87	27.41	19	18.02	20.92	41.96	24.31	16.63	34.76	22.35	29.55	1.5152	0.910398	1.34396	0.850115	2.32852	1.16205	0.59951	-0.135431	0.426487	-0.23427	1.21942	0.216667	0.0625089	0.403933	0.182714	0.32777	0.00660077	0.324221	0.185793	0.489583	0.398546	0.495637	0.0338074	0.493958	no	no	no	no,no,no
	PF3D7_0209300	420	0.14	0.0062	35.25	30.46	78.07	84.12	35.32	24.81	91.65	55.32	29.54	31.67	67.57	73.74	2.21475	2.76165	2.28741	2.32839	2.59485	2.22975	1.14715	1.46553	1.19371	1.21933	1.37565	1.15688	0.0014504	0.00110558	0.00604633	0.00788816	0.0024703	0.00584305	0.00850186	0.00700861	0.0312495	0.0385583	0.0166445	0.0333553	UP	UP	UP	UP,UP,UP
	PF3D7_0102600	421	0.14	0.0056	26.87	18.75	13.82	16.01	18.43	31.78	26.14	19.13	15.28	25.7	51.59	56.91	0.514328	1	3.37631	2.2144	1.41834	0.601951	-0.959239	0	1.75545	1.14691	0.504203	-0.732282	0.00499641	0.485532	0.000114766	0.0115565	0.169607	0.0516751	0.0242976	0.489583	0.00150896	0.052096	0.382289	0.157986	no	UP	no	no,UP,no
	PF3D7_1307700	422	0.14	0.0056	25.69	28.94	15.55	22.28	30.06	32.47	25.73	24.13	33.84	46.74	27.78	23.32	0.605294	0.769869	0.820922	0.49893	0.855955	0.743148	-0.724292	-0.377316	-0.284683	-1.00309	-0.224394	-0.428279	0.0251991	0.228955	0.280261	0.0250669	0.275809	0.168286	0.0926234	0.489583	0.495591	0.0948566	0.461297	0.369345	no	no	no	no,no,no
	PF3D7_1426200	423	0.14	0.0058	351.28	269.19	734.48	627.66	281.51	189.72	732.67	519.1	226.4	302.74	412.04	530.69	2.09087	2.33166	1.81996	1.75296	2.60264	2.73614	1.0641	1.22136	0.86391	0.80979	1.37998	1.45214	0.00289814	0.00528714	0.0343967	0.0538923	0.00240048	0.000761814	0.0152562	0.0266232	0.116432	0.170915	0.0163885	0.00804294	UP	no	UP	UP,no,UP
	PF3D7_0924200	424	0.14	0.0058	10.05	4.5	15.34	21.11	7.71	5.45	12.76	14.16	9.79	7.18	10.29	13.67	1	4.69111	1	1	1	1	0	2.22993	0	0	0	0	0.481358	1.76258e-06	0.494719	0.494066	0.453175	0.491994	0.486064	2.1623e-05	0.495591	0.495637	0.461297	0.493958	no	no	no	no,no,no
	PF3D7_0214700	426	0.14	0.0062	74.32	105.64	32.71	19.9	106.02	117.66	39.23	39.83	168.47	339.97	104.94	27.79	0.440124	0.188376	0.6229	0.0817425	0.370025	0.338518	-1.18402	-2.40832	-0.682927	-3.61277	-1.43431	-1.5627	0.0007654	4.04634e-07	0.0785579	6.53007e-13	0.000759474	0.000277024	0.00485209	5.71722e-06	0.216817	1.81818e-11	0.00686913	0.00406588	DOWN	no	DOWN	DOWN,no,DOWN
	PF3D7_1476400	427	0.14	0.006	60.8	42.95	25.17	27.65	58.12	41.68	42.04	42.76	17.2	34.91	46.15	51.02	0.41398	0.643772	2.68314	1.46147	0.723331	1.02591	-1.27237	-0.635379	1.42392	0.547423	-0.467272	0.0369066	0.000334797	0.101192	0.00139114	0.137418	0.132986	0.475676	0.00237409	0.277534	0.0106348	0.336293	0.320612	0.493958	no	no	no	no,no,no
	PF3D7_1465900	428	0.14	0.006	3703.33	2937.03	5450.33	4684.16	2108.64	2117.55	5856.83	4915.04	1548.31	1948.4	4142.09	4695.17	1.47174	1.59486	2.67523	2.40976	2.77754	2.3211	0.55752	0.673432	1.41966	1.26889	1.47381	1.21481	0.0773203	0.0769553	0.00143224	0.00600997	0.00126453	0.00403955	0.220102	0.227297	0.010818	0.030977	0.0100455	0.0254658	no	UP	UP	no,UP,UP
	PF3D7_0526800	430	0.14	0.0062	311.85	295.28	495.88	394.32	182.32	250.06	589.99	593.54	224.1	185.08	352.13	369.28	1.59012	1.33541	1.57131	1.99525	3.23601	2.37359	0.669139	0.417283	0.651965	0.996566	1.69422	1.24707	0.0429306	0.184777	0.0843221	0.0240924	0.000242363	0.00326778	0.141196	0.424781	0.229382	0.0922758	0.00285918	0.0218365	no	no	UP	no,no,UP
	PF3D7_0518300	431	0.14	0.0062	473.42	513.25	695.09	611.97	480.19	475.07	693.63	544.52	811.66	502.77	641.65	559.49	1.46823	1.19234	0.79054	1.11282	1.44449	1.14619	0.554079	0.253799	-0.339089	0.154214	0.530561	0.196845	0.0786435	0.28775	0.243266	0.375126	0.155809	0.340031	0.222417	0.489583	0.484078	0.495637	0.359025	0.493958	no	no	no	no,no,no
	PF3D7_1109900	432	0.14	0.0062	2936.75	1938.99	4687.64	3286.56	2817.01	1800.5	5934.89	3551.11	1396.63	2985.9	3348	3530.92	1.5962	1.69499	2.3972	1.18253	2.1068	1.97229	0.674641	0.761273	1.26135	0.241878	1.07506	0.979872	0.041623	0.0540155	0.0040143	0.311785	0.0149667	0.0164781	0.137373	0.173734	0.0229456	0.495637	0.0626782	0.0687192	no	no	UP	no,no,UP
	PF3D7_0720700	433	0.14	0.0063	83.99	96.06	25.57	25.4	70.42	95.08	51.07	103.68	110.36	122.47	52.96	55.22	0.304441	0.264418	0.479884	0.450886	0.72522	1.09045	-1.71577	-1.91911	-1.05924	-1.14917	-0.463509	0.124924	2.42822e-06	4.36049e-05	0.0138412	0.0123442	0.134715	0.399603	2.95338e-05	0.00040077	0.0578927	0.0553396	0.323134	0.493958	DOWN	DOWN	no	DOWN,DOWN,no
	PF3D7_1017400	434	0.14	0.0065	739.59	705.28	668.12	494.17	952.98	893.57	1200.04	907.82	509.08	978.95	846.04	855.17	0.903365	0.700672	1.6619	0.873558	1.25925	1.01595	-0.146618	-0.513189	0.732833	-0.195024	0.332565	0.0228255	0.33238	0.153235	0.0610913	0.356117	0.277485	0.488003	0.486064	0.373445	0.180259	0.495637	0.461297	0.493958	no	no	no	no,no,no
	PF3D7_0623900	435	0.14	0.0065	56.85	74.86	94.08	104.97	82.2	74.75	64.43	56.65	97.5	47.74	103.24	73.93	1.65488	1.40222	1.05887	1.5486	0.78382	0.75786	0.726728	0.48771	0.0825279	0.630961	-0.351406	-0.399998	0.0307768	0.14856	0.426295	0.104492	0.19332	0.184372	0.108263	0.365924	0.495591	0.276955	0.419266	0.395482	no	no	no	no,no,no
	PF3D7_0718500	436	0.14	0.0065	391.24	387.3	363.26	374.57	458.55	392.52	389.28	438.31	397.16	209.24	529.41	505.46	0.928484	0.967131	1.33299	2.41569	0.848937	1.11666	-0.107051	-0.0482161	0.414665	1.27244	-0.236271	0.159185	0.37107	0.474797	0.189335	0.00589204	0.267424	0.370834	0.486064	0.489583	0.408834	0.0304798	0.461297	0.493958	no	no	no	no,no,no
	PF3D7_1244200	437	0.14	0.0065	37.91	36.09	41.52	45.58	27.94	33.34	58.1	49.51	17.76	28.11	37.24	53.43	1.09523	1.26295	2.09685	1.90075	2.07946	1.485	0.131228	0.336802	1.06822	0.926567	1.05621	0.570466	0.382364	0.232316	0.0123196	0.033031	0.0165512	0.108753	0.486064	0.489583	0.0537447	0.11728	0.0675857	0.26776	no	no	no	no,no,no
	PF3D7_1369500	438	0.14	0.0065	47.27	38.22	59.36	51.41	46.15	30.83	79.36	65.54	16.67	43.48	41.4	72.41	1.25576	1.34511	2.4835	1.66536	1.71961	2.12585	0.328566	0.427721	1.31238	0.735837	0.782081	1.08804	0.206216	0.179088	0.00291166	0.071772	0.0608985	0.00888798	0.451405	0.415573	0.0180548	0.211613	0.181344	0.0437508	no	no	no	no,no,no
	PF3D7_1218800	439	0.14	0.0067	24.35	40.76	19.05	16.68	40.56	52.95	18.12	13.97	28.36	16.43	51.5	20.41	0.782341	0.409225	1.81594	1.24224	0.446746	0.263834	-0.354131	-1.28903	0.860715	0.312944	-1.16247	-1.9223	0.163414	0.0043508	0.0349088	0.264142	0.00476608	1.10188e-05	0.381815	0.0226721	0.117938	0.495637	0.0266188	0.000342005	no	no	DOWN	no,no,DOWN
	PF3D7_1233400	440	0.14	0.0067	37.41	39.44	32.02	34.27	47.95	42.35	52.9	59.62	22.55	38.64	31.97	47.63	0.855921	0.868915	1.41774	1.23266	1.10323	1.40779	-0.224451	-0.202713	0.503591	0.301775	0.141737	0.493434	0.261548	0.351226	0.143143	0.271377	0.426971	0.143674	0.486064	0.489583	0.336481	0.495637	0.461297	0.329857	no	no	no	no,no,no
	PF3D7_0406400	441	0.14	0.0067	72.56	90.95	50.95	46.15	64.65	70.56	84.75	89.41	143.8	97.59	99.05	73.74	0.702178	0.507422	0.688804	0.75561	1.3109	1.26715	-0.510092	-0.978743	-0.537835	-0.404286	0.390563	0.341586	0.081997	0.0236672	0.133191	0.217517	0.237676	0.232585	0.23005	0.0948025	0.321413	0.466402	0.461297	0.470471	no	no	no	no,no,no
	PF3D7_0509300	442	0.14	0.0076	114.2	152.87	191.14	236.35	141.77	123.13	181.86	212.01	116.19	130.47	212.54	169.76	1.67373	1.54608	1.82925	1.30114	1.28278	1.72184	0.743067	0.62862	0.871248	0.379778	0.359276	0.78395	0.0279009	0.0912026	0.0332441	0.22299	0.258753	0.0443595	0.100429	0.256578	0.113819	0.474376	0.461297	0.140997	no	no	no	no,no,no
	PF3D7_1004300	443	0.14	0.0068	124.17	137.32	94	67.36	135.4	127.41	117.94	140.12	94.87	116.79	87.02	98.53	0.757027	0.490533	0.917255	0.843651	0.871049	1.09976	-0.401584	-1.02758	-0.124605	-0.245282	-0.199175	0.137184	0.13444	0.0185773	0.402329	0.319983	0.294029	0.389236	0.329429	0.0775874	0.495591	0.495637	0.461297	0.493958	no	no	no	no,no,no
	PF3D7_1130100	444	0.14	0.0079	2031.27	1021.69	2544.16	2494.21	1650.39	878.72	4961.74	2448.83	972.81	1875.02	1721.64	2286.43	1.2525	2.44126	1.76976	1.21942	3.0064	2.78681	0.324807	1.28763	0.823554	0.286191	1.58804	1.47862	0.209054	0.00353851	0.0413365	0.281636	0.000551155	0.000622616	0.455126	0.0192516	0.13364	0.495637	0.0053657	0.00718793	no	no	UP	no,no,UP
	PF3D7_1222000	445	0.14	0.0068	5.46	7.8	4.28	5.37	3.87	8.89	7.78	6.08	2.8	5.62	5.39	6.59	1	1	1	1	1	1	0	0	0	0	0	0	0.481358	0.485532	0.494719	0.494066	0.453175	0.491994	0.486064	0.489583	0.495591	0.495637	0.461297	0.493958	no	no	no	no,no,no
	PF3D7_1457600	446	0.14	0.0069	19.74	10.25	15.95	16.63	15.96	9.18	31.96	22.07	14.43	18.74	12.63	20.13	1	1	1	1.07417	2.00251	2.40414	0	0	0	0.103226	1.00181	1.26552	0.481358	0.485532	0.494719	0.413721	0.0219506	0.00288867	0.486064	0.489583	0.495591	0.495637	0.083175	0.0199606	no	no	UP	no,no,UP
	PF3D7_0301700	447	0.14	0.007	127.47	87.59	441.2	315.99	79.12	68.19	352.29	255.57	112.61	114.58	258.42	513.97	3.46121	3.6076	2.29482	4.48569	4.4526	3.74791	1.79128	1.85104	1.19838	2.16533	2.15465	1.90609	1.45901e-06	5.76837e-05	0.0058812	9.53924e-06	3.92493e-06	1.54033e-05	1.82537e-05	0.000517604	0.0306751	0.000102039	0.000127717	0.000433121	UP	UP	UP	UP,UP,UP
	PF3D7_1026200	448	0.14	0.0072	11.42	11.71	35.08	32.54	14.91	10.66	17.51	19.77	6.47	4.52	17	25.41	3.0718	2.77882	1	5.62168	1	1	1.61909	1.47447	0	2.491	0	0	1.20816e-05	0.00103937	0.494719	4.41178e-07	0.453175	0.491994	0.000122981	0.00663328	0.495591	5.92409e-06	0.461297	0.493958	UP	no	no	UP,no,no
	PF3D7_0403700	449	0.14	0.0072	115.11	115.54	172.52	189.03	109.62	109.35	193.98	166.39	95.91	107.57	137.1	176.28	1.49874	1.63606	1.42947	1.63875	1.76957	1.52163	0.58375	0.710223	0.515475	0.712593	0.823397	0.605616	0.067785	0.0665785	0.137602	0.0782437	0.0510005	0.0950286	0.198361	0.204303	0.327432	0.223742	0.15847	0.243795	no	no	no	no,no,no
	PF3D7_1219600	450	0.14	0.0073	115.97	85.48	130.68	120.91	102.98	75.13	149.95	126.84	106.12	108.35	114.71	132.5	1.12684	1.41448	1.08095	1.22289	1.45611	1.68827	0.172287	0.500275	0.112295	0.290293	0.542117	0.755549	0.341805	0.142635	0.402044	0.278917	0.15	0.0505235	0.486064	0.355858	0.495591	0.495637	0.349467	0.155964	no	no	no	no,no,no
	PF3D7_1428000	451	0.14	0.0073	2.6	0	1.02	0	0	1.27	0.93	1.27	1.6	1.34	1.4	0	1	1	1	1	1	1	0	0	0	0	0	0	0.481358	0.485532	0.494719	0.494066	0.453175	0.491994	0.486064	0.489583	0.495591	0.495637	0.461297	0.493958	no	no	no	no,no,no
	PF3D7_0703100	452	0.14	0.0089	6.33	7.91	7.44	9.23	11.37	3.81	31.72	14.42	6.91	6.27	1.99	14.87	1	1	1	1	2.7898	1	0	0	0	0	1.48016	0	0.481358	0.485532	0.494719	0.494066	0.00120921	0.491994	0.486064	0.489583	0.495591	0.495637	0.00974085	0.493958	no	no	no	no,no,no
	PF3D7_0917000	453	0.14	0.0074	14.56	15.89	35.86	47.44	17.3	14.43	23.73	12.41	33.9	31.13	18.34	18.51	2.46291	2.98553	0.541003	0.594603	1.37168	1	1.30037	1.57798	-0.886292	-0.750001	0.45594	0	0.000359708	0.000496796	0.032877	0.0720298	0.196836	0.491994	0.00253178	0.00352019	0.113034	0.212094	0.425107	0.493958	UP	no	no	UP,no,no
	PF3D7_1419000	454	0.14	0.0076	18.43	29.67	33.69	29.82	33.02	32.45	18.02	20.67	62.62	45.89	21.11	23.31	1.828	1.00506	0.337113	0.507954	0.54573	0.63698	0.870264	0.00727533	-1.5687	-0.977231	-0.873741	-0.65068	0.0122889	0.479549	0.000543306	0.0281995	0.0239819	0.0735917	0.0518579	0.489583	0.00510517	0.104415	0.0890094	0.203649	no	no	no	no,no,no
	PF3D7_0903400	455	0.14	0.0076	94.34	91.38	121.49	111.61	83.13	72.52	197.08	174.1	43.19	111.55	81.92	139.86	1.28779	1.22138	1.89674	1.25379	2.37074	2.40072	0.364896	0.288516	0.923518	0.326293	1.24534	1.26347	0.179987	0.263822	0.0259224	0.255625	0.0056469	0.00292884	0.409094	0.489583	0.0942631	0.495637	0.0300603	0.0201449	no	no	UP	no,no,UP
	PF3D7_1451600	456	0.14	0.0082	3.28	8.67	1.15	1.14	2.8	12.97	4.91	2.08	6.07	4.32	5.97	3.72	1	1	1	1	1	1	0	0	0	0	0	0	0.481358	0.485532	0.494719	0.494066	0.453175	0.491994	0.486064	0.489583	0.495591	0.495637	0.461297	0.493958	no	no	no	no,no,no
	PF3D7_1242700	457	0.14	0.0076	4550	3359.61	6938.57	5634.29	2938.76	2676.89	7191.08	5450.86	1909.16	2485.57	4890.69	5106.76	1.52496	1.67707	2.5617	2.05456	2.44698	2.03627	0.608772	0.74594	1.3571	1.03883	1.291	1.02593	0.059561	0.0575742	0.00217849	0.0197521	0.00426073	0.0127484	0.180238	0.182083	0.0146435	0.0798426	0.0245695	0.0567038	no	UP	UP	no,UP,UP
	PF3D7_0405500	458	0.14	0.0079	67.28	55.83	99.2	102.53	100.88	53.44	140.95	96.53	41.55	55.51	117.65	155.1	1.47444	1.83647	2.83153	2.79409	1.3972	1.80632	0.560162	0.876934	1.50158	1.48238	0.482543	0.853057	0.0763161	0.0324632	0.000807413	0.00168595	0.181514	0.0318684	0.218375	0.120299	0.00696924	0.0106284	0.400816	0.111392	no	UP	no	no,UP,no
	PF3D7_0915400	459	0.14	0.0077	786.57	657.83	1047.04	740.18	554.11	501.66	1123.06	1070.03	318.65	528.5	677.75	947.81	1.33115	1.12518	2.12694	1.7934	2.02678	2.13298	0.412669	0.170161	1.08878	0.842694	1.01919	1.09287	0.148848	0.349234	0.0110106	0.0471662	0.0200829	0.00863613	0.356283	0.489583	0.0498247	0.153972	0.0778639	0.0427091	no	no	UP	no,no,UP
	PF3D7_0409800	460	0.14	0.0077	163.83	98.17	135.35	132.94	143	86.06	266.06	190.25	132.08	205.69	107.45	147.13	0.826161	1.35418	0.813522	0.7153	1.86056	2.21067	-0.275505	0.437421	-0.297747	-0.48338	0.895736	1.14448	0.219702	0.173901	0.271135	0.174577	0.0367891	0.00631122	0.470376	0.406987	0.495591	0.40016	0.123209	0.034883	no	no	no	no,no,no
	PF3D7_1403800	461	0.14	0.0079	4.83	5.07	4.94	6.52	7.4	8.59	5.39	4.64	4.83	3.92	6.51	6.34	1	1	1	1	1	1	0	0	0	0	0	0	0.481358	0.485532	0.494719	0.494066	0.453175	0.491994	0.486064	0.489583	0.495591	0.495637	0.461297	0.493958	no	no	no	no,no,no
	PF3D7_0708600	462	0.14	0.0086	4.73	7.58	5.56	7.08	7.21	13.97	11.82	4.61	8.76	14.75	7.62	5.33	1	1	1	1	1	1	0	0	0	0	0	0	0.481358	0.485532	0.494719	0.494066	0.453175	0.491994	0.486064	0.489583	0.495591	0.495637	0.461297	0.493958	no	no	no	no,no,no
	PF3D7_0423200	463	0.14	0.0079	108.15	54.35	102.77	88.69	98.31	45.64	157.2	86.31	108.12	108.63	108.87	121.53	0.950254	1.63183	1.00694	1.11875	1.59902	1.8911	-0.0736145	0.706491	0.00997305	0.16189	0.677191	0.919229	0.404834	0.0675788	0.486401	0.369412	0.0927546	0.0227832	0.486064	0.206481	0.495591	0.495637	0.24652	0.0863874	no	no	no	no,no,no
	PF3D7_1011400	464	0.14	0.008	118.75	103.75	116.56	110.09	152.82	101.9	121.66	119.99	180.47	128.28	142.57	140.34	0.981558	1.06111	0.789993	1.09401	0.7961	1.17753	-0.0268547	0.0855721	-0.340089	0.12963	-0.328978	0.23576	0.453209	0.415724	0.242612	0.393604	0.206684	0.309287	0.486064	0.489583	0.483183	0.495637	0.439029	0.493958	no	no	no	no,no,no
	PF3D7_1142600	465	0.14	0.009	4271.62	4057.32	7208.79	6036.07	2576.95	2886.02	8073.12	5586.75	1760.49	3285.6	4750.14	5301.82	1.6876	1.4877	2.69819	1.61365	3.13282	1.9358	0.754974	0.573082	1.43199	0.690331	1.64746	0.952928	0.0259491	0.111462	0.00131617	0.084848	0.000350072	0.0190665	0.0946635	0.299058	0.0102007	0.237275	0.00375171	0.075922	no	no	UP	no,no,UP
	PF3D7_1366000	466	0.14	0.0084	167.18	127.87	172.91	178.66	142.14	100.37	270.61	145.39	103.38	171.68	129.23	135.25	1.03427	1.3972	1.25005	0.787803	1.90383	1.44854	0.048619	0.482539	0.321984	-0.344093	0.928903	0.5346	0.467541	0.151046	0.246185	0.253931	0.0314546	0.124169	0.486064	0.369483	0.487903	0.495637	0.109609	0.295837	no	no	no	no,no,no
	PF3D7_1332500	467	0.14	0.0084	285.52	241.66	320.1	278.77	200	263.94	582.96	475.12	298.3	316.65	268.03	299.89	1.12111	1.15356	0.898525	0.947071	2.9148	1.80011	0.164931	0.206097	-0.154369	-0.0784557	1.5434	0.848082	0.348954	0.322206	0.378446	0.444529	0.000767494	0.0326583	0.486064	0.489583	0.495591	0.495637	0.00690866	0.113247	no	no	no	no,no,no
	PF3D7_1212700	468	0.14	0.0082	622.24	750.39	877.09	881.25	471.5	579.9	875.39	1271.31	344.65	559.59	540.39	867.92	1.40957	1.17439	1.56794	1.55099	1.85661	2.19229	0.495254	0.231911	0.648869	0.633192	0.892668	1.13244	0.103989	0.303345	0.0853282	0.103699	0.0373179	0.00679745	0.273326	0.489583	0.231454	0.274981	0.124613	0.0363897	no	no	no	no,no,no
	PF3D7_1473200	469	0.14	0.0083	834.63	640.79	651.88	652.71	951.98	620.08	1001.34	1253.91	625.11	581.37	922.41	1070.14	0.781041	1.0186	1.4756	1.84072	1.05185	2.02217	-0.35653	0.0265905	0.561298	0.880271	0.0729287	1.01591	0.161858	0.46369	0.117618	0.0403264	0.484999	0.0134909	0.379272	0.489583	0.29321	0.136718	0.488006	0.0593096	no	no	no	no,no,no
	PF3D7_1358500	470	0.14	0.0084	54.75	34.06	96.34	86.12	50.4	33.94	121.3	73.73	18.54	49.48	69.03	87.96	1.75963	2.52848	3.7233	1.77769	2.40675	2.17236	0.815276	1.33827	1.89658	0.830002	1.26708	1.11927	0.0177337	0.0025734	3.45726e-05	0.0496763	0.00494341	0.00736705	0.0699009	0.0145009	0.000570545	0.160319	0.0272994	0.0382935	UP	no	UP	UP,no,UP
	PF3D7_0511800	471	0.14	0.0085	340.25	294.82	401.87	359.5	218.26	225.55	594.34	556.61	310.92	263.49	350.31	471.02	1.1811	1.21939	1.12669	1.78762	2.72308	2.46779	0.240134	0.286157	0.172089	0.83804	1.44524	1.30322	0.27879	0.265415	0.354538	0.0480746	0.00154305	0.0022347	0.486064	0.489583	0.495591	0.156215	0.0119408	0.0165059	no	no	UP	no,no,UP
	PF3D7_1362200	472	0.13	0.0087	102.75	135.66	216.14	165.72	123.79	128.39	188.99	172.85	79.24	70.01	151.39	177.41	2.10355	1.22158	1.91052	2.53407	1.5267	1.34629	1.07283	0.288752	0.933969	1.34145	0.610415	0.428988	0.00270044	0.263663	0.0246334	0.00397316	0.118637	0.178166	0.0143176	0.489583	0.0908558	0.0220817	0.295682	0.384932	no	UP	no	no,UP,no
	PF3D7_0607300	473	0.13	0.0087	14.82	6.98	14.35	10.45	23	16.61	5.58	4.02	18.47	12.13	16.14	8.39	1	1	1	1	0.242609	1	0	0	0	0	-2.0433	0	0.481358	0.485532	0.494719	0.494066	3.95743e-06	0.491994	0.486064	0.489583	0.495591	0.495637	0.000127717	0.493958	no	no	no	no,no,no
	PF3D7_1037600	475	0.13	0.0088	90.53	92.62	116.11	116.12	91.23	79.67	175.64	139.5	74.42	105.67	99.48	128.41	1.28256	1.25372	1.33674	1.2152	1.92524	1.75097	0.359024	0.326221	0.418716	0.281192	0.945041	0.808157	0.184078	0.239036	0.187049	0.284966	0.0291	0.0395977	0.415731	0.489583	0.405821	0.495637	0.10324	0.129485	no	no	no	no,no,no
	PF3D7_1129900	476	0.13	0.0088	39.32	35.28	22.78	19.46	37.52	29.69	46.94	37.21	26.45	14.74	44.83	39.06	0.579349	0.551587	1.6949	2.64993	1.25107	1.25328	-0.787496	-0.858339	0.761197	1.40596	0.323158	0.325713	0.0168676	0.0413837	0.0542482	0.00270745	0.284235	0.243374	0.0674123	0.143519	0.164963	0.0159333	0.461297	0.485551	no	no	no	no,no,no
	PF3D7_0624600	477	0.13	0.0089	152.51	187.39	186.58	150.29	161.11	189.87	197	267.27	184.28	227.58	138.31	209.09	1.2234	0.802017	0.750543	0.918754	1.22277	1.40765	0.290891	-0.318295	-0.413994	-0.12225	0.29015	0.493286	0.235677	0.267462	0.196977	0.410731	0.308525	0.143748	0.486064	0.489583	0.418097	0.495637	0.461297	0.329894	no	no	no	no,no,no
	PF3D7_1424100	478	0.13	0.009	2249.29	2031.52	3871.91	3525.07	1298.79	1234.89	3295.84	3083.88	990.21	1203.71	2318.17	2615.33	1.72139	1.73519	2.34109	2.17272	2.53762	2.49729	0.783576	0.795092	1.22718	1.11951	1.34348	1.32036	0.0217231	0.0467819	0.00494844	0.01329	0.00304967	0.00198431	0.0825885	0.157046	0.026907	0.0584266	0.0194793	0.0153137	no	UP	UP	no,UP,UP
	PF3D7_1208700	479	0.13	0.009	12.27	7.29	21.78	27.94	9.93	14.67	15.46	11.99	12.29	6.81	12.05	13.14	1.77506	3.83265	1	1	1	1	0.827869	1.93834	0	0	0	0	0.0163321	2.71961e-05	0.494719	0.494066	0.453175	0.491994	0.0658384	0.000261377	0.495591	0.495637	0.461297	0.493958	UP	no	no	UP,no,no
	PF3D7_0907900	480	0.13	0.0091	64.02	96.23	225.45	178.58	50.4	68.96	118.61	90.27	175.58	93.76	154.95	124.56	3.52156	1.85576	0.882504	1.3285	2.35337	1.30902	1.81621	0.892012	-0.180326	0.409796	1.23473	0.388487	1.05672e-06	0.0302674	0.357988	0.205767	0.00602141	0.20231	1.36412e-05	0.114308	0.495591	0.446364	0.0316975	0.423745	no	no	no	no,no,no
	PF3D7_1443800	481	0.13	0.0091	55.62	44.11	59.53	57.62	48.49	53.14	75.5	63.42	54.73	48.53	48.4	55.22	1.0703	1.30628	0.884341	1.13785	1.55702	1.19345	0.0980131	0.385464	-0.177325	0.186314	0.638789	0.25514	0.416172	0.202803	0.360334	0.351428	0.107076	0.294444	0.486064	0.45305	0.495591	0.495637	0.273898	0.493958	no	no	no	no,no,no
	PF3D7_1037700	482	0.13	0.0092	154.67	114.44	72.76	96.32	153.08	66.45	182.36	162.98	48.48	107.37	96.26	121.57	0.470421	0.841664	1.98556	1.13225	1.19127	2.45267	-1.08798	-0.248684	0.989547	0.179196	0.252504	1.29435	0.0017754	0.316728	0.0186487	0.356636	0.337281	0.0023751	0.0100441	0.489583	0.0728004	0.495637	0.461297	0.0172714	no	no	no	no,no,no
	PF3D7_0403500	483	0.13	0.0091	6.77	7.25	8.49	10.65	4.73	11.94	7.68	11.12	12.22	19.58	11.98	9.8	1	1	1	1	1	1	0	0	0	0	0	0	0.481358	0.485532	0.494719	0.494066	0.453175	0.491994	0.486064	0.489583	0.495591	0.495637	0.461297	0.493958	no	no	no	no,no,no
	PF3D7_0913000	484	0.13	0.0096	951.51	733.12	1138.32	935.94	730.43	741.57	1434.86	1287.84	416.16	585.36	1045.64	1282.33	1.19633	1.27665	2.51259	2.19067	1.9644	1.73664	0.258615	0.352367	1.32918	1.13137	0.974092	0.796299	0.262658	0.222625	0.00261353	0.0125137	0.0252306	0.0418757	0.486064	0.481535	0.0166422	0.0558348	0.0921607	0.134838	no	UP	no	no,UP,no
	PF3D7_1116400	485	0.13	0.0093	37.66	29.1	34.94	28.85	38.95	48.47	42.63	40.22	44.11	54.94	37.43	52.73	0.927775	0.991409	0.84856	0.959774	1.09448	0.829792	-0.108153	-0.0124478	-0.236911	-0.0592329	0.130246	-0.269179	0.369972	0.495776	0.314843	0.459508	0.436587	0.270457	0.486064	0.496738	0.495591	0.495637	0.461297	0.493958	no	no	no	no,no,no
	PF3D7_0917100	486	0.13	0.0093	18.17	11.73	21.98	21.66	36	22.77	29.61	30.19	18.01	24.91	23.6	33.85	1.20969	1.84655	1.31038	1.35889	0.8225	1.32587	0.274633	0.88483	0.389989	0.442431	-0.281912	0.406936	0.249073	0.0312974	0.203623	0.187968	0.236444	0.191078	0.486064	0.117257	0.425996	0.421666	0.461297	0.407001	no	no	no	no,no,no
	PF3D7_1328800	487	0.13	0.0097	267.43	297	263.22	235.95	130.29	206.12	277.42	240.78	193.32	181.99	186.07	194	0.984258	0.794444	0.962497	1.06599	2.12925	1.16815	-0.0228922	-0.331982	-0.0551454	0.0921975	1.09035	0.224231	0.457351	0.258251	0.459348	0.422194	0.0137792	0.318269	0.486064	0.489583	0.495591	0.495637	0.0585821	0.493958	no	no	no	no,no,no
	PF3D7_1107200	488	0.13	0.0095	40.79	43.57	83.85	85.4	52.65	48.59	65.89	56.72	48.06	44.9	61.88	66.6	2.05565	1.96006	1.28756	1.4833	1.25147	1.16732	1.0396	0.970901	0.364637	0.568807	0.323626	0.223198	0.00352504	0.0206921	0.218953	0.128383	0.283898	0.319079	0.0179733	0.0848601	0.449307	0.32124	0.461297	0.493958	UP	no	no	UP,no,no
	PF3D7_0502400	492	0.13	0.0097	150.95	141.31	45.99	50.1	164.42	151.14	145.2	172.42	46.67	147.54	101.71	103.21	0.30467	0.35454	2.17934	0.699539	0.883104	1.1408	-1.71468	-1.49598	1.12389	-0.515523	-0.179344	0.190042	2.46165e-06	0.001142	0.00905334	0.158782	0.308736	0.345524	2.97492e-05	0.00720729	0.0430678	0.375154	0.461297	0.493958	DOWN	no	no	DOWN,no,no
	PF3D7_0922500	493	0.13	0.0098	1259.92	825.95	1432.12	1215.8	894.12	581.67	1224.08	1289.78	477.75	747.04	1405.29	1653.72	1.13668	1.472	2.94148	2.2137	1.36903	2.21737	0.18482	0.55778	1.55654	1.14646	0.453157	1.14885	0.329755	0.117572	0.000541281	0.0115837	0.198483	0.00614252	0.486064	0.310609	0.00510517	0.0521357	0.427205	0.0342726	no	UP	no	no,UP,no
	PF3D7_0406600	4546	-0.13	0.01	6.25	0	5.51	2.72	0	0	0	0	0	0	8.08	0	1	1	1	1	1	1	0	0	0	0	0	0	0.481358	0.485532	0.494719	0.494066	0.453175	0.491994	0.486064	0.489583	0.495591	0.495637	0.461297	0.493958	no	no	no	no,no,no
	PF3D7_1338700	4548	-0.13	0.0099	48.72	68.55	66.78	61.7	58.56	81.39	44.45	32.33	181.95	98.07	53.53	42.82	1.37069	0.900073	0.294202	0.436627	0.759051	0.397223	0.454902	-0.151886	-1.76512	-1.19553	-0.397732	-1.33198	0.124508	0.390839	0.000117612	0.00970754	0.167436	0.001608	0.310859	0.489583	0.00153926	0.04527	0.379504	0.0131417	no	DOWN	no	no,DOWN,no
	PF3D7_1441000	4551	-0.13	0.0097	18.68	14.72	18.29	16.53	17.08	13.68	23.29	21.02	7.46	20.2	14.06	28.53	1	1	1	1.41238	1.36358	1.53655	0	0	0	0.498124	0.447403	0.619694	0.481358	0.485532	0.494719	0.15987	0.201915	0.0899051	0.486064	0.489583	0.495591	0.376789	0.432872	0.234046	no	no	no	no,no,no
	PF3D7_0106300	4552	-0.13	0.0097	214.24	220.96	194.3	179.49	192.85	196.09	207.8	243.93	273.08	184.09	204.9	207.94	0.906927	0.812319	0.75033	1.12956	1.07752	1.24397	-0.140942	-0.299882	-0.414404	0.175756	0.107717	0.314951	0.337833	0.280111	0.196739	0.359164	0.455544	0.25084	0.486064	0.489583	0.418097	0.495637	0.463127	0.493958	no	no	no	no,no,no
	PF3D7_1420900	4553	-0.13	0.0097	33.83	49.57	29.1	29.92	43.87	58.4	26.29	19.41	59.71	33.09	31.32	22.34	0.860183	0.603591	0.524535	0.675128	0.599271	0.332363	-0.217284	-0.728357	-0.930888	-0.566766	-0.738721	-1.58917	0.267733	0.0712369	0.0265963	0.1356	0.0454897	0.000222942	0.486064	0.214655	0.0961719	0.333684	0.145403	0.00346934	no	no	no	no,no,no
	PF3D7_1012200	4554	-0.13	0.0097	145.17	226.23	27.58	36.66	171.08	173.56	58.05	101.25	773.6	587.3	112.18	38.83	0.189984	0.162047	0.14501	0.0661161	0.339315	0.583372	-2.39605	-2.62551	-2.78577	-3.91885	-1.5593	-0.777513	9.78518e-11	3.69775e-08	3.08419e-09	7.02363e-15	0.000293952	0.0419769	2.86494e-09	6.56351e-07	1.84402e-07	2.65961e-13	0.0033128	0.135087	DOWN	DOWN	no	DOWN,DOWN,no
	PF3D7_1220300	4555	-0.13	0.0096	2.11	2.68	1.11	0.71	2.61	3.96	0.83	1.73	7.37	3.81	1.33	0.71	1	1	1	1	1	1	0	0	0	0	0	0	0.481358	0.485532	0.494719	0.494066	0.453175	0.491994	0.486064	0.489583	0.495591	0.495637	0.461297	0.493958	no	no	no	no,no,no
	PF3D7_0809900	4556	-0.13	0.0095	18.69	19.36	9.33	9.95	24.37	22.79	13.58	12.02	17.66	17.74	15.71	10.33	1	1	1	1	0.557243	0.527424	0	0	0	0	-0.843623	-0.922964	0.481358	0.485532	0.494719	0.494066	0.0278374	0.020293	0.486064	0.489583	0.495591	0.495637	0.0995069	0.0790564	no	no	DOWN	no,no,DOWN
	PF3D7_0914000	4557	-0.13	0.0095	10.93	10.73	14.68	16.9	10.87	10.15	12.97	17.95	14.84	18.56	11.2	12.33	1	1	1	1	1	1	0	0	0	0	0	0	0.481358	0.485532	0.494719	0.494066	0.453175	0.491994	0.486064	0.489583	0.495591	0.495637	0.461297	0.493958	no	no	no	no,no,no
	PF3D7_0935500	4558	-0.13	0.0099	170.75	147.33	78.28	67.73	183.94	174.69	125.63	143.6	184.6	129.75	153.17	125.41	0.458448	0.459716	0.82974	0.966551	0.682994	0.822028	-1.12517	-1.12118	-0.269269	-0.0490821	-0.550054	-0.282741	0.00129081	0.0113868	0.291217	0.467443	0.098766	0.260688	0.00770147	0.0520025	0.495591	0.495637	0.257335	0.493958	DOWN	no	no	DOWN,no,no
	PF3D7_0513600	4559	-0.13	0.0094	200.05	229.36	265.73	320.39	269.25	327.01	181.65	204	257.7	139.88	297.7	213.76	1.32832	1.39689	1.15522	1.52817	0.674652	0.623834	0.4096	0.482215	0.208167	0.611802	-0.567785	-0.680766	0.150734	0.151202	0.326882	0.111485	0.0923601	0.0648042	0.359281	0.369707	0.495591	0.289944	0.245602	0.185997	no	no	no	no,no,no
	PF3D7_1204200	4560	-0.13	0.0094	15.5	13.84	17.89	14.7	5.93	6.6	11.55	10.48	6.12	7.55	7.46	7.87	1	1	1	1	1	1	0	0	0	0	0	0	0.481358	0.485532	0.494719	0.494066	0.453175	0.491994	0.486064	0.489583	0.495591	0.495637	0.461297	0.493958	no	no	no	no,no,no
	PF3D7_1336100	4561	-0.13	0.0094	28.95	54.12	39.96	41.32	56.89	83.05	23.18	31.37	28.79	48.77	39.64	22.22	1.38031	0.763489	1.37687	0.455608	0.407453	0.377724	0.464993	-0.389322	0.461389	-1.13414	-1.29529	-1.40459	0.119129	0.221521	0.164023	0.0133229	0.00201947	0.000948724	0.30238	0.480318	0.369117	0.0584969	0.0146122	0.00919812	no	no	DOWN	no,no,DOWN
	PF3D7_1014100	4562	-0.13	0.0093	20.09	23.32	1.67	4.37	29.79	26.69	6.2	15.52	74.8	145.64	17.77	6.04	0.0831259	0.187393	0.237567	0.0414721	0.208124	0.581491	-3.58856	-2.41586	-2.07359	-4.59171	-2.26449	-0.782171	9.61643e-22	3.73571e-07	7.70018e-06	9.41673e-20	3.93926e-07	0.041068	9.10355e-20	5.33136e-06	0.000167575	9.72491e-18	1.89619e-05	0.132991	DOWN	DOWN	no	DOWN,DOWN,no
	PF3D7_1104100	4563	-0.13	0.0093	65.59	58.14	66.43	67.95	71.96	76.83	122.02	88.55	57.11	102.75	75.42	79.65	1.01281	1.16873	1.32061	0.775182	1.69566	1.15254	0.018359	0.224942	0.401204	-0.367392	0.761851	0.204823	0.499337	0.308387	0.197051	0.239469	0.066264	0.333632	0.499513	0.489583	0.418099	0.495637	0.193107	0.493958	no	no	no	no,no,no
	PF3D7_0615200	4564	-0.13	0.0097	14	11.42	7.25	1.43	32.62	18.48	6.86	7.09	13.39	16.49	14.82	1.64	1	1	1	1	0.2103	1	0	0	0	0	-2.24948	0	0.481358	0.485532	0.494719	0.494066	4.63827e-07	0.491994	0.486064	0.489583	0.495591	0.495637	2.19545e-05	0.493958	no	no	no	no,no,no
	PF3D7_0609300	4565	-0.13	0.009	2.01	1.83	0.5	1.98	3.06	1.96	1.9	1.55	2.47	1.67	1.62	2.83	1	1	1	1	1	1	0	0	0	0	0	0	0.481358	0.485532	0.494719	0.494066	0.453175	0.491994	0.486064	0.489583	0.495591	0.495637	0.461297	0.493958	no	no	no	no,no,no
	PF3D7_0816400	4566	-0.13	0.009	102.04	87.02	62.81	41.01	132.78	136.7	67.22	53.5	227.88	144.29	65.98	41.97	0.615543	0.471271	0.289538	0.290873	0.506251	0.391368	-0.700069	-1.08537	-1.78817	-1.78154	-0.982075	-1.3534	0.0291992	0.0137863	9.72576e-05	0.000241046	0.0136112	0.00137959	0.103852	0.0607495	0.00132476	0.00192368	0.0579981	0.011837	no	DOWN	DOWN	no,DOWN,DOWN
	PF3D7_1106200	4567	-0.13	0.0091	2.24	2.72	2.34	4.12	2.27	1.51	2.83	1.54	3.67	1.86	2.82	1.8	1	1	1	1	1	1	0	0	0	0	0	0	0.481358	0.485532	0.494719	0.494066	0.453175	0.491994	0.486064	0.489583	0.495591	0.495637	0.461297	0.493958	no	no	no	no,no,no
	PF3D7_0610800	4568	-0.13	0.009	708.39	693.89	901.59	764	483.4	566.64	831.77	879.62	314.9	449.25	664.3	796.17	1.27273	1.10104	2.10956	1.77222	1.72067	1.55234	0.347928	0.138866	1.07694	0.825558	0.782967	0.634448	0.191966	0.373419	0.0117488	0.05058	0.0606715	0.0847594	0.428018	0.489583	0.0520134	0.162773	0.180995	0.224704	no	no	no	no,no,no
	PF3D7_1304500	4569	-0.13	0.0092	244.54	209.87	657.04	537.21	457.11	339.87	421.6	212.97	330.16	288.35	535.82	439.88	2.68684	2.55973	1.62291	1.52551	0.922316	0.626622	1.42591	1.35599	0.698583	0.609289	-0.116667	-0.674333	0.000102364	0.00229656	0.0702333	0.112427	0.35718	0.0666112	0.000832988	0.0132089	0.200063	0.292125	0.461297	0.189081	UP	no	no	UP,no,no
	PF3D7_0819600	4570	-0.13	0.0089	139.59	141.12	179.47	189.81	163.76	130.11	205.31	119.33	344.87	307.25	225.93	175.14	1.28569	1.34503	0.655116	0.570024	1.25372	0.917147	0.362547	0.427634	-0.610177	-0.810904	0.326221	-0.124775	0.181617	0.179135	0.103347	0.0569763	0.282029	0.384307	0.411624	0.415573	0.26658	0.17816	0.461297	0.493958	no	no	no	no,no,no
	PF3D7_0911900	4571	-0.13	0.0089	930.23	994.47	562.63	558.01	833.31	888.14	1120.77	1606.96	609.35	892.14	815.81	860.24	0.604829	0.561113	1.33882	0.964243	1.34496	1.80935	-0.725401	-0.833637	0.420962	-0.0525309	0.427565	0.855475	0.0250276	0.0461026	0.18579	0.464745	0.214014	0.0314904	0.0923096	0.155224	0.403551	0.495637	0.450222	0.110275	no	no	no	no,no,no
	PF3D7_1445400	4572	-0.13	0.0089	279.09	277.62	403.14	381.14	208.52	279.15	677.25	642.78	155.26	324.53	370.71	521.86	1.44448	1.37288	2.38767	1.60805	3.24789	2.30263	0.530551	0.45721	1.2556	0.685311	1.6995	1.20328	0.0881533	0.163619	0.00415937	0.0863934	0.00023236	0.00435244	0.242361	0.390157	0.0235311	0.240311	0.00276688	0.0269008	no	no	UP	no,no,UP
	PF3D7_1008500	4573	-0.13	0.0088	30.64	25.5	10.18	9.09	31.55	26.87	16.94	19.64	40.49	31.29	17.89	14.89	0.332245	0.356471	0.441837	0.475871	0.536926	0.730927	-1.58968	-1.48815	-1.17841	-1.07136	-0.897206	-0.452201	1.12545e-05	0.00120503	0.00712389	0.018168	0.0212984	0.155407	0.000116228	0.00759664	0.0356195	0.0747313	0.0815194	0.348899	DOWN	DOWN	no	DOWN,DOWN,no
	PF3D7_0402900	4574	-0.13	0.009	91.74	53.57	16.03	9.98	82.77	75.1	39.13	48.6	57.95	143.65	44.81	48.51	0.174733	0.186298	0.773253	0.337696	0.472756	0.647137	-2.51678	-2.42431	-0.370988	-1.5662	-1.08083	-0.627857	1.17041e-11	3.41512e-07	0.222869	0.00108177	0.0077912	0.0808448	4.02906e-10	4.91086e-06	0.455195	0.00720334	0.0383152	0.218147	DOWN	no	no	DOWN,no,no
	PF3D7_0827500	4575	-0.13	0.0087	24.37	45.87	46.48	36.86	40.6	28.17	22	26.19	51.78	25.39	31.7	32.25	1.90726	0.803575	0.612205	1.27019	0.541872	0.929712	0.931504	-0.315495	-0.707912	0.345039	-0.883976	-0.105144	0.00798823	0.269367	0.0711764	0.243911	0.0227783	0.400884	0.0358978	0.489583	0.201838	0.495637	0.0854564	0.493958	no	no	no	no,no,no
	PF3D7_0902500	4576	-0.14	0.0086	227.08	236.55	32.83	37.17	253.62	280.49	122.08	178.62	76.03	277.73	104.25	94.76	0.144575	0.157134	1.37117	0.341195	0.48135	0.636814	-2.79011	-2.66993	0.455407	-1.55133	-1.05484	-0.651056	6.61958e-14	2.21301e-08	0.167136	0.00119254	0.00905842	0.0734766	3.32736e-12	4.14849e-07	0.373605	0.00783682	0.0431643	0.203584	DOWN	no	no	DOWN,no,no
	PF3D7_0702100	4577	-0.14	0.0086	91.39	183.71	17.85	21.67	89.93	210.5	37.31	94.12	114.01	255.46	78.45	37.87	0.195317	0.117958	0.688098	0.148242	0.414878	0.447126	-2.35611	-3.08366	-0.539315	-2.75397	-1.26924	-1.16125	1.93269e-10	1.25276e-10	0.132526	3.2607e-08	0.00240388	0.00506705	5.3812e-09	4.28656e-09	0.320182	5.08812e-07	0.0163914	0.0299483	DOWN	no	DOWN	DOWN,no,DOWN
	PF3D7_0806200	4578	-0.14	0.0087	9.73	17.11	3.89	2.2	12.67	17.54	6.43	5.72	29.54	22.59	8.61	4.94	1	1	0.291469	0.218681	1	1	0	0	-1.77858	-2.1931	0	0	0.481358	0.485532	0.000105286	8.52807e-06	0.453175	0.491994	0.486064	0.489583	0.00141043	9.1568e-05	0.461297	0.493958	no	DOWN	no	no,DOWN,no
	PF3D7_0722500	4579	-0.14	0.0086	175.97	173.19	197.63	204.33	177.86	147.59	327.12	297.54	90.17	163.63	151.45	176.15	1.12309	1.1798	1.67961	1.07651	1.8392	2.01599	0.167472	0.238545	0.748122	0.106367	0.879078	1.01149	0.346478	0.298578	0.0573233	0.411315	0.0397355	0.01383	0.486064	0.489583	0.172364	0.495637	0.130915	0.0603801	no	no	no	no,no,no
	PF3D7_0815300	4580	-0.14	0.0086	5.9	4.9	7.49	7.78	4.34	4.2	3.26	5.71	5.3	4.82	4.9	6.69	1	1	1	1	1	1	0	0	0	0	0	0	0.481358	0.485532	0.494719	0.494066	0.453175	0.491994	0.486064	0.489583	0.495591	0.495637	0.461297	0.493958	no	no	no	no,no,no
	PF3D7_1438600	4581	-0.14	0.0085	6.3	6.73	2.1	2.1	7.68	4.13	4.5	1.08	3.89	5.27	6.19	3.37	1	1	1	1	1	1	0	0	0	0	0	0	0.481358	0.485532	0.494719	0.494066	0.453175	0.491994	0.486064	0.489583	0.495591	0.495637	0.461297	0.493958	no	no	no	no,no,no
	PF3D7_0511200	4582	-0.14	0.0084	14.68	23.19	10.99	7.22	12.77	16.85	7.46	9.71	62.35	29.12	13.13	9.46	1	0.311341	0.210585	0.324863	1	1	0	-1.68343	-2.24752	-1.6221	0	0	0.481358	0.000293694	1.389e-06	0.000744568	0.453175	0.491994	0.486064	0.00220077	4.00483e-05	0.00521473	0.461297	0.493958	no	DOWN	no	no,DOWN,no
	PF3D7_1247100	4583	-0.14	0.0083	46.86	41.45	43.75	64.15	62.14	44.53	75.85	44.93	47.94	58.01	60.77	85.67	0.933632	1.54765	1.26763	1.47681	1.22063	1.00898	-0.0990739	0.630077	0.342129	0.562488	0.287627	0.0129015	0.379047	0.0907104	0.233102	0.131009	0.310418	0.4967	0.486064	0.255634	0.469981	0.325373	0.461297	0.497297	no	no	no	no,no,no
	PF3D7_0211300	4584	-0.14	0.0083	15.75	16.68	15.74	7.86	24.07	29.03	16.77	11.52	23.05	12.24	11.6	4.74	1	1	0.503254	1	0.696718	0.396831	0	0	-0.990642	0	-0.521353	-1.3334	0.481358	0.485532	0.0197804	0.494066	0.109814	0.00159179	0.486064	0.489583	0.0763784	0.495637	0.278707	0.0130279	no	no	no	no,no,no
	PF3D7_0206500	4585	-0.14	0.0083	16.18	18.55	20.47	17.37	20.13	20.82	19.86	22.29	13.94	26.12	20.01	25.12	1.26514	1	1.43544	0.961715	0.986587	1.07061	0.339299	0	0.521491	-0.0563184	-0.0194815	0.0984265	0.198241	0.485532	0.134854	0.461785	0.436789	0.422241	0.438393	0.489583	0.32343	0.495637	0.461297	0.493958	no	no	no	no,no,no
	PF3D7_0204000	4586	-0.14	0.0081	4.3	6.12	7.42	8.69	5.74	4.47	4.17	7.42	5.21	2.1	7.81	3.55	1	1	1	1	1	1	0	0	0	0	0	0	0.481358	0.485532	0.494719	0.494066	0.453175	0.491994	0.486064	0.489583	0.495591	0.495637	0.461297	0.493958	no	no	no	no,no,no
	PF3D7_0504400	4587	-0.14	0.008	33.79	42.99	44.09	35.53	45.4	49.7	27.63	28.17	53.71	39.42	38.45	27.44	1.30482	0.826471	0.715882	0.696093	0.60859	0.566801	0.383855	-0.274963	-0.482207	-0.522647	-0.716457	-0.819086	0.167171	0.297677	0.159841	0.155412	0.0502062	0.0344157	0.387405	0.489583	0.363241	0.368909	0.15643	0.117125	no	no	no	no,no,no
	PF3D7_1238000	4588	-0.14	0.0082	48.06	68.65	19.51	9.85	61.31	79.51	47.28	10.07	113.11	99.72	43.9	27.95	0.405951	0.143481	0.388118	0.280285	0.771163	0.126651	-1.30062	-2.80106	-1.36543	-1.83503	-0.374892	-2.98107	0.000254245	4.63621e-09	0.00224131	0.000161717	0.179906	2.52924e-11	0.00185858	1.06184e-07	0.0147687	0.00134685	0.39901	2.2447e-09	DOWN	DOWN	no	DOWN,DOWN,no
	PF3D7_1362500	4589	-0.14	0.008	5.65	3.45	2.23	5.7	4.31	3.6	1.34	1.83	8.01	4.73	1.91	3.43	1	1	1	1	1	1	0	0	0	0	0	0	0.481358	0.485532	0.494719	0.494066	0.453175	0.491994	0.486064	0.489583	0.495591	0.495637	0.461297	0.493958	no	no	no	no,no,no
	PF3D7_0304300	4590	-0.14	0.0079	2.9	1.86	2.04	2.35	4.75	2.58	2.19	3.51	3.35	3.5	4.04	1.92	1	1	1	1	1	1	0	0	0	0	0	0	0.481358	0.485532	0.494719	0.494066	0.453175	0.491994	0.486064	0.489583	0.495591	0.495637	0.461297	0.493958	no	no	no	no,no,no
	PF3D7_1425300	4591	-0.14	0.0077	73.61	136.56	63.86	57.35	113.82	165.45	63.4	72.09	266.2	348.15	82.57	43.82	0.867545	0.419962	0.31018	0.125865	0.55702	0.435721	-0.204989	-1.25167	-1.68882	-2.99005	-0.844199	-1.19852	0.278513	0.00544109	0.000217179	2.20021e-09	0.027759	0.00398764	0.486064	0.0273016	0.00253301	4.07075e-08	0.0992892	0.0252506	no	DOWN	DOWN	no,DOWN,DOWN
	PF3D7_1437600	4592	-0.14	0.0078	0.88	0.94	1.76	1.32	1.6	0.45	0	0.86	1.62	0	1.3	0.71	1	1	1	1	1	1	0	0	0	0	0	0	0.481358	0.485532	0.494719	0.494066	0.453175	0.491994	0.486064	0.489583	0.495591	0.495637	0.461297	0.493958	no	no	no	no,no,no
	PF3D7_0603700	4593	-0.14	0.0076	8.89	5.16	6.61	6.63	7.32	5.5	13.67	7.07	11.11	13.67	10.66	10.65	1	1	1	1	1	1	0	0	0	0	0	0	0.481358	0.485532	0.494719	0.494066	0.453175	0.491994	0.486064	0.489583	0.495591	0.495637	0.461297	0.493958	no	no	no	no,no,no
	PF3D7_0813000	4595	-0.14	0.0075	72.76	54.75	42.96	57.31	69.91	77.9	64.96	64.84	46.49	108.92	46.73	47.03	0.590434	1.04676	1.00516	0.431785	0.929195	0.832349	-0.760152	0.0659279	0.00742861	-1.21162	-0.105947	-0.264739	0.0201275	0.431597	0.488523	0.00891523	0.365729	0.273695	0.077508	0.489583	0.495591	0.0424108	0.461297	0.493958	no	no	no	no,no,no
	PF3D7_0210200	4596	-0.14	0.0073	13.55	22.23	32.76	33.81	18.67	22.22	13.98	16.16	42.87	22.37	14.75	18.59	2.41771	1.52092	0.344063	0.831024	1	0.727273	1.27364	0.604942	-1.53925	-0.267038	0	-0.459432	0.000463807	0.0994785	0.000674106	0.304832	0.453175	0.151646	0.00313622	0.273361	0.00600144	0.495637	0.461297	0.342214	no	no	no	no,no,no
	PF3D7_0707600	4597	-0.14	0.0075	56.7	39.47	36.98	27.04	71.15	60.7	58.37	52.84	42.73	102.51	37.05	47.2	0.652205	0.685077	0.867072	0.460443	0.820379	0.870511	-0.616604	-0.545661	-0.205776	-1.11891	-0.285637	-0.200066	0.0472017	0.137931	0.338317	0.0143821	0.234007	0.322903	0.15216	0.347428	0.495591	0.062122	0.461297	0.493958	no	no	no	no,no,no
	PF3D7_0406900	4598	-0.14	0.0073	6.08	8.21	6.93	5.17	7.19	7.67	7.3	4.88	4.57	3.89	5.5	4.68	1	1	1	1	1	1	0	0	0	0	0	0	0.481358	0.485532	0.494719	0.494066	0.453175	0.491994	0.486064	0.489583	0.495591	0.495637	0.461297	0.493958	no	no	no	no,no,no
	PF3D7_0220400	4599	-0.14	0.0073	3.05	5.71	4.56	3.05	3.69	4.46	8.68	4.31	1.14	14.1	5.61	6.01	1	1	1	1	1	1	0	0	0	0	0	0	0.481358	0.485532	0.494719	0.494066	0.453175	0.491994	0.486064	0.489583	0.495591	0.495637	0.461297	0.493958	no	no	no	no,no,no
	PF3D7_0604500	4600	-0.14	0.0071	229.98	278.03	236.95	249.99	259.83	294.47	294.01	363.19	174.39	342.7	176.57	266.65	1.03031	0.899148	1.0125	0.778086	1.13155	1.23337	0.0430743	-0.15337	0.0179229	-0.361999	0.178297	0.302604	0.473358	0.389664	0.479775	0.242776	0.396691	0.259554	0.486064	0.489583	0.495591	0.495637	0.461297	0.493958	no	no	no	no,no,no
	PF3D7_0701600	4601	-0.14	0.0071	23.29	14.08	253.63	203.8	4.74	0	62.79	15.86	0	2.69	55.54	90.34	10.8901	14.4744	Inf	33.5836	13.2468	1	3.44494	3.85543	Inf	5.06969	3.72758	0	0	6.66134e-16	0	0	2.66454e-15	0.491994	0	7.56728e-14	0	0	3.88066e-13	0.493958	UP	UP	no	UP,UP,no
	PF3D7_0725000	4602	-0.14	0.0071	20.32	20.02	23.3	29.83	27.67	25.45	25.68	31.75	49.36	39.83	26.74	32.39	1.14665	1.49001	0.541734	0.813206	0.928081	1.24754	0.19743	0.575322	-0.884343	-0.298307	-0.107677	0.319091	0.317808	0.110587	0.0331772	0.283634	0.364345	0.247954	0.486064	0.297413	0.113727	0.495637	0.461297	0.492268	no	no	no	no,no,no
	PF3D7_1341500	4603	-0.14	0.0073	24.79	26.53	8.25	5.08	34.19	36.07	14.64	15.38	79.1	62.7	31.96	11.62	0.332795	0.191481	0.404046	0.185327	0.428195	0.426393	-1.58729	-2.38472	-1.30741	-2.43186	-1.22366	-1.22974	1.15741e-05	5.18618e-07	0.00325715	9.20747e-07	0.00323848	0.00324734	0.000119312	7.20232e-06	0.0197445	1.15961e-05	0.0202138	0.0217768	DOWN	DOWN	DOWN	DOWN,DOWN,DOWN
	PF3D7_1116500	4604	-0.14	0.007	35.83	33.77	19.85	27.57	21.4	35.44	28.32	20.41	118.56	70.06	45.25	30.31	0.554005	0.816405	0.381663	0.432629	1.32336	0.575903	-0.852029	-0.292643	-1.38963	-1.2088	0.40421	-0.796102	0.0109129	0.285162	0.00191015	0.0090498	0.228786	0.0384443	0.0470298	0.489583	0.0131511	0.0428896	0.461297	0.126882	no	DOWN	no	no,DOWN,no
	PF3D7_1342600	4606	-0.14	0.0069	529.49	1150.29	133.17	112.94	692.85	1323.7	199.78	491.96	1758.6	2388.19	685.91	136.25	0.251506	0.0981839	0.390032	0.0570516	0.288345	0.371655	-1.99133	-3.34837	-1.35834	-4.13159	-1.79413	-1.42796	5.86934e-08	3.14651e-12	0.00234788	2.43878e-16	4.1246e-05	0.000796542	9.92197e-07	1.82369e-10	0.0152585	1.20455e-14	0.000775753	0.00831446	DOWN	DOWN	DOWN	DOWN,DOWN,DOWN
	PF3D7_1421000	4607	-0.14	0.0071	25.94	32.16	17.9	41.59	40.08	50.75	43.33	33.23	43.15	16.07	22.42	12.84	0.690054	1.29322	0.519583	1	1.08109	0.654778	-0.535219	0.370969	-0.944574	0	0.112484	-0.610922	0.0724178	0.211351	0.0248828	0.494066	0.451522	0.0865663	0.209223	0.466384	0.0914578	0.495637	0.461297	0.227744	no	no	no	no,no,no
	PF3D7_0710500	4608	-0.14	0.0068	37.29	42.3	58.26	59.4	69.6	40.37	38.24	34.07	38.83	33.19	51.49	39.38	1.56235	1.40426	1.32604	1.1865	0.549425	0.843944	0.643717	0.489805	0.407121	0.246714	-0.864005	-0.244782	0.0494088	0.147561	0.193636	0.308427	0.025176	0.288479	0.157134	0.364411	0.413827	0.495637	0.0920202	0.493958	no	no	no	no,no,no
	PF3D7_1223500	4609	-0.14	0.0067	10.75	7.46	8.84	11.32	12.82	10.15	10.28	10.1	9.16	12.09	9.63	15.81	1	1	1	1	1	1	0	0	0	0	0	0	0.481358	0.485532	0.494719	0.494066	0.453175	0.491994	0.486064	0.489583	0.495591	0.495637	0.461297	0.493958	no	no	no	no,no,no
	PF3D7_1470800	4610	-0.14	0.0066	12.27	15.03	17.54	16.41	22.73	16.68	14.12	9.51	22.65	17.93	15.27	14.23	1	1	0.674172	1	0.621205	1	0	0	-0.568811	0	-0.686858	0	0.481358	0.485532	0.119756	0.494066	0.0570711	0.491994	0.486064	0.489583	0.296906	0.495637	0.17298	0.493958	no	no	no	no,no,no
	PF3D7_0929300	4611	-0.14	0.0066	20.97	18.09	25.6	23.06	23.5	27.66	20.24	13.22	26.12	18.88	21.79	22.85	1.22079	1.27474	0.834227	1.21028	0.861277	0.477946	0.287817	0.3502	-0.261489	0.275335	-0.215451	-1.06508	0.238179	0.22396	0.296822	0.28889	0.282205	0.00913876	0.486064	0.483236	0.495591	0.495637	0.461297	0.0444313	no	no	no	no,no,no
	PF3D7_0913100	4612	-0.14	0.0067	2.22	1.58	5.87	5.56	3.56	5.1	5.55	5.76	4.81	0.67	5.78	7.37	1	1	1	1	1	1	0	0	0	0	0	0	0.481358	0.485532	0.494719	0.494066	0.453175	0.491994	0.486064	0.489583	0.495591	0.495637	0.461297	0.493958	no	no	no	no,no,no
	PF3D7_0217100	4613	-0.14	0.0065	94.78	135.32	95.16	65.86	111.01	159.41	51.75	61.56	176.14	68.98	104.28	74.32	1.00401	0.486698	0.592029	1.07741	0.466174	0.386174	0.00577261	-1.0389	-0.75626	0.107572	-1.10106	-1.37268	0.487425	0.0175403	0.0584188	0.410392	0.00691575	0.00119984	0.490187	0.0744612	0.174641	0.495637	0.0351984	0.0108005	no	no	DOWN	no,no,DOWN
	PF3D7_0731100	4614	-0.14	0.0065	1200.51	977.18	474.97	403.52	1056.28	1079.36	968.8	1126.65	328.22	1062.35	712.93	808.07	0.39564	0.412943	2.17211	0.760644	0.917181	1.04381	-1.33774	-1.27598	1.1191	-0.394707	-0.124722	0.0618633	0.000175709	0.00470714	0.00930134	0.223102	0.350803	0.453891	0.00133071	0.0242619	0.0438437	0.474437	0.461297	0.493958	DOWN	no	no	DOWN,no,no
	PF3D7_1436500	4615	-0.14	0.0068	9.95	8.29	13.64	15.88	8.3	10.08	14.18	8.3	11.47	11.55	11.36	14.02	1	1	1	1	1	1	0	0	0	0	0	0	0.481358	0.485532	0.494719	0.494066	0.453175	0.491994	0.486064	0.489583	0.495591	0.495637	0.461297	0.493958	no	no	no	no,no,no
	PF3D7_1242500	4616	-0.14	0.0066	13.83	12.15	37.06	18.64	15.68	15.44	10.84	8.4	31.25	16.29	8.47	10.36	2.67968	1	0.27104	1	1	1	1.42206	0	-1.88342	0	0	0	0.000106549	0.485532	4.33269e-05	0.494066	0.453175	0.491994	0.000862102	0.489583	0.000678651	0.495637	0.461297	0.493958	no	no	no	no,no,no
	PF3D7_1112000	4617	-0.14	0.0065	491.91	490.75	364.43	397.1	539.43	599.81	712.03	546.48	752.68	1024.16	482.79	413.61	0.740847	0.80917	0.641428	0.403853	1.31997	0.911089	-0.432753	-0.305486	-0.640641	-1.3081	0.400502	-0.134337	0.117449	0.276231	0.0923513	0.00524928	0.231182	0.376307	0.299826	0.489583	0.245234	0.0276586	0.461297	0.493958	no	no	no	no,no,no
	PF3D7_1478100	4618	-0.14	0.0064	17.92	5.87	1.9	2.38	16.28	8.66	4.6	2.48	5.49	10.17	3.57	5.47	1	1	1	1	1	1	0	0	0	0	0	0	0.481358	0.485532	0.494719	0.494066	0.453175	0.491994	0.486064	0.489583	0.495591	0.495637	0.461297	0.493958	no	no	no	no,no,no
	PF3D7_1319100	4619	-0.14	0.0062	13.78	10.25	1.47	6.59	9.86	13.92	8.47	11.04	7.05	5.79	5.54	5.65	1	1	1	1	1	1	0	0	0	0	0	0	0.481358	0.485532	0.494719	0.494066	0.453175	0.491994	0.486064	0.489583	0.495591	0.495637	0.461297	0.493958	no	no	no	no,no,no
	PF3D7_0516700	4620	-0.14	0.0062	60.19	53.42	36.22	29.99	69.9	56.46	57.51	50.01	96.29	108.84	54.12	55.06	0.601761	0.5614	0.562052	0.50588	0.822747	0.88576	-0.732737	-0.832898	-0.831224	-0.983132	-0.28148	-0.175013	0.0239172	0.04625	0.0422687	0.0274572	0.236729	0.342902	0.0892574	0.155536	0.135642	0.102272	0.461297	0.493958	no	no	no	no,no,no
	PF3D7_0403400	4621	-0.14	0.0062	15.68	12.14	8.44	7.05	12.65	10.79	8.32	11.67	8.67	12.25	8.8	15.62	1	1	1	1	1	1	0	0	0	0	0	0	0.481358	0.485532	0.494719	0.494066	0.453175	0.491994	0.486064	0.489583	0.495591	0.495637	0.461297	0.493958	no	no	no	no,no,no
	PF3D7_0605900	4622	-0.14	0.0086	231.55	349.77	47.63	63.47	144.39	340.84	48.23	179.8	174.13	201.58	156.87	72.39	0.205701	0.181462	0.900879	0.359113	0.334026	0.52752	-2.28138	-2.46226	-0.150595	-1.47749	-1.58197	-0.922702	6.70868e-10	2.27439e-07	0.381451	0.00191241	0.000245716	0.0203213	1.67128e-08	3.3907e-06	0.495591	0.0118328	0.00288361	0.0791123	DOWN	no	DOWN	DOWN,no,DOWN
	PF3D7_0919200	4623	-0.14	0.0062	38.24	66.5	14.34	14.3	58.51	120	20.37	58.22	157.83	288.05	74.4	34.99	0.375	0.215038	0.471393	0.121472	0.348146	0.485167	-1.41504	-2.21734	-1.085	-3.0413	-1.52224	-1.04345	7.90677e-05	2.82539e-06	0.0120474	1.19176e-09	0.000392221	0.0103771	0.000656585	3.35005e-05	0.0529427	2.26395e-08	0.00409525	0.0489145	DOWN	DOWN	DOWN	DOWN,DOWN,DOWN
	PF3D7_0623100	4624	-0.14	0.0058	352.67	434.61	450.1	460.04	204.62	328.61	379.93	508.14	231.19	192.95	348.44	434.2	1.27626	1.05851	1.50716	2.25032	1.85676	1.54633	0.351927	0.0820379	0.591831	1.17013	0.892786	0.62885	0.1891	0.41857	0.105499	0.0102451	0.0372974	0.0866853	0.423203	0.489583	0.270442	0.0471958	0.124613	0.227845	no	no	no	no,no,no
	PF3D7_0611300	4625	-0.14	0.0058	74.64	86.56	145.08	128.1	130.41	132.44	78.48	62.59	92.03	49.45	123.56	81.53	1.94373	1.4799	1.34261	1.64874	0.601794	0.472591	0.958828	0.565498	0.425036	0.72136	-0.732658	-1.08133	0.00654151	0.114461	0.183519	0.0757525	0.0467374	0.00829523	0.0305307	0.305087	0.399688	0.218963	0.148722	0.0415791	no	no	no	no,no,no
	PF3D7_0802500	4626	-0.14	0.0057	19.25	15.47	9.95	8.46	23.3	17.69	10.28	13.8	28.85	41.57	16.72	15.48	1	1	0.579549	0.372384	0.441202	1	0	0	-0.786996	-1.42514	-1.18049	0	0.481358	0.485532	0.0512913	0.00264152	0.0042604	0.491994	0.486064	0.489583	0.158183	0.015629	0.0245695	0.493958	no	no	no	no,no,no
	PF3D7_1352900	4627	-0.14	0.0057	124.36	131.86	22.17	17.46	215.41	235.87	78.02	122.55	40.9	187.41	38.68	47.12	0.178273	0.132413	0.945721	0.251427	0.362193	0.519566	-2.48784	-2.91688	-0.080513	-1.99179	-1.46517	-0.944621	1.9647e-11	1.09863e-09	0.438362	4.72694e-05	0.000604519	0.0180715	6.48808e-10	3.10459e-08	0.495591	0.000442323	0.00577087	0.0735289	DOWN	no	DOWN	DOWN,no,DOWN
	PF3D7_1251200	4628	-0.14	0.0057	535.17	1105.1	103.4	114.43	815.09	1361.65	240.15	474.96	2468.95	3226.09	741.51	130.01	0.19321	0.103547	0.300334	0.0402996	0.29463	0.348812	-2.37176	-3.27164	-1.73536	-4.63309	-1.76302	-1.51948	1.48217e-10	9.43382e-12	0.000149829	4.46395e-20	5.42349e-05	0.000392232	4.20936e-09	4.57984e-10	0.00188281	4.78401e-18	0.00095967	0.00515214	DOWN	DOWN	DOWN	DOWN,DOWN,DOWN
	PF3D7_1452000	4629	-0.14	0.0055	26.59	40.91	4.82	6.27	28.84	44.21	8.13	18.96	146.19	88.04	26.88	4.46	0.181271	0.153263	0.18387	0.0506588	0.2819	0.428862	-2.46378	-2.70592	-2.44324	-4.30304	-1.82674	-1.22141	3.00949e-11	1.45143e-08	1.73588e-07	1.43344e-17	3.08165e-05	0.0034317	9.54967e-10	2.88353e-07	6.6173e-06	9.46739e-16	0.000616461	0.0226916	DOWN	DOWN	DOWN	DOWN,DOWN,DOWN
	PF3D7_0217200	4630	-0.14	0.0056	1.6	1.94	1.67	1.6	2.9	2.33	1.51	1.51	1.63	2.18	1	1.28	1	1	1	1	1	1	0	0	0	0	0	0	0.481358	0.485532	0.494719	0.494066	0.453175	0.491994	0.486064	0.489583	0.495591	0.495637	0.461297	0.493958	no	no	no	no,no,no
	PF3D7_1214100	4631	-0.14	0.0055	6.05	9.06	5.68	5.53	6.89	5.89	2.03	3.48	17.66	9.43	5.24	6.02	1	1	1	1	1	1	0	0	0	0	0	0	0.481358	0.485532	0.494719	0.494066	0.453175	0.491994	0.486064	0.489583	0.495591	0.495637	0.461297	0.493958	no	no	no	no,no,no
	PF3D7_0925500	4632	-0.14	0.0056	182.69	132.71	214.94	217.8	200.55	183.66	167.1	162.07	148.59	127.33	268.7	183.94	1.17653	1.64117	1.80833	1.44459	0.833209	0.882446	0.234536	0.714727	0.854659	0.530663	-0.26325	-0.18042	0.283769	0.0653863	0.0358965	0.144796	0.248867	0.338545	0.486064	0.201625	0.120078	0.350274	0.461297	0.493958	no	no	no	no,no,no
	PF3D7_0926800	4633	-0.14	0.0056	8.81	9.72	8.8	9.86	10.45	15.6	8.32	9.49	12.77	24.9	10.63	5.87	1	1	1	0.235743	1	1	0	0	0	-2.08471	0	0	0.481358	0.485532	0.494719	2.18455e-05	0.453175	0.491994	0.486064	0.489583	0.495591	0.000220004	0.461297	0.493958	no	no	no	no,no,no
	PF3D7_0321700	4634	-0.14	0.0055	8.02	13.08	6.41	7.08	14.23	15.44	6.53	9.07	24.46	24.64	7.31	6.18	1	1	0.298855	0.250812	1	1	0	0	-1.74248	-1.99532	0	0	0.481358	0.485532	0.000141444	4.59276e-05	0.453175	0.491994	0.486064	0.489583	0.00179731	0.000431902	0.461297	0.493958	no	DOWN	no	no,DOWN,no
	PF3D7_1114500	4635	-0.14	0.0055	1.25	1.34	3.93	6.16	3.81	3.81	8.29	1.93	7.71	6.47	5.39	5.04	1	1	1	1	1	1	0	0	0	0	0	0	0.481358	0.485532	0.494719	0.494066	0.453175	0.491994	0.486064	0.489583	0.495591	0.495637	0.461297	0.493958	no	no	no	no,no,no
	PF3D7_0715300	4636	-0.14	0.0054	16.21	20.25	12.69	3.98	16.76	14.84	4.78	6.94	39.19	16	16.34	7.99	1	0.196543	0.416943	1	1	1	0	-2.34708	-1.26208	0	0	0	0.481358	7.66955e-07	0.0043209	0.494066	0.453175	0.491994	0.486064	1.02743e-05	0.0242278	0.495637	0.461297	0.493958	no	no	no	no,no,no
	PF3D7_1439600	4637	-0.14	0.0055	152.26	127.85	64.08	73.84	176.02	206.28	45.82	66.14	328.53	171.21	123.38	68.41	0.420859	0.577552	0.375552	0.399568	0.260311	0.320632	-1.24859	-0.791978	-1.41292	-1.32349	-1.94169	-1.64101	0.000420335	0.0550306	0.00163403	0.00480938	1.06328e-05	0.000144363	0.00287651	0.176396	0.0118311	0.0256983	0.000284879	0.00252301	no	DOWN	DOWN	no,DOWN,DOWN
	PF3D7_1308400	4638	-0.14	0.0054	6.32	6.49	8.99	9.25	7.87	6.83	7.01	7.74	13.06	10.51	7.67	11.46	1	1	1	1	1	1	0	0	0	0	0	0	0.481358	0.485532	0.494719	0.494066	0.453175	0.491994	0.486064	0.489583	0.495591	0.495637	0.461297	0.493958	no	no	no	no,no,no
	PF3D7_1209800	4639	-0.14	0.0054	1.97	2.09	0	1.72	2.12	0	3.29	0	0	0	5.11	0	1	1	1	1	1	1	0	0	0	0	0	0	0.481358	0.485532	0.494719	0.494066	0.453175	0.491994	0.486064	0.489583	0.495591	0.495637	0.461297	0.493958	no	no	no	no,no,no
	PF3D7_1365300	4640	-0.14	0.0053	18.62	16.84	14.33	15.47	22.61	23.34	24.53	18.28	9.23	21.09	12.5	16.19	1	1	1	0.767662	1.08492	0.783205	0	0	0	-0.381456	0.117586	-0.352538	0.481358	0.485532	0.494719	0.230961	0.447224	0.213434	0.486064	0.489583	0.495591	0.485335	0.461297	0.439718	no	no	no	no,no,no
	PF3D7_1328100	4641	-0.14	0.0053	428.62	481.63	588.15	537.95	327.91	390.31	470.17	475.99	597.84	303.14	469.28	544.79	1.37219	1.11694	0.784959	1.79716	1.43384	1.21952	0.456485	0.159547	-0.34931	0.845716	0.519883	0.286311	0.123653	0.357374	0.236623	0.0465839	0.161307	0.271286	0.309677	0.489583	0.474247	0.152593	0.368691	0.493958	no	no	no	no,no,no
	PF3D7_1411400	4642	-0.14	0.0051	2.58	4.06	5.99	7.53	4.63	4.19	2.72	2.59	5.71	5.35	3.86	3.46	1	1	1	1	1	1	0	0	0	0	0	0	0.481358	0.485532	0.494719	0.494066	0.453175	0.491994	0.486064	0.489583	0.495591	0.495637	0.461297	0.493958	no	no	no	no,no,no
	PF3D7_1303800	4643	-0.14	0.0051	5.17	6.82	11.38	12.52	9.29	8.71	5.19	5.19	12.56	10.32	6.98	7.41	1	1	1	1	1	1	0	0	0	0	0	0	0.481358	0.485532	0.494719	0.494066	0.453175	0.491994	0.486064	0.489583	0.495591	0.495637	0.461297	0.493958	no	no	no	no,no,no
	PF3D7_1236400	4644	-0.14	0.0051	35.75	35.53	26.35	28.13	34.06	36.16	35.77	44.61	29.78	24.52	21.32	31.47	0.737063	0.791725	0.715917	1.28344	1.05021	1.23368	-0.44014	-0.336928	-0.482136	0.360018	0.0706717	0.302972	0.113656	0.254962	0.159877	0.234762	0.486915	0.259291	0.292375	0.489583	0.363241	0.49078	0.489674	0.493958	no	no	no	no,no,no
	PF3D7_1322500	4645	-0.14	0.0056	68.62	75.89	28.61	17.8	125.67	114.73	33.47	33.34	187.84	126.4	69.75	23.64	0.416934	0.23455	0.371327	0.187025	0.266332	0.290595	-1.26211	-2.09203	-1.42924	-2.41869	-1.9087	-1.78292	0.000369493	9.3241e-06	0.00146274	1.04672e-06	1.45153e-05	4.12586e-05	0.00258782	9.78944e-05	0.0109758	1.30096e-05	0.000347878	0.000952638	DOWN	DOWN	DOWN	DOWN,DOWN,DOWN
	PF3D7_1312400	4646	-0.14	0.0051	4.46	4.5	15.7	15.9	4.94	6.61	8.66	6.85	5.36	6.52	6.35	8.08	1	1	1	1	1	1	0	0	0	0	0	0	0.481358	0.485532	0.494719	0.494066	0.453175	0.491994	0.486064	0.489583	0.495591	0.495637	0.461297	0.493958	no	no	no	no,no,no
	PF3D7_0505500	4647	-0.14	0.005	31.14	34.24	51.87	48.28	31.77	30.66	27.31	24.97	62.14	31.2	29.8	33.48	1.6657	1.41005	0.479562	1.07308	0.859616	0.814416	0.736131	0.495743	-1.06021	0.101753	-0.218236	-0.296162	0.0290931	0.144753	0.0137699	0.41485	0.280206	0.251203	0.103539	0.359825	0.0577644	0.495637	0.461297	0.493958	no	no	no	no,no,no
	PF3D7_1441900	4648	-0.14	0.0051	31.33	31.76	86.12	25.74	24.91	29.61	0	26.34	0	25.22	78.62	21.26	2.7488	0.810453	Inf	0.842982	0	0.889564	1.4588	-0.303199	Inf	-0.246427	#NAME?	-0.168829	7.23939e-05	0.277811	0	0.319178	0	0.347909	0.000607382	0.489583	0	0.495637	0	0.493958	no	no	no	no,no,no
	PF3D7_0312900	4649	-0.14	0.0049	43.73	38.84	77	68.33	9.35	16.33	64.8	39.64	6.44	16.11	18.91	31.33	1.7608	1.75927	1	1.94475	6.93048	2.42743	0.816235	0.814976	0	0.959588	2.79296	1.27943	0.0176234	0.0429057	0.494719	0.0285218	2.80337e-09	0.00262954	0.0696349	0.147003	0.495591	0.105403	1.94184e-07	0.0186697	no	no	UP	no,no,UP
	PF3D7_0305900	4650	-0.14	0.0051	0	0	0	0	3.34	0	0	0	4.72	6.43	5.6	0	1	1	1	1	1	1	0	0	0	0	0	0	0.481358	0.485532	0.494719	0.494066	0.453175	0.491994	0.486064	0.489583	0.495591	0.495637	0.461297	0.493958	no	no	no	no,no,no
	PF3D7_1024000	4651	-0.14	0.0049	33.89	24.97	40.24	45.4	32.77	35.77	44.36	32	46.75	75.35	43.19	51.63	1.18737	1.81818	0.92385	0.685202	1.35368	0.894604	0.247771	0.862496	-0.114269	-0.545398	0.436884	-0.160678	0.272066	0.0346871	0.410713	0.144969	0.208279	0.35455	0.486064	0.126918	0.495591	0.350392	0.441573	0.493958	no	no	no	no,no,no
	PF3D7_1310200	4653	-0.14	0.0049	85.61	131.42	20.82	28.28	118.25	140.12	49.39	60.44	407.52	389.59	119.38	20.74	0.243196	0.215188	0.292943	0.0532355	0.417674	0.431345	-2.03981	-2.21633	-1.77131	-4.23147	-1.25955	-1.21309	2.89225e-08	2.85339e-06	0.000111788	4.74365e-17	0.00256298	0.00362532	5.14983e-07	3.3695e-05	0.00147664	2.69439e-15	0.0171066	0.0235874	DOWN	DOWN	DOWN	DOWN,DOWN,DOWN
	PF3D7_1338000	4654	-0.14	0.0046	29.07	32.83	30.5	30.08	22.31	38.49	22.46	27.32	52.64	16.38	36.29	26.13	1.04919	0.916235	0.6894	1.59524	1.00672	0.709795	0.0692782	-0.12621	-0.536587	0.673772	0.00966741	-0.494526	0.44594	0.411319	0.133753	0.0900253	0.461338	0.134256	0.486064	0.489583	0.322186	0.248829	0.46818	0.314251	no	no	no	no,no,no
	PF3D7_0114300	4655	-0.14	0.0073	1.77	2.14	11.07	8.82	0	0.9	0	0.9	2.18	4.42	5.69	8.51	1	1	1	1	1	1	0	0	0	0	0	0	0.481358	0.485532	0.494719	0.494066	0.453175	0.491994	0.486064	0.489583	0.495591	0.495637	0.461297	0.493958	no	no	no	no,no,no
	PF3D7_1313300	4656	-0.14	0.0052	58.55	47.1	79.55	54.78	57.55	87.27	56.77	33.05	67.38	56.93	61.6	25.97	1.35867	1.16306	0.914218	0.456174	0.986447	0.37871	0.442193	0.217922	-0.12939	-1.13234	-0.0196872	-1.40084	0.131521	0.313505	0.398462	0.0134439	0.436616	0.000975562	0.324094	0.489583	0.495591	0.0588755	0.461297	0.0093286	no	no	no	no,no,no
	PF3D7_0409100	4657	-0.14	0.0045	177.41	184.01	206.59	202.62	195.7	195.62	273.18	253.28	160.62	219.33	192.9	201	1.16448	1.10114	1.20097	0.916427	1.39591	1.29476	0.219683	0.138992	0.264202	-0.125908	0.481208	0.372679	0.297184	0.373319	0.285794	0.407934	0.182265	0.212241	0.486064	0.489583	0.495591	0.495637	0.40215	0.438055	no	no	no	no,no,no
	PF3D7_1210400	4658	-0.15	0.0044	28.25	25.51	21.01	20.7	32.28	35.52	38.69	41.77	22.43	27.56	24.73	35.63	0.743717	0.811446	1.10254	1.29282	1.19857	1.17596	-0.427175	-0.301432	0.140833	0.370517	0.26132	0.233836	0.120373	0.279035	0.379142	0.228466	0.330453	0.310779	0.304415	0.489583	0.495591	0.481771	0.461297	0.493958	no	no	no	no,no,no
	PF3D7_0912700	4659	-0.15	0.0044	171.34	89.43	129.49	111.09	179.95	205.31	138.21	148.17	154.49	215.2	128.13	157.85	0.755749	1.2422	0.829374	0.733504	0.768047	0.721689	-0.404021	0.312898	-0.269905	-0.447124	-0.380734	-0.470551	0.133053	0.247646	0.290761	0.193549	0.176662	0.145982	0.327303	0.489583	0.495591	0.429436	0.394434	0.333136	no	no	no	no,no,no
	PF3D7_1310500	4660	-0.15	0.0062	52.84	42.97	62.05	63.73	77.68	42.91	99.94	64.82	40.29	49.56	38.24	47.22	1.1743	1.48313	0.949119	0.952785	1.28656	1.5106	0.231801	0.568643	-0.0753393	-0.0697781	0.363519	0.595125	0.286218	0.113211	0.44263	0.451282	0.255839	0.0989838	0.486064	0.302321	0.495591	0.495637	0.461297	0.250436	no	no	no	no,no,no
	PF3D7_0927600	4661	-0.15	0.0042	62.47	78.27	54.31	52.09	88.31	93.93	30.87	35.64	178.92	159.69	63.87	35.54	0.869377	0.665517	0.356975	0.222556	0.349564	0.379431	-0.201946	-0.587453	-1.4861	-2.16776	-1.51637	-1.39809	0.281214	0.119818	0.000986144	1.06675e-05	0.000410317	0.000995611	0.486064	0.31406	0.0082372	0.000112623	0.00423746	0.00947248	no	DOWN	DOWN	no,DOWN,DOWN
	PF3D7_0606600	4662	-0.15	0.0042	48.05	53.05	35.12	36.41	53.63	63.55	45.58	60.32	25.03	50.19	38.84	54.93	0.730905	0.686334	1.55174	1.09444	0.849897	0.949174	-0.452244	-0.543018	0.633885	0.130194	-0.234639	-0.0752557	0.107631	0.139137	0.0903237	0.393177	0.268568	0.426458	0.281724	0.349379	0.24075	0.495637	0.461297	0.493958	no	no	no	no,no,no
	PF3D7_0108600	4663	-0.15	0.0043	47.51	39.39	102.22	70.58	60.07	60.24	31.67	27.62	65.3	30.81	55.93	22.39	2.15155	1.79183	0.856508	0.726712	0.527218	0.458499	1.10537	0.84143	-0.223461	-0.460544	-0.923528	-1.12501	0.00206592	0.0381554	0.324899	0.186384	0.0185948	0.00635833	0.0114037	0.135706	0.495591	0.419938	0.0737559	0.0350026	no	no	DOWN	no,no,DOWN
	PF3D7_1404700	4664	-0.15	0.0044	9.02	12.73	1.56	11.69	6.04	13.65	7.08	3.87	9.79	31.54	10.66	3.19	1	1	1	0.101141	1	1	0	0	0	-3.30555	0	0	0.481358	0.485532	0.494719	4.31501e-11	0.453175	0.491994	0.486064	0.489583	0.495591	9.76465e-10	0.461297	0.493958	no	no	no	no,no,no
	PF3D7_1240100	4665	-0.15	0.0041	659.93	656.17	106.72	175.13	644.53	873.29	234.07	528.09	616.4	1571.56	644.96	293.8	0.161714	0.266897	1.04633	0.186948	0.363164	0.604713	-2.62848	-1.90564	0.0653428	-2.41929	-1.46131	-0.725677	1.50177e-12	4.89195e-05	0.44043	1.04067e-06	0.000622167	0.0532297	6.18121e-11	0.000445293	0.495591	1.29627e-05	0.00590955	0.16125	DOWN	no	no	DOWN,no,no
	PF3D7_0611900	4666	-0.15	0.0054	132.96	155.16	123.34	116.25	127.96	169.26	131.57	145.15	124.72	71.28	178.77	164	0.927647	0.749227	1.43337	2.30079	1.02821	0.857556	-0.108352	-0.416526	0.519412	1.20213	0.0401377	-0.221696	0.369775	0.205197	0.135799	0.00865165	0.487158	0.306037	0.486064	0.456709	0.324775	0.0414346	0.48979	0.493958	no	no	no	no,no,no
	PF3D7_0104400	4667	-0.15	0.004	85.8	104.34	104.17	110.21	98.16	136.17	74.6	72.61	173.63	122.37	114.92	90.12	1.2141	1.05626	0.661867	0.736455	0.759984	0.533231	0.27989	0.0789628	-0.595386	-0.441331	-0.39596	-0.907169	0.244698	0.42105	0.109015	0.196693	0.168383	0.0220555	0.486064	0.489583	0.276803	0.434719	0.380541	0.0845727	no	no	no	no,no,no
	PF3D7_0935600	4670	-0.15	0.0039	1380.23	1384.48	198.36	153.73	1162.66	1581.12	445.63	956.46	346.7	926.22	485.77	320.88	0.143715	0.111038	1.40112	0.34644	0.383285	0.604926	-2.79872	-3.17087	0.486586	-1.52932	-1.38351	-0.72517	5.57835e-14	3.84344e-11	0.15133	0.00137564	0.00109601	0.0533505	2.85451e-12	1.51116e-09	0.349555	0.00888921	0.00907481	0.161444	DOWN	no	no	DOWN,no,no
	PF3D7_0207400	4671	-0.15	0.0039	42.67	87.67	21	15.52	41.72	64	11.42	32.45	260.87	103.78	34.8	16.92	0.492149	0.177027	0.1334	0.163037	0.27373	0.507031	-1.02283	-2.49795	-2.90617	-2.61673	-1.86918	-0.979853	0.00303697	1.54329e-07	6.64314e-10	1.41945e-07	2.09449e-05	0.0149009	0.0158547	2.37558e-06	4.60159e-08	2.01562e-06	0.000455812	0.0636847	DOWN	DOWN	DOWN	DOWN,DOWN,DOWN
	PF3D7_1309700	4672	-0.15	0.0039	5.59	4.97	5.45	6.83	4.91	3.67	5.99	9.41	2.49	4.32	4.99	5.6	1	1	1	1	1	1	0	0	0	0	0	0	0.481358	0.485532	0.494719	0.494066	0.453175	0.491994	0.486064	0.489583	0.495591	0.495637	0.461297	0.493958	no	no	no	no,no,no
	PF3D7_0612000	4673	-0.15	0.0039	58.77	61.29	59.21	42.28	66.07	46.98	53.38	36.26	150.02	39.13	64.32	32.71	1.00749	0.689835	0.428743	0.835932	0.807931	0.771818	0.010761	-0.535676	-1.22182	-0.258543	-0.307696	-0.373668	0.492671	0.142522	0.00551549	0.31071	0.219857	0.200179	0.494412	0.355835	0.0292511	0.495637	0.459282	0.420805	no	no	no	no,no,no
	PF3D7_1400200	4674	-0.15	0.0037	12.1	17.78	58.92	71.27	3.68	7.41	62.51	42.83	0.93	0	3.25	2.43	4.86942	4.00844	1	1	16.9864	5.78003	2.28375	2.00304	0	0	4.08631	2.53108	1.14994e-09	1.52697e-05	0.494719	0.494066	0	1.50835e-08	2.66599e-08	0.000154053	0.495591	0.495637	0	9.21231e-07	UP	no	UP	UP,no,UP
	PF3D7_0918700	4675	-0.15	0.0037	98.21	132.77	9.68	14.1	89.64	133.61	20.54	73.8	94.8	213.15	59.84	24	0.0985643	0.106199	0.631224	0.112597	0.229139	0.552354	-3.34279	-3.23516	-0.663777	-3.15076	-2.12571	-0.856335	3.96304e-19	1.57632e-11	0.0845977	3.11266e-10	1.71768e-06	0.0286276	3.41062e-17	7.16281e-10	0.229911	6.38264e-09	6.79624e-05	0.102784	DOWN	no	no	DOWN,no,no
	PF3D7_0507400	4676	-0.15	0.0036	51.01	165.19	18.93	4.61	45.72	85.17	8.98	45.71	152.76	192.42	48.01	5.31	0.371104	0.0279073	0.314284	0.0275959	0.196413	0.536691	-1.43011	-5.16322	-1.66986	-5.1794	-2.34804	-0.897836	6.73603e-05	1.23329e-26	0.000251994	1.26625e-24	1.55863e-07	0.0231565	0.000573623	1.94586e-24	0.00285572	2.24759e-22	8.35189e-06	0.0876859	DOWN	DOWN	DOWN	DOWN,DOWN,DOWN
	PF3D7_1147300	4677	-0.15	0.0036	43.44	49.23	75.04	77.72	94.06	79.67	45.05	37.51	94.17	84.7	57.56	57.88	1.72744	1.57871	0.611235	0.683353	0.47895	0.470817	0.788636	0.658748	-0.710201	-0.549297	-1.06205	-1.08676	0.0210396	0.0814244	0.0705278	0.143227	0.00868983	0.00802928	0.0804171	0.236326	0.200371	0.346922	0.041723	0.0406836	no	no	DOWN	no,no,DOWN
	PF3D7_0826400	4678	-0.15	0.0038	28.51	42.07	20.94	22.73	46.66	41.96	30.34	34.79	134.06	62.5	30.63	18.07	0.734479	0.54029	0.22848	0.28912	0.650236	0.829123	-0.445207	-0.888194	-2.12986	-1.79026	-0.620965	-0.270342	0.111105	0.0362112	4.4866e-06	0.000226025	0.0749942	0.269612	0.288163	0.130805	0.000109556	0.00182361	0.211608	0.493958	no	DOWN	no	no,DOWN,no
	PF3D7_1234200	4679	-0.15	0.0034	10.58	12.86	22.27	25.01	14.53	15.87	15.84	11.88	19.39	13.89	14.43	18.75	2.10491	1.94479	1	1	1	1	1.07376	0.959614	0	0	0	0	0.00268001	0.0218806	0.494719	0.494066	0.453175	0.491994	0.0142266	0.0889634	0.495591	0.495637	0.461297	0.493958	UP	no	no	UP,no,no
	PF3D7_1236700	4680	-0.15	0.0035	22.27	21.28	40.23	28.42	16.29	14.13	38.06	28.29	33.63	38.65	42.61	48.97	1.80647	1.33553	1.26702	1.26701	2.3364	2.00212	0.85317	0.417408	0.341443	0.34143	1.22429	1.00153	0.0138008	0.184708	0.233541	0.246143	0.00641128	0.0146214	0.057218	0.424781	0.470143	0.495637	0.0331961	0.0627327	no	no	UP	no,no,UP
	PF3D7_0625300	4681	-0.15	0.0034	5.17	8.68	11.12	15.28	8.17	9.37	8.89	7.65	24.03	12.86	8.46	11.67	1	1	0.35206	1	1	1	0	0	-1.50611	0	0	0	0.481358	0.485532	0.000855756	0.494066	0.453175	0.491994	0.486064	0.489583	0.00728903	0.495637	0.461297	0.493958	no	no	no	no,no,no
	PF3D7_1228000	4682	-0.15	0.0035	25.72	26.68	59.16	47.29	52.56	38.89	61.13	17.82	64.79	38.45	32.26	33.89	2.30016	1.77249	0.497916	0.881404	1.16305	0.458215	1.20173	0.825776	-1.00602	-0.182124	0.217915	-1.1259	0.000898159	0.0409115	0.0182877	0.36562	0.364573	0.00632328	0.00560609	0.142475	0.0718354	0.495637	0.461297	0.034904	no	no	no	no,no,no
	PF3D7_1229600	4683	-0.15	0.0033	28.08	32.63	36.1	41.99	33.8	43.13	20.36	24.82	60.16	40.81	26.86	27.9	1.28561	1.28685	0.446476	0.683656	0.602367	0.57547	0.362456	0.363847	-1.16335	-0.548658	-0.731286	-0.797189	0.18168	0.215628	0.00777204	0.143512	0.0470235	0.0382456	0.411624	0.473065	0.0380562	0.347463	0.149381	0.126373	no	no	no	no,no,no
	PF3D7_0513300	4684	-0.15	0.0034	2456.9	1434.36	4713.3	5646.14	941.55	691.26	2301.11	2773.82	1308.02	573.55	2438.18	3611.81	1.91839	3.93635	1.86402	6.29729	2.44396	4.0127	0.939898	1.97686	0.89842	2.65473	1.28922	2.00457	0.0075164	1.9327e-05	0.0292497	8.1002e-08	0.00430849	5.83165e-06	0.0342391	0.000189598	0.103191	1.20128e-06	0.0247432	0.000199541	UP	no	UP	UP,no,UP
	PF3D7_0918300	4685	-0.15	0.0032	250.06	186.4	329.26	318.15	197.17	205.69	366.65	325.04	168.33	150.05	262.15	349.38	1.31672	1.70681	1.55736	2.32842	1.85956	1.58024	0.396953	0.771305	0.6391	1.21935	0.894963	0.660146	0.158669	0.0517828	0.0885609	0.00788717	0.0369217	0.0763288	0.373803	0.16933	0.237837	0.0385583	0.12358	0.209241	no	no	no	no,no,no
	PF3D7_1006200	4686	-0.15	0.0033	2673.03	3283.38	5210.87	4703.85	1205.59	1946.48	3073.02	4618.06	2339.17	966.69	2956.56	3301.61	1.94942	1.43262	1.26394	3.41538	2.54898	2.37252	0.963048	0.51866	0.337923	1.77204	1.34992	1.24642	0.00634005	0.134257	0.235801	0.000231255	0.00292474	0.00328196	0.0297459	0.340633	0.472935	0.00185527	0.018964	0.0218797	no	no	UP	no,no,UP
	PF3D7_0805700	4687	-0.15	0.0032	18.21	25.08	6.28	8.56	23.07	19.4	6.63	8.52	59.65	37.39	15.77	3.5	1	0.341308	0.264376	0.0936079	0.287386	1	0	-1.55085	-1.91934	-3.41723	-1.79894	0	0.481358	0.000778599	3.16287e-05	9.80389e-12	3.9523e-05	0.491994	0.486064	0.0051245	0.000537878	2.36962e-10	0.000748302	0.493958	no	DOWN	no	no,DOWN,no
	PF3D7_1013600	4688	-0.15	0.0031	9.02	13.58	13.96	12.69	19.79	10.94	7.03	9.48	28.33	19.2	10.52	10.89	1	1	0.371338	1	1	1	0	0	-1.4292	0	0	0	0.481358	0.485532	0.00146317	0.494066	0.453175	0.491994	0.486064	0.489583	0.0109758	0.495637	0.461297	0.493958	no	no	no	no,no,no
	PF3D7_0916400	4689	-0.15	0.0031	1.9	1.84	1.52	2.2	3.11	1.67	1.49	2.43	2.56	4.68	1.64	2.36	1	1	1	1	1	1	0	0	0	0	0	0	0.481358	0.485532	0.494719	0.494066	0.453175	0.491994	0.486064	0.489583	0.495591	0.495637	0.461297	0.493958	no	no	no	no,no,no
	PF3D7_1029300	4690	-0.15	0.0031	18.76	27.55	59.33	56.93	22.12	26.2	26.01	26.97	27.47	19.43	25.56	34.17	3.16258	2.06642	0.93047	1.75862	1.17586	1.02939	1.6611	1.04714	-0.103969	0.814444	0.233715	0.0417887	7.34569e-06	0.0140114	0.41911	0.0528972	0.352011	0.471406	7.88724e-05	0.0615505	0.495591	0.168417	0.461297	0.493958	UP	no	no	UP,no,no
	PF3D7_1325900	4691	-0.15	0.0031	8.27	12.64	7.07	4.88	12.29	15.37	3.93	7.51	23.72	14.08	9.47	4.7	1	1	0.399241	1	1	1	0	0	-1.32467	0	0	0	0.481358	0.485532	0.00291858	0.494066	0.453175	0.491994	0.486064	0.489583	0.018078	0.495637	0.461297	0.493958	no	no	no	no,no,no
	PF3D7_1200600	4692	-0.15	0.0031	1061.75	1210.57	932.06	612.98	72.69	53.81	120.91	118.17	14.55	58.93	22.12	59.58	0.877853	0.506357	1.52027	1.01103	1.66336	2.19606	-0.187949	-0.981775	0.604332	0.0158259	0.734105	1.13492	0.293794	0.0233202	0.100807	0.48165	0.0742091	0.00669478	0.486064	0.0937431	0.262172	0.495637	0.20981	0.0360439	no	no	no	no,no,no
	PF3D7_0602500	4693	-0.15	0.0031	37.66	35.81	100.87	99.15	21.38	21.19	54.55	46.5	26.62	16.83	55.25	69.51	2.67844	2.76878	2.07551	4.13012	2.55145	2.19443	1.42139	1.46925	1.05346	2.04619	1.35132	1.13385	0.000107293	0.0010776	0.0133406	2.66139e-05	0.0028982	0.00673897	0.000865657	0.00686182	0.0563828	0.000262899	0.018835	0.0361184	UP	UP	UP	UP,UP,UP
	PF3D7_0210300	4694	-0.15	0.0032	26.76	36.65	47.39	37.73	22.6	36.54	22.38	26.28	63.79	29.04	40.65	34.09	1.77093	1.02947	0.637247	1.1739	0.990265	0.719212	0.824505	0.0418989	-0.650075	0.231307	-0.0141127	-0.475511	0.0166969	0.451161	0.0891285	0.319178	0.441295	0.143501	0.066929	0.489583	0.23891	0.495637	0.461297	0.329593	no	no	no	no,no,no
	PF3D7_0714000	4695	-0.15	0.0035	2625.21	3422.19	1919.12	1849.44	2001.66	2905.44	1873.58	2617.59	8486.02	4574.04	2658.35	1908.88	0.731035	0.540426	0.313262	0.417329	0.936013	0.900927	-0.451988	-0.887831	-1.67456	-1.26074	-0.0953994	-0.150518	0.107755	0.0362707	0.000242915	0.00683571	0.374207	0.362891	0.281921	0.130805	0.00278739	0.0342087	0.461297	0.493958	no	DOWN	no	no,DOWN,no
	PF3D7_1029600	4696	-0.15	0.003	1115.76	698.12	1728.2	1649.93	845.12	623.51	966.01	975.79	671.7	564.35	1228.96	1402.42	1.5489	2.36339	1.82963	2.48502	1.14304	1.56499	0.631243	1.24086	0.871549	1.31326	0.192882	0.646158	0.0528611	0.00470625	0.0331975	0.0046767	0.384773	0.0808349	0.165155	0.0242619	0.113729	0.0251082	0.461297	0.218147	no	no	no	no,no,no
	PF3D7_1411600	4697	-0.15	0.003	4.41	5.18	5.43	5.35	4.06	3.14	3.32	2	4.08	3.19	4.18	3.12	1	1	1	1	1	1	0	0	0	0	0	0	0.481358	0.485532	0.494719	0.494066	0.453175	0.491994	0.486064	0.489583	0.495591	0.495637	0.461297	0.493958	no	no	no	no,no,no
	PF3D7_0936800	4698	-0.15	0.003	2047.84	1309.78	2854.16	2359.21	959.91	588.79	6185.54	7424.44	186.34	1144.67	2403.65	3969.34	1.39374	1.80123	12.8993	3.46767	6.44387	12.6097	0.478963	0.848979	3.68922	1.79397	2.68793	3.65646	0.111956	0.0368813	5.44009e-15	0.000196519	1.04429e-08	5.55112e-16	0.289314	0.132251	9.08816e-13	0.00161772	6.59062e-07	7.69033e-14	no	UP	UP	no,UP,UP
	PF3D7_0222100	4699	-0.15	0.003	1.52	1.62	20.98	16	0	0	5.73	5.21	0	4.49	8.62	15.07	13.8026	1	1	1	1	1	3.78687	0	0	0	0	0	0	0.485532	0.494719	0.494066	0.453175	0.491994	0	0.489583	0.495591	0.495637	0.461297	0.493958	no	no	no	no,no,no
	PF3D7_1110700	4700	-0.15	0.003	63.24	117.58	26.07	24.15	66.87	93.52	46.51	37.1	210.98	115.76	54.42	24.46	0.412239	0.205392	0.257939	0.211299	0.695529	0.396707	-1.27845	-2.28355	-1.9549	-2.24264	-0.523818	-1.33386	0.000315683	1.46499e-06	2.30395e-05	5.46815e-06	0.108832	0.00158669	0.00224979	1.83285e-05	0.000418097	6.13226e-05	0.276855	0.0130229	DOWN	DOWN	no	DOWN,DOWN,no
	PF3D7_0419700	4701	-0.15	0.0031	22.58	33.5	10.37	6.79	43.77	25.45	13.09	25.32	113.18	91.26	17.83	7.79	0.459256	0.202687	0.157537	0.0853605	0.299063	0.994892	-1.12263	-2.30268	-2.66624	-3.55029	-1.74148	-0.00738825	0.0013196	1.20771e-06	1.33218e-08	1.57652e-12	6.53988e-05	0.485521	0.00784848	1.545e-05	6.94202e-07	4.24389e-11	0.00109633	0.493958	DOWN	DOWN	no	DOWN,DOWN,no
	PF3D7_1359800	4702	-0.15	0.0032	10.71	17.09	3.14	3.13	24.78	12.43	2.98	6.41	38.89	31.73	13.48	3.54	1	1	0.346619	0.111566	0.120258	1	0	0	-1.52858	-3.16403	-3.05579	0	0.481358	0.485532	0.000728303	2.6372e-10	1.76105e-11	0.491994	0.486064	0.489583	0.00638389	5.48693e-09	1.61335e-09	0.493958	no	DOWN	no	no,DOWN,no
	PF3D7_0211200	4703	-0.15	0.0029	33.8	17.21	77.08	60.62	25.25	25.5	31.86	21.15	70.23	35	72.41	53.96	2.28047	3.52237	1.03104	1.54171	1.26178	0.829412	1.18933	1.81655	0.0441015	0.624535	0.335463	-0.26984	0.00100314	7.69808e-05	0.458005	0.106801	0.275421	0.269977	0.0061665	0.000670631	0.495591	0.28163	0.461297	0.493958	UP	no	no	UP,no,no
	PF3D7_0301900	4704	-0.15	0.0029	0	0	1.07	0	0	0	0	1.4	0	1.41	2.01	0	1	1	1	1	1	1	0	0	0	0	0	0	0.481358	0.485532	0.494719	0.494066	0.453175	0.491994	0.486064	0.489583	0.495591	0.495637	0.461297	0.493958	no	no	no	no,no,no
	PF3D7_0213900	4705	-0.15	0.0029	29.53	35.04	36.01	53.97	29.88	36.56	38.22	59.53	13.28	19.58	27.98	35.2	1.21944	1.54024	2.10693	1.79775	1.27912	1.62828	0.286216	0.623155	1.07514	0.846195	0.355148	0.703351	0.239488	0.0930658	0.0118648	0.0464922	0.261605	0.063614	0.486064	0.260529	0.0524299	0.152469	0.461297	0.183508	no	no	no	no,no,no
	PF3D7_1205000	4706	-0.15	0.0028	40.27	60.61	14.17	12.93	52.77	78.23	21.59	25.22	94.86	85.54	30.54	20.23	0.351875	0.213331	0.321948	0.236498	0.409134	0.322383	-1.50687	-2.22883	-1.6351	-2.0801	-1.28935	-1.63315	2.90908e-05	2.52416e-06	0.000329683	2.27153e-05	0.00210183	0.000154311	0.000267372	3.01202e-05	0.00352655	0.00022836	0.014923	0.00267221	DOWN	DOWN	DOWN	DOWN,DOWN,DOWN
	PF3D7_0609000	4707	-0.15	0.0028	9.55	11.77	11.89	10.36	10.6	11.13	9.15	15.9	8.97	16.17	9.65	20.03	1	1	1	1.23871	1	1	0	0	0	0.308843	0	0	0.481358	0.485532	0.494719	0.266787	0.453175	0.491994	0.486064	0.489583	0.495591	0.495637	0.461297	0.493958	no	no	no	no,no,no
	PF3D7_1027000	4708	-0.15	0.0028	5.34	5.02	4.18	4.29	4.04	6.6	2.28	3.66	4	3.01	3.15	3.31	1	1	1	1	1	1	0	0	0	0	0	0	0.481358	0.485532	0.494719	0.494066	0.453175	0.491994	0.486064	0.489583	0.495591	0.495637	0.461297	0.493958	no	no	no	no,no,no
	PF3D7_1106400	4709	-0.15	0.0029	0	0	0	7.38	4.65	0	0	0	0	0	0	0	1	1	1	1	1	1	0	0	0	0	0	0	0.481358	0.485532	0.494719	0.494066	0.453175	0.491994	0.486064	0.489583	0.495591	0.495637	0.461297	0.493958	no	no	no	no,no,no
	PF3D7_0629000	4710	-0.15	0.0027	0	0	0	0.99	0	0	0	0	0	0	0	0	1	1	1	1	1	1	0	0	0	0	0	0	0.481358	0.485532	0.494719	0.494066	0.453175	0.491994	0.486064	0.489583	0.495591	0.495637	0.461297	0.493958	no	no	no	no,no,no
	PF3D7_1224500	4711	-0.15	0.0027	103.26	114.23	81.27	75.53	132.72	138.82	58.72	47.98	218.99	112.78	97.63	55.43	0.787042	0.66121	0.445819	0.491488	0.442435	0.345627	-0.345487	-0.59682	-1.16547	-1.02477	-1.17646	-1.53271	0.1691	0.116	0.00767767	0.0226701	0.0043691	0.000352934	0.3906	0.308032	0.0377242	0.0883171	0.0249677	0.00478441	no	DOWN	DOWN	no,DOWN,DOWN
	PF3D7_0928800	4713	-0.15	0.0027	11.02	11.88	20.78	22.4	17.06	17.01	10.98	10.19	15.62	15.73	13.54	15.26	1.88566	1.88552	1	1	1	1	0.915071	0.914964	0	0	0	0	0.00898771	0.0271624	0.494719	0.494066	0.453175	0.491994	0.039883	0.105384	0.495591	0.495637	0.461297	0.493958	no	no	no	no,no,no
	PF3D7_1002100	4714	-0.15	0.0025	888.47	991.53	148.52	126.28	856.17	1148.32	341.54	609.5	261.92	724.31	305.09	219.92	0.167164	0.127359	1.16482	0.303627	0.398916	0.530775	-2.58067	-2.97303	0.220109	-1.71963	-1.32584	-0.913827	3.65462e-12	5.35785e-10	0.317924	0.000377626	0.00164034	0.0212975	1.39317e-10	1.61875e-08	0.495591	0.00284471	0.012523	0.0821246	DOWN	no	DOWN	DOWN,no,DOWN
	PF3D7_0413500	4715	-0.15	0.0027	68.05	87.24	41.14	33.98	85.2	80.2	33.28	40.81	327.8	139.01	42.96	26.29	0.604555	0.3895	0.131056	0.189123	0.39061	0.508853	-0.726053	-1.3603	-2.93175	-2.4026	-1.3562	-0.97468	0.0249271	0.00279749	4.75622e-10	1.22333e-06	0.00132896	0.0153342	0.0919988	0.0156088	3.50849e-08	1.50727e-05	0.010484	0.0652179	DOWN	DOWN	DOWN	DOWN,DOWN,DOWN
	PF3D7_1209400	4716	-0.15	0.0025	68.16	122.51	49.49	41.89	80.09	137.11	41.64	70.95	228.85	304.37	88.98	45.99	0.726086	0.341931	0.388814	0.151099	0.519915	0.517468	-0.461788	-1.54822	-1.36285	-2.72643	-0.943652	-0.950459	0.103044	0.000793258	0.00227959	4.40497e-08	0.0167301	0.0175095	0.271345	0.00520289	0.0150036	6.70784e-07	0.0681685	0.0719468	no	DOWN	DOWN	no,DOWN,DOWN
	PF3D7_1330700	4717	-0.15	0.0025	16.84	20.41	21.76	20.66	11	16.61	9.59	8.65	25.84	12.13	14.04	9.48	1.29216	1.01225	0.543344	1	1	1	0.369786	0.0175641	-0.880063	0	0	0	0.176623	0.471096	0.0338444	0.494066	0.453175	0.491994	0.404045	0.489583	0.115038	0.495637	0.461297	0.493958	no	no	no	no,no,no
	PF3D7_0617500	4718	-0.15	0.0025	14.15	6.42	9.7	12.37	3.09	2.7	5.02	1.81	1.33	1.48	2.61	4.26	1	1	1	1	1	1	0	0	0	0	0	0	0.481358	0.485532	0.494719	0.494066	0.453175	0.491994	0.486064	0.489583	0.495591	0.495637	0.461297	0.493958	no	no	no	no,no,no
	PF3D7_1356400	4719	-0.15	0.0025	12.81	19	23.92	19.39	22.97	23.88	15.44	16.9	29.93	19.2	19.09	15.56	1.86729	1	0.637822	1	0.672181	0.707705	0.900947	0	-0.648775	0	-0.573078	-0.49878	0.0099327	0.485532	0.0895674	0.494066	0.0905087	0.132245	0.0434651	0.489583	0.239747	0.495637	0.241925	0.310778	no	no	no	no,no,no
	PF3D7_0726500	4720	-0.15	0.0024	123.58	126.23	92.16	88.77	124.44	138.55	104.37	124.53	107.96	113.04	96.45	120.59	0.745752	0.70324	0.893386	1.06679	0.838717	0.898809	-0.423233	-0.507911	-0.162644	0.0932769	-0.253743	-0.153913	0.122469	0.155825	0.371884	0.421363	0.255327	0.360096	0.307391	0.377436	0.495591	0.495637	0.461297	0.493958	no	no	no	no,no,no
	PF3D7_1364200	4721	-0.15	0.0024	24.54	26.58	18.59	14.7	27.13	33.48	27.68	32.96	25.78	44.85	21.67	22.74	0.757539	0.553047	0.840574	0.507023	1.02027	0.984468	-0.400608	-0.854525	-0.250553	-0.979876	0.0289549	-0.0225833	0.134997	0.0420857	0.304782	0.0278648	0.47767	0.472223	0.330368	0.145031	0.495591	0.103513	0.481912	0.493958	no	no	no	no,no,no
	PF3D7_0511500	4722	-0.15	0.0024	29.95	45.35	39.02	50.89	30.1	37.8	45.47	79.26	24.55	55.26	27.19	64.03	1.30284	1.12216	1.10754	1.1587	1.51063	2.09683	0.381658	0.16628	0.147353	0.212512	0.595152	1.06821	0.168625	0.352203	0.373965	0.332501	0.125209	0.00999118	0.389821	0.489583	0.495591	0.495637	0.305756	0.0476954	no	no	no	no,no,no
	PF3D7_1453400	4724	-0.15	0.0024	1.51	0.81	1.38	0.99	3.27	1.95	1.07	3.2	1.85	2.29	2.59	1.98	1	1	1	1	1	1	0	0	0	0	0	0	0.481358	0.485532	0.494719	0.494066	0.453175	0.491994	0.486064	0.489583	0.495591	0.495637	0.461297	0.493958	no	no	no	no,no,no
	PF3D7_0402200	4725	-0.15	0.0024	51.78	85.39	10.01	11.3	110.86	153.6	19.89	67.75	161.82	483.76	51.06	22.96	0.193318	0.132334	0.315536	0.0474616	0.179415	0.441081	-2.37095	-2.91774	-1.66412	-4.3971	-2.47862	-1.18089	1.50268e-10	1.08668e-09	0.000263509	2.88731e-18	3.44126e-08	0.0044697	4.24639e-09	3.08696e-08	0.00294053	2.10256e-16	2.10176e-06	0.0275058	DOWN	DOWN	DOWN	DOWN,DOWN,DOWN
	PF3D7_0616200	4726	-0.15	0.0023	56.5	68.79	62.92	59.47	57.71	81.72	46.03	41.02	139.4	88.51	57.91	50.21	1.11363	0.864515	0.415423	0.567281	0.797609	0.501958	0.155268	-0.210037	-1.26735	-0.817866	-0.326247	-0.994362	0.358427	0.345638	0.00418306	0.0554265	0.208348	0.0137415	0.486064	0.489583	0.023631	0.174224	0.441573	0.060086	no	no	no	no,no,no
	PF3D7_1147400	4727	-0.15	0.0025	167.57	388.92	92.28	70.72	33.08	98.2	13.38	71.75	387.72	16.46	105.65	71.92	0.550695	0.181837	0.27249	4.36938	0.404474	0.730652	-0.860674	-2.45928	-1.87572	2.12743	-1.30588	-0.452744	0.0102742	2.34859e-07	4.63185e-05	1.32964e-05	0.0018799	0.155123	0.0447526	3.47395e-06	0.000716864	0.000138069	0.0139579	0.348536	DOWN	no	no	DOWN,no,no
	PF3D7_0922200	4728	-0.15	0.0023	2041.01	2360.25	2785.96	2164.52	1197.98	1329.7	1581.55	2165.14	3295.35	1251.21	1681.13	1876.43	1.36499	0.917072	0.510152	1.49969	1.32018	1.62829	0.448891	-0.124893	-0.971	0.584667	0.400735	0.70336	0.127791	0.412377	0.0218356	0.121954	0.231031	0.0636116	0.317358	0.489583	0.0825191	0.309729	0.461297	0.183508	no	no	no	no,no,no
	PF3D7_0318600	4729	-0.16	0.0022	42.56	49.05	40.36	30.52	49.15	57.89	55.64	58.7	66	96.03	38.79	46.23	0.948308	0.622222	0.587727	0.481412	1.13204	1.01399	-0.076572	-0.684498	-0.766781	-1.05466	0.178931	0.0200463	0.401815	0.084389	0.0558963	0.0196857	0.396171	0.490438	0.486064	0.243191	0.169096	0.0796971	0.461297	0.493958	no	no	no	no,no,no
	PF3D7_1319200	4730	-0.16	0.0024	10.46	8.02	9.2	6.35	12.56	15.43	11.42	9.78	5.65	5.33	8.49	6.5	1	1	1	1	1	1	0	0	0	0	0	0	0.481358	0.485532	0.494719	0.494066	0.453175	0.491994	0.486064	0.489583	0.495591	0.495637	0.461297	0.493958	no	no	no	no,no,no
	PF3D7_1126500	4731	-0.16	0.0022	52.85	44.38	63.18	57.63	44.7	39.45	80.06	66.48	22.21	60.04	38.41	70.93	1.19546	1.29856	1.7294	1.18138	1.79105	1.68517	0.257564	0.37691	0.790273	0.240472	0.840807	0.752895	0.263562	0.207822	0.0478777	0.312764	0.0472334	0.0511327	0.486064	0.461105	0.149749	0.495637	0.149954	0.157161	no	no	no	no,no,no
	PF3D7_1302000	4732	-0.16	0.0022	404.25	343.54	190.61	249.54	266.29	245.99	486.29	546.02	70.48	292.8	302.37	409.77	0.471515	0.726378	4.29015	1.39949	1.82617	2.21968	-1.08462	-0.461207	2.10103	0.484899	0.868819	1.15035	0.00182635	0.179992	5.24715e-06	0.16628	0.0416435	0.00608547	0.0102322	0.416947	0.000123667	0.387331	0.135756	0.0342726	no	no	no	no,no,no
	PF3D7_1143300	4733	-0.16	0.0021	314.71	247.12	347.49	443.18	255.08	224.03	663.46	483.75	159.2	264.12	381.12	465.64	1.10416	1.79338	2.39397	1.76299	2.60099	2.15931	0.142948	0.842681	1.2594	0.818021	1.37906	1.11057	0.370631	0.0379418	0.00406289	0.0521423	0.00241513	0.00776567	0.486064	0.13529	0.0231235	0.16664	0.0164307	0.0398816	no	no	UP	no,no,UP
	PF3D7_0216400	4734	-0.16	0.0022	5.62	5.11	4.21	4.57	2.13	4.79	2.5	3.44	11.06	6.41	4.15	3.96	1	1	1	1	1	1	0	0	0	0	0	0	0.481358	0.485532	0.494719	0.494066	0.453175	0.491994	0.486064	0.489583	0.495591	0.495637	0.461297	0.493958	no	no	no	no,no,no
	PF3D7_1019900	4736	-0.16	0.0021	98.46	119.77	46.75	49.25	86.47	87.1	38.18	83.28	248.27	256.77	117.22	74.69	0.474812	0.411205	0.472147	0.290883	0.44154	0.956142	-1.07457	-1.28207	-1.08269	-1.78149	-1.17938	-0.0647027	0.00198719	0.00453783	0.0121994	0.000241137	0.00429004	0.435568	0.0110227	0.0234744	0.0534252	0.00192368	0.0247134	0.493958	DOWN	DOWN	no	DOWN,DOWN,no
	PF3D7_1121000	4737	-0.16	0.0029	45.1	58.14	24.58	26.93	65.63	73.17	31.54	32.12	69.36	55.72	63.54	26.51	0.545011	0.463192	0.91609	0.475772	0.480573	0.438978	-0.875643	-1.11032	-0.126439	-1.07166	-1.05717	-1.18778	0.00924515	0.0120733	0.400846	0.0181417	0.00893782	0.00427539	0.0407842	0.0545556	0.495591	0.0747313	0.042733	0.0265401	DOWN	no	DOWN	DOWN,no,DOWN
	PF3D7_1016000	4738	-0.16	0.002	11.34	12.1	4.69	4.62	17.83	20.68	5.02	6.89	33.22	69.06	12	2.83	1	1	0.361228	0.0409789	1	0.333172	0	0	-1.46902	-4.60898	0	-1.58566	0.481358	0.485532	0.00111171	6.90246e-20	0.453175	0.000229494	0.486064	0.489583	0.00898221	7.26037e-18	0.461297	0.0035239	no	DOWN	no	no,DOWN,no
	PF3D7_0531400	4739	-0.16	0.002	4.53	3.15	2.3	3.31	6.1	2.54	5.55	4.94	1.57	5.22	3.16	7.1	1	1	1	1	1	1	0	0	0	0	0	0	0.481358	0.485532	0.494719	0.494066	0.453175	0.491994	0.486064	0.489583	0.495591	0.495637	0.461297	0.493958	no	no	no	no,no,no
	PF3D7_0106000	4740	-0.16	0.002	21.16	22.93	8.09	11.37	23.24	20.74	13.85	16.41	78.87	49.95	17.44	7.31	0.382325	0.495857	0.221123	0.146346	0.595955	0.791225	-1.38713	-1.012	-2.17708	-2.77254	-0.746724	-0.337841	0.00010597	0.0200884	2.82239e-06	2.65771e-08	0.0438839	0.222948	0.000858648	0.0827426	7.2869e-05	4.2167e-07	0.141311	0.454866	DOWN	DOWN	no	DOWN,DOWN,no
	PF3D7_1337800	4741	-0.16	0.002	76.64	89.56	9.11	12.79	88.19	108.68	18.96	41.07	110.95	322.21	67.22	18.51	0.118867	0.142809	0.605858	0.057447	0.21499	0.377898	-3.07257	-2.80784	-0.722947	-4.12162	-2.21766	-1.40393	1.84164e-16	4.26829e-09	0.0669984	2.86555e-16	6.53602e-07	0.000953422	1.41358e-14	9.89548e-08	0.192977	1.37935e-14	2.9232e-05	0.00922562	DOWN	no	DOWN	DOWN,no,DOWN
	PF3D7_0934400	4742	-0.16	0.002	134.67	191.38	206.17	172.57	68.61	144.36	82.44	116.04	200.45	63.63	132.21	115.51	1.53093	0.901714	0.659566	1.81534	1.20157	0.803824	0.614406	-0.149258	-0.600411	0.860239	0.264926	-0.315049	0.0578217	0.392922	0.107065	0.0438651	0.327676	0.23817	0.176479	0.489583	0.273317	0.14596	0.461297	0.477516	no	no	no	no,no,no
	PF3D7_0514100	4743	-0.16	0.0018	7.1	7.59	9.27	7.63	10.64	12.18	4.57	4.64	13.47	8.33	7.48	3.43	1	1	1	1	1	1	0	0	0	0	0	0	0.481358	0.485532	0.494719	0.494066	0.453175	0.491994	0.486064	0.489583	0.495591	0.495637	0.461297	0.493958	no	no	no	no,no,no
	PF3D7_1366300	4744	-0.16	0.0018	31.76	32.16	42.78	42.33	34.13	32.74	52.03	59.7	18.79	40.27	30.63	55.23	1.34698	1.31623	1.63012	1.37149	1.52447	1.82346	0.429726	0.396413	0.70498	0.455747	0.608303	0.866677	0.13866	0.196485	0.0684502	0.180987	0.119532	0.0297868	0.336577	0.443399	0.196238	0.410874	0.297259	0.106141	no	no	no	no,no,no
	PF3D7_1008600	4745	-0.16	0.0032	4.18	12.5	1.15	1.45	5.37	10.11	4.18	4.54	8.16	7.61	4.75	1.66	1	1	1	1	1	1	0	0	0	0	0	0	0.481358	0.485532	0.494719	0.494066	0.453175	0.491994	0.486064	0.489583	0.495591	0.495637	0.461297	0.493958	no	no	no	no,no,no
	PF3D7_1213300	4746	-0.16	0.002	56.92	53.68	25.56	4	106.15	131.84	40.91	16.31	49.69	26.2	71.65	19.41	0.449051	0.0745156	1.44194	0.74084	0.385398	0.123711	-1.15505	-3.74631	0.528011	-0.432767	-1.37558	-3.01496	0.000992761	7.13123e-15	0.131918	0.201396	0.00115948	1.53004e-11	0.00611592	6.7509e-13	0.319506	0.440463	0.00944881	1.42469e-09	DOWN	no	DOWN	DOWN,no,DOWN
	PF3D7_0419600	4747	-0.16	0.0019	997.23	1067.28	996.88	967.88	807.88	900.78	1016.37	1162.6	921.53	690.17	859.36	1004.26	0.999649	0.906866	0.932536	1.45509	1.25807	1.29066	-0.000506435	-0.141039	-0.100769	0.541109	0.331213	0.368108	0.480825	0.399458	0.421726	0.140167	0.27845	0.215165	0.486064	0.489583	0.495591	0.341255	0.461297	0.441928	no	no	no	no,no,no
	PF3D7_1246100	4748	-0.16	0.002	23.61	25.66	10.84	8.81	36.86	47.68	18.46	15.94	18.94	24.29	28.8	19.28	0.459127	0.343336	1.52059	0.793742	0.500814	0.334312	-1.12303	-1.54231	0.604632	-0.333257	-0.997654	-1.58073	0.00131498	0.000827118	0.100696	0.260811	0.0124976	0.000239001	0.00783746	0.00540003	0.262004	0.495637	0.0544791	0.00362589	DOWN	no	DOWN	DOWN,no,DOWN
	PF3D7_0300900	4749	-0.16	0.0021	0	0	2.89	1.44	0	0	0	0	0	0	1.55	3.25	1	1	1	1	1	1	0	0	0	0	0	0	0.481358	0.485532	0.494719	0.494066	0.453175	0.491994	0.486064	0.489583	0.495591	0.495637	0.461297	0.493958	no	no	no	no,no,no
	PF3D7_0833000	4750	-0.16	0.0047	1.49	0	4.47	7.46	0	0	1.41	0	0	0	0	0	1	1	1	1	1	1	0	0	0	0	0	0	0.481358	0.485532	0.494719	0.494066	0.453175	0.491994	0.486064	0.489583	0.495591	0.495637	0.461297	0.493958	no	no	no	no,no,no
	PF3D7_0709700	4751	-0.16	0.0017	48.3	60.56	23.86	19.4	46.87	42.41	32.46	31.38	87.25	54.76	45.72	35.33	0.493996	0.320343	0.524011	0.645179	0.692554	0.73992	-1.01743	-1.64231	-0.93233	-0.632229	-0.530002	-0.434559	0.00317138	0.000400403	0.0264113	0.109516	0.106396	0.164841	0.0164206	0.00292325	0.0957958	0.28679	0.272834	0.364176	DOWN	no	no	DOWN,no,no
	PF3D7_1308100	4752	-0.16	0.0018	76.31	96.31	119.79	104.04	125.98	118.95	109.21	36.93	184.01	89.11	79.13	80.46	1.56978	1.08026	0.430031	0.902929	0.866884	0.310467	0.650563	0.111381	-1.21749	-0.147316	-0.20609	-1.68749	0.0475918	0.395081	0.00565994	0.391664	0.288978	9.67611e-05	0.152983	0.489583	0.0297671	0.495637	0.461297	0.00183201	no	no	no	no,no,no
	PF3D7_1020700	4753	-0.16	0.0016	47.1	39.8	59.35	58.14	58.42	42.85	100.6	80.22	20.11	46.39	50.07	66.62	1.26008	1.4608	2.48981	1.43609	1.72201	1.87211	0.333521	0.546763	1.31603	0.522142	0.784096	0.904667	0.202511	0.122115	0.00284427	0.148648	0.0603833	0.0245687	0.445493	0.318767	0.0177535	0.357158	0.18023	0.0919304	no	no	no	no,no,no
	PF3D7_0522600	4754	-0.16	0.0016	13.03	10.53	5.46	3.22	14.28	13.89	6.2	6.41	47.61	20	11.75	3.7	1	1	0.246797	0.185	1	1	0	0	-2.0186	-2.4344	0	0	0.481358	0.485532	1.28883e-05	8.98108e-07	0.453175	0.491994	0.486064	0.489583	0.000260517	1.13361e-05	0.461297	0.493958	no	DOWN	no	no,DOWN,no
	PF3D7_1218400	4755	-0.16	0.0016	239.12	250.55	182.77	167.12	146.45	169.11	215.25	311.47	175.24	152.71	151.54	181.99	0.764344	0.667013	0.864757	1.19174	1.46978	1.84182	-0.387706	-0.584214	-0.209633	0.253065	0.555605	0.881131	0.142523	0.121159	0.335372	0.304043	0.143405	0.0277022	0.344334	0.316843	0.495591	0.495637	0.338264	0.100158	no	no	no	no,no,no
	PF3D7_1220900	4756	-0.16	0.0016	450.51	362.33	452.93	462.01	405.2	328.2	443.49	409.33	658.35	474.76	472	489.41	1.00537	1.27511	0.716944	1.03086	1.0945	1.2472	0.00772897	0.35062	-0.480068	0.0438452	0.130267	0.318689	0.489482	0.223701	0.160931	0.459718	0.436569	0.248233	0.491907	0.482943	0.364324	0.495637	0.461297	0.492478	no	no	no	no,no,no
	PF3D7_1208200	4757	-0.16	0.0016	0.38	0.98	0.95	0.27	0.94	1.16	0.58	0.93	0.81	1.57	1.2	0.61	1	1	1	1	1	1	0	0	0	0	0	0	0.481358	0.485532	0.494719	0.494066	0.453175	0.491994	0.486064	0.489583	0.495591	0.495637	0.461297	0.493958	no	no	no	no,no,no
	PF3D7_0914700	4758	-0.16	0.0016	28.22	41.2	12.16	13.72	19.09	20.82	14.38	27.8	19.33	17.77	20.19	20.59	0.4309	0.33301	1.04449	1.15869	1	1.33525	-1.21457	-1.58636	0.0627993	0.2125	0	0.417115	0.000578344	0.000603801	0.442529	0.33251	0.453175	0.185049	0.00381976	0.00411222	0.495591	0.495637	0.461297	0.396597	DOWN	no	no	DOWN,no,no
	PF3D7_1015400	4759	-0.16	0.0015	9.79	11.86	24.1	23.74	14.76	10.81	12.08	7.04	33.22	16.24	8.65	19.86	2.4617	2.00169	0.260385	1	1	1	1.29965	1.00122	-1.94128	0	0	0	0.000362177	0.0177673	2.60281e-05	0.494066	0.453175	0.491994	0.00254285	0.0752561	0.000459129	0.495637	0.461297	0.493958	UP	no	no	UP,no,no
	PF3D7_0809800	4760	-0.16	0.0015	0.43	0.46	0.38	0.37	0.33	1.1	0.36	0	0	1.16	0.41	0	1	1	1	1	1	1	0	0	0	0	0	0	0.481358	0.485532	0.494719	0.494066	0.453175	0.491994	0.486064	0.489583	0.495591	0.495637	0.461297	0.493958	no	no	no	no,no,no
	PF3D7_1452700	4761	-0.16	0.0015	191.54	158.98	315.56	267.56	231.4	236.3	237.35	181.76	233.28	147.02	295.53	269.58	1.64749	1.68298	1.26685	1.83363	1.02571	0.769192	0.720269	0.751017	0.341242	0.874701	0.0366272	-0.378585	0.0319795	0.0563759	0.23367	0.0412863	0.484178	0.197167	0.111575	0.179392	0.470154	0.139338	0.487439	0.416322	no	no	no	no,no,no
	PF3D7_0309800	4762	-0.16	0.0015	150.68	161.64	109.84	102.45	95.99	147.67	133.42	198.38	85.85	68.79	152.7	113.14	0.728962	0.633816	1.77868	1.64472	1.38994	1.3434	-0.456084	-0.657864	0.83081	0.717838	0.475019	0.42589	0.105768	0.09322	0.0400111	0.076746	0.18577	0.179946	0.276976	0.260584	0.130461	0.220751	0.408034	0.387764	no	no	no	no,no,no
	PF3D7_0306000	4763	-0.16	0.0015	78.74	101.45	73.33	54.78	86.71	101.87	42.84	59.74	277.25	86.37	129.29	40.43	0.931293	0.53997	0.46633	0.468102	0.494061	0.586434	-0.102693	-0.889048	-1.10058	-1.0951	-1.01724	-0.76996	0.375421	0.0360715	0.0110632	0.0161826	0.0112101	0.0434852	0.486064	0.130584	0.0499007	0.0684928	0.0502551	0.13884	no	DOWN	no	no,DOWN,no
	PF3D7_0103900	4764	-0.16	0.0015	19.41	16.38	28.76	38.31	25.08	15.82	38.47	28.19	38.13	24.68	26.14	51.75	1.48171	2.33883	0.685549	2.09684	1.53389	1.78192	0.567264	1.22579	-0.544667	1.06822	0.617196	0.833434	0.073666	0.00514993	0.130142	0.017142	0.115797	0.0350778	0.21229	0.0262111	0.316305	0.0715932	0.290131	0.118526	no	no	no	no,no,no
	PF3D7_1124800	4765	-0.16	0.0015	483.05	450.47	577.49	563.28	483.39	461.3	1048.9	665.78	246.36	476.7	492.29	551.88	1.19551	1.25043	1.99825	1.15771	2.16988	1.44327	0.257623	0.322421	0.99874	0.211273	1.11762	0.52934	0.263511	0.241475	0.017789	0.333387	0.0118618	0.126552	0.486064	0.489583	0.0702652	0.495637	0.0525959	0.300384	no	no	no	no,no,no
	PF3D7_0714300	4766	-0.16	0.0014	28.89	23.8	26.98	22.59	31.82	26.34	34.59	29.03	20.54	26.59	28.38	33.82	0.933887	0.94916	1.38169	1.27191	1.08705	1.10213	-0.0986799	-0.0752773	0.466438	0.346993	0.120421	0.140289	0.379442	0.452615	0.161426	0.242706	0.444838	0.386623	0.486064	0.489583	0.364717	0.495637	0.461297	0.493958	no	no	no	no,no,no
	PF3D7_0702300	4767	-0.16	0.0014	255.28	213.81	65.91	64.04	282.04	282.44	213.4	322.11	60.25	262.62	143.33	185.04	0.258187	0.299518	2.37892	0.704592	0.75663	1.14045	-1.95351	-1.73928	1.25031	-0.50514	-0.40234	0.189609	1.00838e-07	0.000190709	0.00429728	0.163779	0.16499	0.345874	1.61796e-06	0.00151348	0.0241669	0.383608	0.375006	0.493958	DOWN	no	no	DOWN,no,no
	PF3D7_1416100	4768	-0.16	0.0014	27.1	21.62	13.73	12.02	29.6	32.19	21.56	23.78	34.86	37	18.01	14.98	0.506642	0.555967	0.516638	0.404865	0.728378	0.738739	-0.980961	-0.84693	-0.952774	-1.30449	-0.45724	-0.436864	0.00422728	0.0435122	0.0239012	0.00535753	0.13763	0.163588	0.0209886	0.148349	0.0886155	0.0281246	0.328186	0.361971	no	DOWN	no	no,DOWN,no
	PF3D7_1406700	4769	-0.16	0.0014	125.39	143.43	120.61	94.86	216.93	225.04	105.08	103.97	260.87	132.81	182.16	105.38	0.961879	0.661368	0.698279	0.793464	0.484396	0.462007	-0.0560728	-0.596475	-0.518125	-0.333763	-1.04574	-1.11401	0.422853	0.116139	0.14226	0.260488	0.00954296	0.00680389	0.486064	0.308257	0.335147	0.495637	0.0448337	0.0363899	no	no	DOWN	no,no,DOWN
	PF3D7_1209700	4770	-0.16	0.0014	56.52	53.05	70.27	78.71	119.75	97.18	71.04	51.25	108.58	98.39	81.89	105.44	1.24328	1.48369	0.75419	1.07165	0.593236	0.527372	0.314147	0.569194	-0.406999	0.0998387	-0.753322	-0.923107	0.217225	0.112993	0.20106	0.416319	0.0425948	0.0202776	0.467185	0.301881	0.422344	0.495637	0.13833	0.0790505	no	no	no	no,no,no
	PF3D7_1320800	4771	-0.16	0.0013	58.73	71.05	166.11	129.07	64.38	80.93	45.88	44.57	115.18	68.54	77.17	79.19	2.82837	1.81661	0.669995	1.15538	0.712644	0.550723	1.49997	0.861247	-0.577778	0.208372	-0.488747	-0.860602	4.64567e-05	0.0348853	0.116051	0.335465	0.123411	0.0280196	0.000407843	0.127427	0.290512	0.495637	0.302928	0.101113	no	no	no	no,no,no
	PF3D7_1336600	4772	-0.16	0.0013	109.97	140.65	278.58	363.27	120.28	125.46	117.66	104.33	248	118.03	213.23	135.25	2.53324	2.58279	0.859798	1.1459	0.978217	0.83158	1.34098	1.36893	-0.21793	0.196475	-0.0317728	-0.266073	0.000242263	0.00211173	0.329072	0.34404	0.426504	0.27272	0.00178014	0.0123148	0.495591	0.495637	0.461297	0.493958	UP	no	no	UP,no,no
	PF3D7_1009400	4773	-0.16	0.0012	50.97	53.69	77.5	73.22	34.51	47.88	52.07	68.66	42.33	19.03	60.54	61.74	1.5205	1.36375	1.43019	3.24435	1.50884	1.434	0.604548	0.447584	0.516208	1.69793	0.593438	0.520047	0.0608916	0.16857	0.137265	0.000395751	0.125963	0.130841	0.182803	0.398616	0.327041	0.00296944	0.307332	0.308117	no	no	no	no,no,no
	PF3D7_1221300	4774	-0.16	0.0012	27.84	43.27	22.36	13.59	42.25	45.95	15.5	20.97	105.51	60.19	29.56	16.07	0.803161	0.314074	0.280163	0.266988	0.366864	0.456366	-0.316239	-1.67082	-1.83566	-1.90515	-1.44668	-1.13174	0.189265	0.000323209	6.52964e-05	9.43297e-05	0.000693398	0.00609853	0.423238	0.00240292	0.000953429	0.00083327	0.00645656	0.0342726	no	DOWN	DOWN	no,DOWN,DOWN
	PF3D7_0721200	4775	-0.16	0.0012	16.89	14.57	10.23	11.31	15.9	19.25	14.5	17.4	23.38	36.48	15.74	13.55	1	1	0.673225	0.371436	1	1	0	0	-0.570839	-1.42881	0	0	0.481358	0.485532	0.11891	0.00258312	0.453175	0.491994	0.486064	0.489583	0.295973	0.0153474	0.461297	0.493958	no	no	no	no,no,no
	PF3D7_1107100	4776	-0.16	0.0011	65.78	92.12	25.45	19	71.11	94.62	27.52	39.53	121.94	64.17	69.89	20.79	0.386896	0.206253	0.573151	0.323983	0.387006	0.417776	-1.36998	-2.27751	-0.803013	-1.62601	-1.36957	-1.2592	0.000126535	1.55649e-06	0.0478613	0.000725053	0.00120976	0.00266479	0.00100661	1.93455e-05	0.149749	0.00509061	0.00974085	0.0188729	DOWN	no	DOWN	DOWN,no,DOWN
	PF3D7_1025100	4777	-0.16	0.0011	104.72	97.95	45.02	34.53	89.82	104.26	46.28	65.68	138.91	95.89	82.06	64.72	0.429908	0.352527	0.590742	0.67494	0.515253	0.629964	-1.2179	-1.5042	-0.759399	-0.567169	-0.956648	-0.66666	0.000560772	0.00107918	0.0576569	0.135427	0.0156129	0.0688172	0.00372101	0.00686423	0.173001	0.333684	0.0648729	0.193397	DOWN	no	no	DOWN,no,no
	PF3D7_0301000	4778	-0.16	0.0013	3.48	2.63	0.96	0.31	0.74	0.62	0.58	0	0.38	1.26	0.33	0	1	1	1	1	1	1	0	0	0	0	0	0	0.481358	0.485532	0.494719	0.494066	0.453175	0.491994	0.486064	0.489583	0.495591	0.495637	0.461297	0.493958	no	no	no	no,no,no
	PF3D7_0916500	4779	-0.16	0.0011	74.76	86.88	118.35	111.19	87.93	127.4	102.6	69.9	118.12	92.28	93.59	98.17	1.58307	1.27981	0.79233	1.06383	1.16684	0.548666	0.662721	0.355931	-0.335827	0.0892642	0.222603	-0.866001	0.0444974	0.220439	0.245407	0.424454	0.36083	0.0272656	0.145423	0.478812	0.486872	0.495637	0.461297	0.0988946	no	no	no	no,no,no
	PF3D7_0605800	4780	-0.16	0.001	21.72	28.04	39.27	44.03	20.42	27.54	19.74	17.5	33.06	29.09	20.28	26.47	1.80801	1.57026	0.61343	0.909935	0.966699	0.635439	0.854403	0.651	-0.705029	-0.136165	-0.0488609	-0.654174	0.0136866	0.08386	0.0719999	0.400116	0.412289	0.0725268	0.0567859	0.242035	0.20326	0.495637	0.461297	0.201542	no	no	no	no,no,no
	PF3D7_1244000	4781	-0.17	0.001	13.34	19.21	36.22	31.17	21.97	18.06	18.81	12.09	36.34	19.49	18.83	15.56	2.71514	1.62259	0.518162	1	0.856168	1	1.44103	0.698301	-0.948525	0	-0.224035	0	8.73753e-05	0.0698153	0.0244057	0.494066	0.276064	0.491994	0.000720307	0.211607	0.090309	0.495637	0.461297	0.493958	no	no	no	no,no,no
	PF3D7_1102800	4782	-0.17	0.001	22163.3	42934.2	5925.22	6365.48	4109.69	13891.6	3620.92	29818.7	12088	5763.72	9670.86	6284.65	0.267344	0.148261	0.800038	1.09038	0.881069	2.14653	-1.90323	-2.75379	-0.321859	0.124832	-0.182673	1.102	2.03975e-07	8.21249e-09	0.254689	0.39724	0.306245	0.00817674	3.06502e-06	1.76026e-07	0.495591	0.495637	0.461297	0.0412468	DOWN	no	no	DOWN,no,no
	PF3D7_0924000	4783	-0.17	0.001	39.42	59.97	10.98	17.53	39.21	48.95	20.77	28.28	59.08	56.2	41.33	17.52	0.278539	0.292313	0.69956	0.311744	0.529712	0.577732	-1.84405	-1.77441	-0.51548	-1.68157	-0.91672	-0.791527	4.57343e-07	0.00014442	0.143508	0.000494206	0.0192644	0.0392905	6.35136e-06	0.00117691	0.336696	0.00360345	0.0755674	0.128971	DOWN	no	no	DOWN,no,no
	PF3D7_1107300	4784	-0.17	0.001	197.44	216.64	270.24	306.08	196.15	238.54	303.79	329.43	163.29	289.76	178.24	272.5	1.36872	1.41285	1.09155	0.940433	1.54876	1.38103	0.452827	0.498609	0.126385	-0.0886022	0.631117	0.465741	0.125635	0.143411	0.390689	0.436653	0.110119	0.157902	0.312984	0.35727	0.495591	0.495637	0.279354	0.35295	no	no	no	no,no,no
	PF3D7_0933800	4785	-0.17	0.00099	2.76	2.09	0.54	1.38	3.6	1.74	1.47	2.02	3.8	3.43	1.11	1.11	1	1	1	1	1	1	0	0	0	0	0	0	0.481358	0.485532	0.494719	0.494066	0.453175	0.491994	0.486064	0.489583	0.495591	0.495637	0.461297	0.493958	no	no	no	no,no,no
	PF3D7_1333500	4786	-0.17	0.0009	18.31	9.77	43.72	40.75	25.17	16.34	33.75	16.9	14.71	15.44	15.48	23.37	2.38777	4.17093	1	1.5136	1.34088	1	1.25566	2.06037	0	0.597985	0.423182	0	0.000548876	9.02654e-06	0.494719	0.116733	0.216743	0.491994	0.0036506	9.5122e-05	0.495591	0.299609	0.453972	0.493958	UP	no	no	UP,no,no
	PF3D7_1412000	4787	-0.17	0.00093	12.33	9.41	3.52	5.19	7.5	13.83	1.26	7.22	34.46	36.78	12.98	1.99	1	1	0.376669	0.0541055	1	1	0	0	-1.40863	-4.20808	0	0	0.481358	0.485532	0.00168192	6.98389e-17	0.453175	0.491994	0.486064	0.489583	0.0120775	3.85131e-15	0.461297	0.493958	no	DOWN	no	no,DOWN,no
	PF3D7_0905500	4788	-0.17	0.00087	7.19	6.12	0	1.26	6.18	6.45	0	2.59	25.01	16.99	14.92	0	1	1	0.596561	1	1	1	0	0	-0.745258	0	0	0	0.481358	0.485532	0.0611515	0.494066	0.453175	0.491994	0.486064	0.489583	0.180343	0.495637	0.461297	0.493958	no	no	no	no,no,no
	PF3D7_1405200	4789	-0.17	0.00087	3.39	0	0	0	2.97	1.74	0	0	2.56	0	4.99	0	1	1	1	1	1	1	0	0	0	0	0	0	0.481358	0.485532	0.494719	0.494066	0.453175	0.491994	0.486064	0.489583	0.495591	0.495637	0.461297	0.493958	no	no	no	no,no,no
	PF3D7_1303500	4790	-0.17	0.00086	115.42	114.51	39.4	36.88	107.31	97.11	64.77	89.99	191.81	157.76	68.6	59.06	0.341362	0.322068	0.357646	0.374366	0.603578	0.926681	-1.55063	-1.63456	-1.4834	-1.41748	-0.728387	-0.109855	1.77127e-05	0.00042415	0.00100513	0.00276707	0.0476326	0.396888	0.000172274	0.00307293	0.00827118	0.0161863	0.150431	0.493958	DOWN	DOWN	no	DOWN,DOWN,no
	PF3D7_1465000	4791	-0.17	0.001	80.76	87.12	75.4	50.11	104.44	104.3	47.51	38.53	199.89	145.34	95.52	43.64	0.933631	0.575184	0.477863	0.300261	0.454902	0.369415	-0.0990764	-0.797905	-1.06533	-1.73571	-1.13637	-1.43669	0.379044	0.0536826	0.0133975	0.000336518	0.0055938	0.000745753	0.486064	0.173153	0.0565364	0.00259704	0.0298616	0.00794724	no	DOWN	DOWN	no,DOWN,DOWN
	PF3D7_0219700	4792	-0.17	0.00085	223	172.98	35.04	39.8	293.76	282.74	112.31	162.25	74.29	206.39	103.11	99.88	0.15713	0.230084	1.38794	0.483938	0.382319	0.573849	-2.66997	-2.11976	0.472944	-1.04711	-1.38715	-0.801258	6.85497e-13	7.19861e-06	0.158119	0.0204064	0.00106796	0.0375088	2.99509e-11	7.8631e-05	0.360544	0.0818562	0.00892058	0.124591	DOWN	no	no	DOWN,no,no
	PF3D7_1411800	4793	-0.17	0.00079	11.46	12	8.79	16.53	16.34	13.16	24.38	13.16	10.11	17.73	13.22	13.52	1	1	1	1	1.49204	1	0	0	0	0	0.57729	0	0.481358	0.485532	0.494719	0.494066	0.133218	0.491994	0.486064	0.489583	0.495591	0.495637	0.321033	0.493958	no	no	no	no,no,no
	PF3D7_0814300	4794	-0.17	0.00078	34.84	33.77	34.3	35.91	38.09	41.85	47.5	41.09	19.82	37.81	32.58	38.52	0.984501	1.06337	1.64379	1.01878	1.24705	0.98184	-0.022536	0.0886435	0.71703	0.0268399	0.318515	-0.0264403	0.457724	0.413254	0.0651869	0.473018	0.287596	0.468852	0.486064	0.489583	0.189005	0.495637	0.461297	0.493958	no	no	no	no,no,no
	PF3D7_1315300	4795	-0.17	0.00078	5.03	5.93	1.74	3.27	8.74	6.5	4.19	3.41	23.84	16	6.55	2.67	1	1	0.274748	1	1	1	0	0	-1.86382	0	0	0	0.481358	0.485532	5.13305e-05	0.494066	0.453175	0.491994	0.486064	0.489583	0.000781655	0.495637	0.461297	0.493958	no	no	no	no,no,no
	PF3D7_1422300	4796	-0.17	0.00079	10.94	5.01	7.34	11.71	14.99	11.89	11.82	19.84	9.4	9.69	8.39	6.27	1	1	1	1	1	1	0	0	0	0	0	0	0.481358	0.485532	0.494719	0.494066	0.453175	0.491994	0.486064	0.489583	0.495591	0.495637	0.461297	0.493958	no	no	no	no,no,no
	PF3D7_1363000	4797	-0.17	0.00075	10.23	6.29	7.88	8.66	12.4	9.52	11.08	10.68	3.6	9.47	8.12	9.45	1	1	1	1	1	1	0	0	0	0	0	0	0.481358	0.485532	0.494719	0.494066	0.453175	0.491994	0.486064	0.489583	0.495591	0.495637	0.461297	0.493958	no	no	no	no,no,no
	PF3D7_1305000	4798	-0.17	0.00072	8.97	11.64	24.64	22.45	13.74	15.06	14.06	11.7	32.68	18.91	10.98	18.27	2.74693	1.92869	0.335985	1	1	1	1.45782	0.947624	-1.57353	0	0	0	7.31534e-05	0.0232058	0.000524227	0.494066	0.453175	0.491994	0.000612849	0.0934816	0.00499373	0.495637	0.461297	0.493958	UP	no	no	UP,no,no
	PF3D7_1009300	4799	-0.17	0.00073	3.9	5.2	5.15	6.76	5.23	8.25	2.43	2.21	3.22	4.42	4.16	5.81	1	1	1	1	1	1	0	0	0	0	0	0	0.481358	0.485532	0.494719	0.494066	0.453175	0.491994	0.486064	0.489583	0.495591	0.495637	0.461297	0.493958	no	no	no	no,no,no
	PF3D7_0913900	4800	-0.17	0.00071	4.22	2.56	3.69	3.17	3.2	2.57	6.97	4.14	3.17	7.59	4.83	4.67	1	1	1	1	1	1	0	0	0	0	0	0	0.481358	0.485532	0.494719	0.494066	0.453175	0.491994	0.486064	0.489583	0.495591	0.495637	0.461297	0.493958	no	no	no	no,no,no
	PF3D7_0501400	4801	-0.17	0.0007	267.44	454.48	45.25	52.39	165.11	298.95	67.55	433.69	77.24	138.05	91.31	142.91	0.169197	0.115275	1.18216	1.0352	0.409121	1.45071	-2.56323	-3.11685	0.241425	0.049916	-1.2894	0.53676	5.03536e-12	8.02017e-11	0.302199	0.454979	0.0021012	0.123199	1.84522e-10	2.86507e-09	0.495591	0.495637	0.014923	0.293899	DOWN	no	no	DOWN,no,no
	PF3D7_1225300	4802	-0.17	0.00071	122	99.52	112.27	116.61	110.64	114.89	181.93	150.49	52.36	119.18	113.51	128.42	0.920246	1.17172	2.16788	1.07753	1.64434	1.30986	-0.119909	0.228633	1.11628	0.107728	0.71751	0.389414	0.358331	0.305712	0.00944962	0.410273	0.0792972	0.201736	0.486064	0.489583	0.044432	0.495637	0.219711	0.422983	no	no	no	no,no,no
	PF3D7_1024700	4803	-0.17	0.0007	22.28	19.3	33.9	19.64	17.38	20.41	12.03	10.35	35.84	16.4	17.68	9.57	1.52154	1	0.493304	1	1	0.507104	0.605536	0	-1.01945	0	0	-0.979645	0.0605782	0.485532	0.0170642	0.494066	0.453175	0.0149181	0.182097	0.489583	0.068065	0.495637	0.461297	0.0637104	no	no	no	no,no,no
	PF3D7_0513200	4804	-0.17	0.0007	43.48	40.44	33.76	37.62	37.82	34.02	44.25	50.1	28.75	34.11	27.59	44.34	0.776449	0.930267	0.959652	1.29991	1.17002	1.47266	-0.365037	-0.104283	-0.0594165	0.378414	0.226528	0.558427	0.15642	0.429005	0.455805	0.223792	0.357706	0.113766	0.370067	0.489583	0.495591	0.475371	0.461297	0.277012	no	no	no	no,no,no
	PF3D7_0804500	4805	-0.17	0.00069	18.76	24.81	21.69	23.27	24.58	23.95	18.2	24.94	33.1	30.54	21.4	29.03	1.15618	0.937928	0.646526	0.950557	0.740439	1.04134	0.20937	-0.0924505	-0.62922	-0.0731555	-0.433546	0.0584358	0.306666	0.438611	0.0963672	0.448652	0.149033	0.456876	0.486064	0.489583	0.253998	0.495637	0.348214	0.493958	no	no	no	no,no,no
	PF3D7_1121200	4806	-0.17	0.00069	13.89	22.34	32.69	13.55	14.22	14.31	13.25	14.09	14.39	4.88	12.39	26.03	2.35349	0.606535	1	5.33402	1	1	1.2348	-0.721336	0	2.41522	0	0	0.000665536	0.0732294	0.494719	9.34457e-07	0.453175	0.491994	0.00431535	0.218457	0.495591	1.17228e-05	0.461297	0.493958	no	no	no	no,no,no
	PF3D7_1329600	4807	-0.17	0.00068	68.94	81.08	68.38	59.69	79.66	72.64	113.09	105.52	48.54	128.41	51.96	53.44	0.991877	0.736186	1.07046	0.416167	1.41966	1.45264	-0.0117669	-0.441857	0.0982273	-1.26477	0.505544	0.53868	0.469004	0.19066	0.413464	0.00668612	0.168887	0.122342	0.486064	0.43457	0.495591	0.0336081	0.381119	0.29232	no	no	no	no,no,no
	PF3D7_1012300	4808	-0.17	0.00068	115.64	216.83	148.95	123.17	178.45	231	93.3	95.57	350.82	154.35	169.81	83.99	1.28805	0.568049	0.484037	0.544153	0.522836	0.413723	0.365188	-0.815913	-1.04681	-0.877916	-0.935571	-1.27326	0.179785	0.0497474	0.0147867	0.0433998	0.0174587	0.0024214	0.408997	0.164569	0.0609936	0.144581	0.0704301	0.0174917	no	no	DOWN	no,no,DOWN
	PF3D7_1428600	4809	-0.17	0.00063	31.93	56.73	66.1	78.63	63.83	89.56	44.11	28.79	84.3	46.98	49.33	40.13	2.07015	1.38604	0.585172	0.854193	0.691054	0.32146	1.04974	0.470968	-0.773067	-0.227366	-0.533129	-1.63729	0.00325214	0.156707	0.0544306	0.332691	0.105179	0.000148999	0.0167108	0.378926	0.165329	0.495637	0.270814	0.00258812	no	no	no	no,no,no
	PF3D7_1410700	4810	-0.17	0.00064	29.46	30.41	15.74	16.43	51.12	32.3	19	19.73	98.2	44.7	32.06	14.78	0.534284	0.540283	0.326477	0.330649	0.371674	0.610836	-0.904322	-0.888213	-1.61495	-1.59663	-1.42789	-0.711143	0.00752295	0.036208	0.000384383	0.000883968	0.000795984	0.0567809	0.0342391	0.130805	0.00395609	0.00606394	0.00710879	0.1693	no	DOWN	no	no,DOWN,no
	PF3D7_0825600	4811	-0.17	0.0006	42.92	29.81	43.16	27.41	38.51	29.52	20.74	14.11	22.07	12.66	7.54	45.1	1.00559	0.91949	0.34164	3.5624	0.538561	0.477981	0.00804479	-0.121094	-1.54945	1.83285	-0.892817	-1.06497	0.489815	0.415431	0.000625833	0.000146608	0.0217801	0.0091444	0.492154	0.489583	0.00566007	0.00122822	0.0827349	0.0444313	no	no	DOWN	no,no,DOWN
	PF3D7_0102200	4812	-0.17	0.00059	2389.16	4652.81	306.04	346.54	3037.86	5920.14	651.5	1975.39	1491.72	5610.42	1137.28	512.04	0.128095	0.0744797	0.762395	0.0912659	0.21446	0.333673	-2.96471	-3.74701	-0.391389	-3.45378	-2.22122	-1.58349	1.85835e-15	7.05161e-15	0.210352	5.97396e-12	6.2912e-07	0.00023363	1.22738e-13	6.7509e-13	0.436855	1.52162e-10	2.83603e-05	0.00357686	DOWN	no	DOWN	DOWN,no,DOWN
	PF3D7_0930200	4813	-0.17	0.00059	6.37	13.12	3.2	1.2	10.69	14.86	4.54	7.06	30.68	43.71	8.62	1.29	1	1	0.280965	0.0295127	1	1	0	0	-1.83154	-5.08252	0	0	0.481358	0.485532	6.76197e-05	8.81377e-24	0.453175	0.491994	0.486064	0.489583	0.000979796	1.51704e-21	0.461297	0.493958	no	DOWN	no	no,DOWN,no
	PF3D7_0803600	4814	-0.17	0.00057	37.05	45.88	23.54	25.41	48.31	53.78	40.85	41.9	88.53	81.28	39.05	39.38	0.635358	0.553836	0.441093	0.484498	0.845581	0.7791	-0.654359	-0.852469	-1.18084	-1.04544	-0.241986	-0.36012	0.0381833	0.042468	0.00702388	0.0205686	0.263436	0.20862	0.12856	0.145839	0.0352228	0.0822744	0.461297	0.432942	no	DOWN	no	no,DOWN,no
	PF3D7_1136000	4815	-0.17	0.00055	3.98	6.04	2.69	1.89	5.07	6.17	2.46	2.97	9.17	9.57	2.66	4.19	1	1	1	1	1	1	0	0	0	0	0	0	0.481358	0.485532	0.494719	0.494066	0.453175	0.491994	0.486064	0.489583	0.495591	0.495637	0.461297	0.493958	no	no	no	no,no,no
	PF3D7_1036800	4816	-0.17	0.00054	18.37	19.67	18.35	12.9	19.63	21.35	7.44	10.27	41.9	26.89	14.18	9.14	1	1	0.338425	0.339903	1	0.48103	0	0	-1.56309	-1.5568	0	-1.0558	0.481358	0.485532	0.000566233	0.00115063	0.453175	0.00965317	0.486064	0.489583	0.00523811	0.00759652	0.461297	0.0465055	no	DOWN	no	no,DOWN,no
	PF3D7_0303400	4817	-0.17	0.00054	19.41	20.73	8.5	5.43	20.74	21.18	8.32	10.62	37.58	20.61	19.67	8.05	1	0.261939	0.523417	0.390587	0.401157	0.501416	0	-1.9327	-0.933968	-1.35628	-1.31776	-0.995919	0.481358	3.87973e-05	0.0262023	0.00397989	0.00173377	0.0136218	0.486064	0.000361853	0.0951106	0.0220975	0.0130955	0.0597005	no	DOWN	DOWN	no,DOWN,DOWN
	PF3D7_0720800	4818	-0.17	0.00052	83.12	100.47	182.19	146.32	63.6	93.16	83.58	67.92	128.8	76.65	106.32	75.55	2.19189	1.45636	0.825466	0.985649	1.31415	0.729068	1.13218	0.542362	-0.27672	-0.020854	0.394131	-0.455874	0.00164855	0.123963	0.285896	0.489566	0.235333	0.153489	0.00942314	0.322543	0.495591	0.495637	0.461297	0.345823	no	no	no	no,no,no
	PF3D7_1444500	4819	-0.17	0.00051	15.91	13.62	4.05	6.14	18.12	14.57	9.42	13.65	7.84	17.31	7.36	12.31	1	1	1	1	1	1	0	0	0	0	0	0	0.481358	0.485532	0.494719	0.494066	0.453175	0.491994	0.486064	0.489583	0.495591	0.495637	0.461297	0.493958	no	no	no	no,no,no
	PF3D7_0801600	4820	-0.17	0.0005	6.56	0	0	6.38	5.81	0	0	0	0	0	0	5.23	1	1	1	1	1	1	0	0	0	0	0	0	0.481358	0.485532	0.494719	0.494066	0.453175	0.491994	0.486064	0.489583	0.495591	0.495637	0.461297	0.493958	no	no	no	no,no,no
	PF3D7_1200500	4821	-0.17	0.00096	294.66	351.42	188.82	181.19	9.09	14.58	11.26	10.18	4.58	4.96	6.58	13.42	0.640806	0.515594	1	1	1	1	-0.64204	-0.955693	0	0	0	0	0.0409573	0.0264502	0.494719	0.494066	0.453175	0.491994	0.135491	0.103114	0.495591	0.495637	0.461297	0.493958	no	no	no	no,no,no
	PF3D7_0504000	4822	-0.17	0.00049	16.39	18.06	53.05	57.65	14.99	11.12	39.55	30.68	32.19	19.92	27.1	40.51	3.23673	3.19214	0.841876	2.03363	2.63843	2.75899	1.69454	1.67452	-0.24832	1.02406	1.39968	1.46414	4.90256e-06	0.000240128	0.306419	0.0211868	0.00210467	0.000695504	5.47083e-05	0.00185821	0.495591	0.0840369	0.0149245	0.00768573	UP	no	UP	UP,no,UP
	PF3D7_0929200	4823	-0.17	0.00049	494.75	463.35	418.55	429.04	430.16	429.96	569.82	610.74	385.73	345.12	496.39	529.73	0.845983	0.925952	1.28688	1.53492	1.32467	1.42046	-0.2413	-0.11099	0.363883	0.618159	0.405633	0.506356	0.247301	0.423578	0.219418	0.109129	0.22787	0.137341	0.486064	0.489583	0.449741	0.286305	0.461297	0.319616	no	no	no	no,no,no
	PF3D7_0509200	4824	-0.17	0.0011	3.75	5.29	5.17	1.65	8.03	5.03	7.06	1.61	5.08	1.71	4.86	1.86	1	1	1	1	1	1	0	0	0	0	0	0	0.481358	0.485532	0.494719	0.494066	0.453175	0.491994	0.486064	0.489583	0.495591	0.495637	0.461297	0.493958	no	no	no	no,no,no
	PF3D7_0304500	4825	-0.17	0.00055	99.96	72.34	228.26	184.7	78.44	95.33	102.9	96.96	93.78	58.75	128.51	125.97	2.28351	2.55322	1.37033	2.14417	1.31183	1.0171	1.19126	1.35232	0.454528	1.10042	0.391582	0.0244594	0.000986162	0.00235161	0.167596	0.0146258	0.237006	0.486572	0.00608848	0.0134438	0.374192	0.0630379	0.461297	0.493958	UP	no	no	UP,no,no
	PF3D7_1405000	4826	-0.17	0.00048	15.58	20.66	21.5	19.71	18.44	19.55	19.62	17.17	23.22	20.6	21.87	20.88	1.37997	0.954017	0.94186	1.01359	1	1	0.464641	-0.0679125	-0.0864148	0.0194774	0	0	0.119314	0.45864	0.433502	0.478787	0.453175	0.491994	0.30238	0.489583	0.495591	0.495637	0.461297	0.493958	no	no	no	no,no,no
	PF3D7_1138200	4827	-0.17	0.00048	24.82	38.55	35.49	28.21	15.55	29.07	23.55	23.47	42.87	32.9	52.21	39.76	1.4299	0.731777	1.21787	1.20851	1.51447	0.807362	0.515909	-0.450524	0.284358	0.27323	0.598812	-0.308713	0.0944889	0.185834	0.271639	0.290307	0.12361	0.2425	0.2546	0.426653	0.495591	0.495637	0.303285	0.484433	no	no	no	no,no,no
	PF3D7_0501600	4828	-0.17	0.00048	160.89	221.53	23.14	34.07	159.74	228.11	60.55	84.59	660.39	538.82	174.68	39.41	0.143825	0.153794	0.26451	0.0731413	0.379053	0.37083	-2.79761	-2.70093	-1.9186	-3.77317	-1.39953	-1.43117	5.70214e-14	1.53932e-08	3.1835e-05	6.34955e-14	0.000977458	0.000777505	2.8918e-12	3.02538e-07	0.000538163	2.01483e-12	0.00831513	0.00819338	DOWN	DOWN	DOWN	DOWN,DOWN,DOWN
	PF3D7_1002500	4829	-0.17	0.00047	207.96	254.89	314.62	275.31	116.3	194.73	306.71	261.58	207.14	176.75	243.53	279.07	1.51289	1.08011	1.17568	1.5789	2.63723	1.3433	0.597304	0.111182	0.233493	0.658917	1.39902	0.425777	0.0632275	0.395239	0.30801	0.0948663	0.00211393	0.180011	0.187438	0.489583	0.495591	0.258561	0.0149444	0.387764	no	no	no	no,no,no
	PF3D7_1033100	4830	-0.18	0.00045	910.19	926.33	2000.34	1530.5	688.67	783.9	1736.59	1445.44	808.77	1026.41	992.56	1517.39	2.19772	1.65222	1.22725	1.47835	2.52166	1.84391	1.13601	0.724405	0.295425	0.563985	1.33437	0.882767	0.00159564	0.0628807	0.264018	0.130383	0.00323452	0.0274741	0.00919193	0.195277	0.495591	0.324835	0.0202113	0.0994601	no	no	UP	no,no,UP
	PF3D7_1462400	4831	-0.18	0.00045	28.58	28.3	11.61	14.7	27.07	30.97	14.61	26.92	8.18	26.63	13.76	19.43	0.406228	0.519435	1	0.729628	0.539712	0.869228	-1.29964	-0.944986	0	-0.454767	-0.889739	-0.202193	0.000256719	0.0278331	0.494719	0.189448	0.0221234	0.321228	0.00187424	0.107142	0.495591	0.423481	0.0837181	0.493958	no	no	no	no,no,no
	PF3D7_1013700	4832	-0.18	0.00043	10.25	14.56	18.76	18.69	17.98	16.92	29.17	15.66	27.51	28.58	29.3	19.23	1	1	1.06507	0.672848	1.62236	1	0	0	0.0909445	-0.571647	0.698092	0	0.481358	0.485532	0.419406	0.133519	0.0855814	0.491994	0.486064	0.489583	0.495591	0.330022	0.231588	0.493958	no	no	no	no,no,no
	PF3D7_1324500	4833	-0.18	0.0004	13.47	13.34	20.04	14.14	19.02	17.67	5.51	9.47	21.46	10.79	16.54	11.55	1.48775	1	0.770736	1	1	1	0.573133	0	-0.375691	0	0	0	0.0715292	0.485532	0.219947	0.494066	0.453175	0.491994	0.207148	0.489583	0.450197	0.495637	0.461297	0.493958	no	no	no	no,no,no
	PF3D7_1208100	4834	-0.18	0.00039	4.76	4	4.67	4.59	5.4	4.71	5.9	5.2	2.31	6.31	4.46	6.59	1	1	1	1	1	1	0	0	0	0	0	0	0.481358	0.485532	0.494719	0.494066	0.453175	0.491994	0.486064	0.489583	0.495591	0.495637	0.461297	0.493958	no	no	no	no,no,no
	PF3D7_0805200	4835	-0.18	0.00048	769.97	1666.44	152.22	159.11	547.05	1528.05	268.86	1006.76	1109.73	1232.06	1090.04	221.15	0.197696	0.095479	0.982257	0.179496	0.491472	0.658853	-2.33864	-3.38867	-0.0258276	-2.47798	-1.02482	-0.601972	2.594e-10	1.75013e-12	0.48374	5.84473e-07	0.0107438	0.0897096	6.94997e-09	1.03549e-10	0.495591	7.66699e-06	0.0486641	0.233846	DOWN	no	no	DOWN,no,no
	PF3D7_1349100	4836	-0.18	0.00038	84.29	91.63	31.02	25.8	115.6	102.92	46.89	36.95	163.28	99.9	91.9	47.55	0.368015	0.281567	0.562837	0.475976	0.405623	0.359017	-1.44216	-1.82845	-0.829211	-1.07104	-1.30179	-1.47788	5.91899e-05	9.32612e-05	0.0426494	0.018196	0.00193277	0.000543802	0.000507853	0.000801397	0.136435	0.0747313	0.0141653	0.0066228	DOWN	no	DOWN	DOWN,no,DOWN
	PF3D7_1434400	4837	-0.18	0.00038	39.16	41.73	18.25	9.95	51.86	71.75	27.49	35.3	160.04	171.32	46.83	13.71	0.466037	0.238438	0.292614	0.0800257	0.530081	0.491986	-1.10148	-2.06832	-1.77293	-3.64339	-0.915715	-1.02331	0.00158295	1.16041e-05	0.00011031	4.21656e-13	0.019365	0.0116589	0.00914666	0.000120276	0.00146052	1.19154e-11	0.0758496	0.0531482	DOWN	DOWN	DOWN	DOWN,DOWN,DOWN
	PF3D7_1122500	4838	-0.18	0.00038	1.48	0.75	1.72	1.21	2.36	1.87	0.88	1.02	3.63	2.25	1.19	0.83	1	1	1	1	1	1	0	0	0	0	0	0	0.481358	0.485532	0.494719	0.494066	0.453175	0.491994	0.486064	0.489583	0.495591	0.495637	0.461297	0.493958	no	no	no	no,no,no
	PF3D7_0926000	4839	-0.18	0.00037	15.45	11.4	23.13	25.96	15.68	8.52	19.66	21.8	9.49	9.85	18.09	24.37	1.49709	2.27719	1	2.47411	1	2.55869	0.582158	1.18726	0	1.30691	0	1.3554	0.0683365	0.00645769	0.494719	0.00484959	0.453175	0.00155011	0.199666	0.031675	0.495591	0.0258888	0.461297	0.0128535	no	no	no	no,no,no
	PF3D7_1245000	4840	-0.18	0.00035	2.65	0	1.16	0	3.05	2.36	1.66	1.14	0.88	2.41	1.25	0.94	1	1	1	1	1	1	0	0	0	0	0	0	0.481358	0.485532	0.494719	0.494066	0.453175	0.491994	0.486064	0.489583	0.495591	0.495637	0.461297	0.493958	no	no	no	no,no,no
	PF3D7_1406300	4841	-0.18	0.00035	32.3	37.78	44.49	54.06	19.41	25.04	16.84	37.03	43.49	25.26	27.9	34.9	1.3774	1.43092	0.641527	1.38163	1	1.47883	0.461947	0.516939	-0.640419	0.466372	0	0.56446	0.120735	0.135027	0.0924283	0.175535	0.453175	0.111233	0.30506	0.342083	0.245324	0.401828	0.461297	0.271978	no	no	no	no,no,no
	PF3D7_1212900	4842	-0.18	0.00035	75.42	80.68	46.18	61.4	79.31	84.05	45.82	63.57	46.45	75.96	56.63	67.02	0.612304	0.761031	1.21916	0.882306	0.577733	0.756336	-0.707679	-0.393972	0.285888	-0.180648	-0.791525	-0.402902	0.0278892	0.218679	0.270579	0.366713	0.0357204	0.182678	0.100429	0.476578	0.495591	0.495637	0.120697	0.392521	no	no	no	no,no,no
	PF3D7_1402200	4843	-0.18	0.00073	230.23	301.37	158.87	112.91	254.28	352.51	96.09	169.63	610.24	444.71	213.42	106.15	0.690049	0.374656	0.349731	0.238695	0.377891	0.481206	-0.535229	-1.41636	-1.51568	-2.06676	-1.40396	-1.05527	0.0724141	0.00194905	0.000799133	2.54216e-05	0.000946791	0.00968314	0.209223	0.0115523	0.00691933	0.000252438	0.00811127	0.0465867	no	DOWN	DOWN	no,DOWN,DOWN
	PF3D7_0802600	4844	-0.18	0.00033	26.56	46.29	7.26	8.1	33.29	44.92	10.35	24.6	134.07	107.52	25.76	10.94	0.273343	0.174984	0.192138	0.101749	0.310904	0.54764	-1.87121	-2.51471	-2.37978	-3.29692	-1.68546	-0.8687	3.16637e-07	1.28416e-07	3.46785e-07	4.82932e-11	0.000105405	0.0268952	4.55316e-06	2.02691e-06	1.21589e-05	1.08851e-09	0.0015714	0.0980518	DOWN	DOWN	DOWN	DOWN,DOWN,DOWN
	PF3D7_0915000	4845	-0.18	0.00033	32.78	40.93	19.17	17.64	37.52	47.81	19.42	27.77	83.05	57.47	31.74	17.31	0.584808	0.43098	0.382179	0.301201	0.517591	0.580841	-0.773966	-1.21431	-1.38768	-1.7312	-0.950117	-0.783785	0.0184193	0.00676761	0.00193509	0.000347595	0.0161661	0.0407567	0.072004	0.0329392	0.0132745	0.00265725	0.0664656	0.132213	DOWN	DOWN	no	DOWN,DOWN,no
	PF3D7_1409700	4846	-0.18	0.00033	2.36	4.66	12.03	7.1	12.34	6.27	8.92	6.36	5.8	7.89	7.31	10.66	1	1	1	1	1	1	0	0	0	0	0	0	0.481358	0.485532	0.494719	0.494066	0.453175	0.491994	0.486064	0.489583	0.495591	0.495637	0.461297	0.493958	no	no	no	no,no,no
	PF3D7_1304900	4847	-0.18	0.00035	390.42	307.65	461.17	465.67	232.17	282.35	475.21	473.81	267.24	133.08	452.72	566.8	1.18122	1.51364	1.69406	4.25909	2.04682	1.67809	0.240272	0.598018	0.760483	2.09055	1.03338	0.746824	0.278667	0.101999	0.0544126	1.82754e-05	0.0186596	0.0525484	0.486064	0.279342	0.165329	0.000186177	0.0738582	0.159698	no	no	no	no,no,no
	PF3D7_0511600	4848	-0.18	0.00035	21.28	16.54	2.38	8.93	21.31	15.54	17.37	11.83	43.6	69.78	13.43	13.69	0.111842	1	0.308028	0.196188	0.81511	1	-3.16046	0	-1.69887	-2.34969	-0.294933	0	2.63976e-17	0.485532	0.000200603	2.02874e-06	0.227983	0.491994	2.14198e-15	0.489583	0.00237381	2.42085e-05	0.461297	0.493958	no	DOWN	no	no,DOWN,no
	PF3D7_0933500	4849	-0.18	0.00033	7.4	5.66	7.39	6.94	9.23	9.25	6.41	6.31	10.85	4.62	9.96	5.95	1	1	1	1	1	1	0	0	0	0	0	0	0.481358	0.485532	0.494719	0.494066	0.453175	0.491994	0.486064	0.489583	0.495591	0.495637	0.461297	0.493958	no	no	no	no,no,no
	PF3D7_0921600	4850	-0.18	0.00032	20.58	12.29	17.03	15.34	19.21	16.31	25.32	19.59	10.13	19.96	14.3	17.24	0.827502	1	1	1	1.31806	1	-0.273165	0	0	0	0.39842	0	0.221532	0.485532	0.494719	0.494066	0.232535	0.491994	0.473046	0.489583	0.495591	0.495637	0.461297	0.493958	no	no	no	no,no,no
	PF3D7_0728500	4851	-0.18	0.00033	0	3.16	0	0	4.63	15.75	0	0	0	0	0	0	1	1	1	1	1	1	0	0	0	0	0	0	0.481358	0.485532	0.494719	0.494066	0.453175	0.491994	0.486064	0.489583	0.495591	0.495637	0.461297	0.493958	no	no	no	no,no,no
	PF3D7_0406800	4852	-0.18	0.0003	48.47	46.44	86.81	77.63	68.8	89.29	34.4	34.11	75.94	33.5	62.48	29.58	1.791	1.67162	0.822755	0.882985	0.5	0.382014	0.840769	0.741246	-0.281466	-0.179539	-1	-1.3883	0.0149957	0.0586997	0.282532	0.367535	0.0123369	0.00107014	0.0612776	0.184717	0.495591	0.495637	0.0541912	0.00998097	no	no	DOWN	no,no,DOWN
	PF3D7_1314300	4853	-0.18	0.0003	21.42	22.02	39.41	39.48	36.87	27.95	30.26	23.48	30.92	18.86	30.12	41.35	1.83987	1.79292	0.974127	2.19247	0.820721	0.840072	0.879603	0.842308	-0.0378185	1.13256	-0.285035	-0.251416	0.0115251	0.0380054	0.473751	0.0124383	0.234399	0.283523	0.049054	0.135427	0.495591	0.0556734	0.461297	0.493958	no	no	no	no,no,no
	PF3D7_0713400	4854	-0.18	0.0003	47.96	40.28	43.63	27.06	45.13	40.04	40.96	40.44	48.55	63.95	70.65	49.69	0.909716	0.671797	1.4552	0.777013	0.9076	1.00999	-0.136511	-0.573902	0.541218	-0.363989	-0.139871	0.014341	0.342114	0.125498	0.126107	0.241553	0.338923	0.495438	0.486064	0.325493	0.309278	0.495637	0.461297	0.496399	no	no	no	no,no,no
	PF3D7_1420200	4855	-0.18	0.0003	16.94	19.82	6.68	7.75	18.84	24.93	8.97	13.9	55.28	61.03	13.35	6.34	1	1	0.241498	0.103883	1	0.557561	0	0	-2.04992	-3.26696	0	-0.842798	0.481358	0.485532	9.62694e-06	7.12217e-11	0.453175	0.0306298	0.486064	0.489583	0.000206343	1.59267e-09	0.461297	0.108127	no	DOWN	no	no,DOWN,no
	PF3D7_0322000	4856	-0.18	0.0003	5705.57	5085.14	13958.3	12319.2	3248.92	3135.7	8674.83	6916.48	2855.88	3195.19	6287.01	7414.39	2.44643	2.42259	2.20143	2.32048	2.67007	2.20572	1.29068	1.27655	1.13844	1.21443	1.41688	1.14125	0.000394631	0.00378868	0.00833642	0.00809952	0.00187391	0.00643857	0.00273688	0.0203593	0.0402714	0.0394557	0.0139317	0.0352663	UP	UP	UP	UP,UP,UP
	PF3D7_1430200	4857	-0.18	0.0003	83.14	155.09	26.97	25	89.07	166.38	38.65	58.05	243.23	135.57	103.72	28.6	0.324393	0.161197	0.426428	0.210961	0.433928	0.3489	-1.62419	-2.63311	-1.22963	-2.24495	-1.20447	-1.51911	7.47508e-06	3.38903e-08	0.00526304	5.35479e-06	0.00366183	0.000393368	8.01103e-05	6.09167e-07	0.0282552	6.02281e-05	0.0219597	0.00515214	DOWN	DOWN	DOWN	DOWN,DOWN,DOWN
	PF3D7_0609700	4858	-0.18	0.00029	126.27	149.72	45.15	54.27	117.26	151.67	81	128.85	108.69	159.12	78.25	80.72	0.357567	0.362477	0.719937	0.50729	0.690773	0.849542	-1.48371	-1.46404	-0.474057	-0.979117	-0.533717	-0.235243	3.76289e-05	0.00141941	0.164021	0.0279604	0.104951	0.295676	0.000339258	0.00869716	0.369117	0.103801	0.270349	0.493958	DOWN	no	no	DOWN,no,no
	PF3D7_1014500	4859	-0.18	0.00029	2.26	1.14	0.59	0.74	1.82	1.33	1.34	1.55	1.15	0.62	1.01	2.42	1	1	1	1	1	1	0	0	0	0	0	0	0.481358	0.485532	0.494719	0.494066	0.453175	0.491994	0.486064	0.489583	0.495591	0.495637	0.461297	0.493958	no	no	no	no,no,no
	PF3D7_0726700	4860	-0.18	0.00029	84.69	138.77	139.2	106.38	165.67	184.32	149.91	94.29	252.82	204.65	174.97	106.54	1.64364	0.766592	0.692073	0.520596	0.904871	0.511556	0.716896	-0.383469	-0.531003	-0.941763	-0.144216	-0.967036	0.0326228	0.225128	0.136288	0.0330198	0.335545	0.0159942	0.113332	0.484918	0.325396	0.11728	0.461297	0.0672525	no	no	no	no,no,no
	PF3D7_0218100	4861	-0.18	0.00029	5.3	1.66	1.22	1.53	3.79	7.63	1.11	3.19	10.54	5.19	0.84	0	1	1	1	1	1	1	0	0	0	0	0	0	0.481358	0.485532	0.494719	0.494066	0.453175	0.491994	0.486064	0.489583	0.495591	0.495637	0.461297	0.493958	no	no	no	no,no,no
	PF3D7_0935000	4862	-0.18	0.00029	141.43	93.59	101.12	103.87	109.25	100	175.67	137.43	109.38	84.49	126.37	137.6	0.714983	1.10984	1.15533	1.6286	1.60796	1.3743	-0.48402	0.150353	0.208305	0.703628	0.685235	0.458697	0.0929151	0.364478	0.326778	0.0808548	0.0899432	0.161664	0.251673	0.489583	0.495591	0.22949	0.240639	0.359112	no	no	no	no,no,no
	PF3D7_1001200	4863	-0.18	0.00028	325.69	275.89	2443.65	2407.88	165.01	128.71	1820.65	546.23	828.97	548.47	1043.08	989.88	7.50299	8.72768	1.25828	1.8048	11.0336	4.24388	2.90747	3.1256	0.331458	0.851841	3.46383	2.08538	1.27676e-14	4.41522e-11	0.239984	0.0454212	1.98952e-13	2.54163e-06	7.18018e-13	1.69449e-09	0.479461	0.149904	2.30622e-11	0.000100253	UP	no	UP	UP,no,UP
	PF3D7_0820900	4864	-0.18	0.00027	13.26	14.95	9.54	4.95	17.42	19.2	9.43	12.69	20.4	22.46	8.29	9.67	1	1	0.406373	0.430543	1	1	0	0	-1.29913	-1.21577	0	0	0.481358	0.485532	0.00343192	0.00872008	0.453175	0.491994	0.486064	0.489583	0.0204332	0.041692	0.461297	0.493958	no	DOWN	no	no,DOWN,no
	PF3D7_0705500	4865	-0.18	0.00027	94.99	91.25	29.15	29.29	99.72	95.39	52.75	76.52	123.8	134.77	51.24	52.66	0.306874	0.320986	0.413893	0.39074	0.528981	0.802181	-1.70428	-1.63942	-1.27267	-1.35572	-0.918712	-0.318001	2.80458e-06	0.000409122	0.0040478	0.00399299	0.0190664	0.236166	3.33258e-05	0.00298307	0.0230607	0.0221486	0.0749462	0.475346	DOWN	DOWN	no	DOWN,DOWN,no
	PF3D7_0301600	4866	-0.18	0.00027	228.45	157.78	195.57	223.17	232.98	163.94	326.6	266.42	52.42	199.84	237.76	318.22	0.856074	1.41444	4.53567	1.59237	1.40184	1.62511	-0.224193	0.500229	2.18132	0.671179	0.487319	0.700534	0.261769	0.142656	2.38542e-06	0.0908567	0.178845	0.0643891	0.486064	0.355858	6.39694e-05	0.250155	0.397123	0.185086	no	no	no	no,no,no
	PF3D7_0305300	4867	-0.18	0.00027	103.5	72.97	37.9	48.22	93.85	62.32	58.42	62.07	34.44	86.24	40.85	54.53	0.366184	0.66082	1.18612	0.632305	0.622483	0.995988	-1.44936	-0.597672	0.246251	-0.661307	-0.683894	-0.00579909	5.47674e-05	0.115657	0.298688	0.0991651	0.0577972	0.486913	0.000472047	0.307552	0.495591	0.267327	0.174528	0.493958	no	no	no	no,no,no
	PF3D7_1203400	4868	-0.18	0.00027	20.92	21.85	26.23	26.15	19.94	18.8	14.44	15.76	36.3	20.93	14.77	15.04	1.25382	1.1968	0.406887	0.718586	1	1	0.326335	0.259178	-1.2973	-0.476768	0	0	0.207898	0.283977	0.00347154	0.177946	0.453175	0.491994	0.453828	0.489583	0.0206043	0.406184	0.461297	0.493958	no	no	no	no,no,no
	PF3D7_1462300	4869	-0.18	0.00027	83.54	73.3	89.48	83.22	67.33	62.13	123.34	107.69	55.16	66.21	64.32	97.88	1.0711	1.13533	1.16606	1.47833	1.83187	1.7333	0.0990981	0.183117	0.221645	0.563965	0.873319	0.793522	0.415057	0.339392	0.316779	0.130392	0.0407975	0.0424241	0.486064	0.489583	0.495591	0.324835	0.133611	0.136141	no	no	no	no,no,no
	PF3D7_0422500	4870	-0.18	0.00026	36.78	33.17	48.72	46.16	32.1	36.23	46.42	58.74	27.1	38.69	32.37	52.61	1.32463	1.39162	1.19446	1.35978	1.44611	1.62131	0.405593	0.476764	0.256365	0.443376	0.532173	0.697158	0.153219	0.153854	0.291391	0.187467	0.15499	0.0653279	0.364593	0.374257	0.495591	0.421374	0.357864	0.186621	no	no	no	no,no,no
	PF3D7_1232600	4871	-0.18	0.00024	16.41	14.74	6.08	7.61	23.12	10.81	11.51	11.89	44.01	85.02	12.27	6.11	1	1	0.2788	0.0718654	0.497837	1	0	0	-1.8427	-3.79856	-1.00625	0	0.481358	0.485532	6.15052e-05	4.35148e-14	0.0119173	0.491994	0.486064	0.489583	0.000902711	1.42869e-12	0.0527593	0.493958	no	DOWN	no	no,DOWN,no
	PF3D7_0102700	4872	-0.18	0.00023	54.87	61.3	14.77	14.75	75.6	89.21	19.98	26.76	33.37	120.07	35.13	16.64	0.269182	0.24062	1.05274	0.138586	0.264286	0.299966	-1.89335	-2.05517	0.0741519	-2.85115	-1.91983	-1.73713	2.33806e-07	1.3087e-05	0.433174	1.10253e-08	1.30753e-05	6.2432e-05	3.47648e-06	0.000133215	0.495591	1.85827e-07	0.000328617	0.00133314	DOWN	no	DOWN	DOWN,no,DOWN
	PF3D7_1122100	4873	-0.18	0.00023	4.08	5.56	3.19	3.06	7.99	5.98	2.89	2.99	7.65	7.35	5.48	2.46	1	1	1	1	1	1	0	0	0	0	0	0	0.481358	0.485532	0.494719	0.494066	0.453175	0.491994	0.486064	0.489583	0.495591	0.495637	0.461297	0.493958	no	no	no	no,no,no
	PF3D7_1421100	4874	-0.18	0.00022	14.65	15.93	10.72	10.4	15.63	25.52	9.75	13.04	8.21	18.47	7.16	4.41	1	1	1	1	1	0.510972	0	0	0	0	0	-0.968684	0.481358	0.485532	0.494719	0.494066	0.453175	0.0158498	0.486064	0.489583	0.495591	0.495637	0.461297	0.0669345	no	no	no	no,no,no
	PF3D7_1407800	4875	-0.18	0.00022	906.91	675.54	596.91	583.13	787.46	821.36	962.42	965.58	515.03	653.62	954.48	760.09	0.65818	0.863206	1.85325	1.16289	1.22218	1.17559	-0.603446	-0.212224	0.890058	0.217718	0.28946	0.233381	0.0507192	0.343976	0.030434	0.328789	0.309042	0.311131	0.160136	0.489583	0.106313	0.495637	0.461297	0.493958	no	no	no	no,no,no
	PF3D7_0626900	4876	-0.18	0.0002	19.16	4.73	16.17	16.21	5.14	10.11	11.15	10.08	5.54	3.69	6.52	9.97	1	1	1	1	1	1	0	0	0	0	0	0	0.481358	0.485532	0.494719	0.494066	0.453175	0.491994	0.486064	0.489583	0.495591	0.495637	0.461297	0.493958	no	no	no	no,no,no
	PF3D7_1023800	4877	-0.18	0.00021	10.98	17.39	2	3.01	10.91	24.72	6.3	9.8	31.11	51.43	11.12	6.02	1	1	0.357441	0.117052	1	0.39644	0	0	-1.48422	-3.09477	0	-1.33483	0.481358	0.485532	0.000999311	6.22049e-10	0.453175	0.00157578	0.486064	0.489583	0.0082683	1.22257e-08	0.461297	0.0129717	no	DOWN	no	no,DOWN,no
	PF3D7_0823000	4878	-0.19	0.0002	6.24	5.51	8.43	5.34	10.89	9.08	9.01	8.88	6.52	6.08	10.86	7.04	1	1	1	1	1	1	0	0	0	0	0	0	0.481358	0.485532	0.494719	0.494066	0.453175	0.491994	0.486064	0.489583	0.495591	0.495637	0.461297	0.493958	no	no	no	no,no,no
	PF3D7_0415600	4879	-0.19	0.00023	12.16	0	18.88	17.34	7.03	10.56	17.75	9.57	8.07	11.14	21.54	25.75	1	1	2.66914	2.31149	1	1	0	0	1.41638	1.20882	0	0	0.481358	0.485532	0.00146472	0.00834708	0.453175	0.491994	0.486064	0.489583	0.0109758	0.0403845	0.461297	0.493958	no	UP	no	no,UP,no
	PF3D7_1335800	4880	-0.19	0.0002	5.33	4.66	11.37	14.97	8.92	9.17	9.13	5.71	25.17	12.06	6.43	13.48	1	1	0.255463	1	1	1	0	0	-1.96881	0	0	0	0.481358	0.485532	2.03231e-05	0.494066	0.453175	0.491994	0.486064	0.489583	0.000380603	0.495637	0.461297	0.493958	no	no	no	no,no,no
	PF3D7_1454400	4881	-0.19	0.0002	203.93	163.58	357.65	470.93	112.9	117.02	286.05	271.27	109.98	120.58	239.01	252.98	1.75379	2.8789	2.17321	2.09803	2.53366	2.31815	0.810474	1.52552	1.11983	1.06903	1.34122	1.21297	0.0182945	0.0007261	0.00926309	0.0170739	0.00309456	0.00408793	0.0717133	0.00484636	0.0437359	0.0715192	0.0196392	0.0256852	UP	UP	UP	UP,UP,UP
	PF3D7_1119400	4882	-0.19	0.00019	19.95	17.54	13.87	16.55	22.21	16.57	20.3	20.88	19.15	19.67	14.24	19.84	1	1	1	1	0.914003	1.26011	0	0	0	0	-0.12973	0.333548	0.481358	0.485532	0.494719	0.494066	0.346859	0.238015	0.486064	0.489583	0.495591	0.495637	0.461297	0.477457	no	no	no	no,no,no
	PF3D7_0104800	4883	-0.19	0.00019	26.9	35.51	14.75	6.29	32.79	43.77	20.33	18.89	39.04	52.61	25.1	26.28	0.548327	0.177133	0.64293	0.499525	0.620006	0.431574	-0.866891	-2.49709	-0.637266	-1.00137	-0.689646	-1.21232	0.00983523	1.55789e-07	0.0935251	0.0252655	0.0563945	0.00364365	0.043105	2.39158e-06	0.247772	0.0951646	0.171203	0.0236525	DOWN	no	no	DOWN,no,no
	PF3D7_1010100	4884	-0.19	0.00023	56.7	44.17	31.6	43.34	38.57	44.91	27.26	58.09	26.02	27.28	38.16	33.91	0.557319	0.981209	1.46656	1.24304	0.706767	1.29348	-0.843424	-0.0273677	0.55244	0.313867	-0.500694	0.371253	0.0115827	0.491943	0.121312	0.263548	0.118299	0.21315	0.0491701	0.493879	0.299979	0.495637	0.295227	0.439294	no	no	no	no,no,no
	PF3D7_1315100	4885	-0.19	0.00018	8.5	4.53	5.87	3.74	11.76	11.74	6.4	4.39	7.37	9.99	6.62	2.41	1	1	1	1	1	1	0	0	0	0	0	0	0.481358	0.485532	0.494719	0.494066	0.453175	0.491994	0.486064	0.489583	0.495591	0.495637	0.461297	0.493958	no	no	no	no,no,no
	PF3D7_0622900	4886	-0.19	0.00018	54.08	44.11	11.77	13.38	57.96	46.58	18.53	27.35	21.26	65.04	20.73	29.81	0.217641	0.303333	0.975071	0.458333	0.319703	0.587162	-2.19998	-1.72103	-0.0364215	-1.12553	-1.64519	-0.76817	2.49238e-09	0.00021992	0.474914	0.0139127	0.000147311	0.0438491	5.52996e-08	0.00171586	0.495591	0.0604815	0.00204579	0.139766	DOWN	no	no	DOWN,no,no
	PF3D7_0618600	4887	-0.19	0.00029	26.6	27.29	57.48	61.65	27.91	32.51	36.28	18.69	59.09	37.56	34.51	37.6	2.1609	2.25907	0.584024	1.00106	1.29989	0.5749	1.11163	1.17573	-0.7759	0.0015356	0.378392	-0.798617	0.00196067	0.00690232	0.0537803	0.492861	0.245761	0.0379856	0.0108968	0.033423	0.164214	0.495637	0.461297	0.12588	UP	no	no	UP,no,no
	PF3D7_1412200	4888	-0.19	0.00017	17.34	16.91	19.23	23.52	13.28	15.78	25.09	13.66	9.37	14.88	13.71	15.73	1	1.39089	1	1	1.88931	1	0	0.476011	0	0	0.917857	0	0.481358	0.154223	0.494719	0.494066	0.0331552	0.491994	0.486064	0.374994	0.495591	0.495637	0.113858	0.493958	no	no	no	no,no,no
	PF3D7_1228800	4889	-0.19	0.00016	61.08	72.07	64.62	73.8	62.87	82.68	53.98	68.11	102.64	78.63	61.38	73.47	1.05796	1.024	0.598012	0.934376	0.858597	0.823778	0.0812807	0.034222	-0.741753	-0.0979246	-0.219947	-0.279672	0.433459	0.457439	0.0620427	0.429439	0.278981	0.262883	0.486064	0.489583	0.182497	0.495637	0.461297	0.493958	no	no	no	no,no,no
	PF3D7_0727100	4890	-0.19	0.00016	8.94	8.94	10.53	9.58	7.66	8.13	7.44	8.17	16.68	8.57	9.98	7.08	1	1	1	1	1	1	0	0	0	0	0	0	0.481358	0.485532	0.494719	0.494066	0.453175	0.491994	0.486064	0.489583	0.495591	0.495637	0.461297	0.493958	no	no	no	no,no,no
	PF3D7_1032600	4891	-0.19	0.00019	4.75	0.96	1.58	1.58	5.53	1.61	1.13	3.25	3.57	1.32	0.85	1.78	1	1	1	1	1	1	0	0	0	0	0	0	0.481358	0.485532	0.494719	0.494066	0.453175	0.491994	0.486064	0.489583	0.495591	0.495637	0.461297	0.493958	no	no	no	no,no,no
	PF3D7_1357600	4892	-0.19	0.00015	21.47	45.41	50.29	28.22	38.05	44.72	27.33	28.8	35.88	22.94	31.55	32.11	2.34234	0.621449	0.87932	1.39974	0.718265	0.644007	1.22795	-0.686292	-0.18554	0.485157	-0.477411	-0.634851	0.000708602	0.0838175	0.353925	0.166153	0.128404	0.0785667	0.00455436	0.242035	0.495591	0.387331	0.312611	0.213623	no	no	no	no,no,no
	PF3D7_1138700	4893	-0.19	0.00013	14.8	18.27	7.48	5.96	15.47	18.11	12.68	15.96	11.87	37.43	8.76	11.07	1	1	1	0.295752	1	1	0	0	0	-1.75754	0	0	0.481358	0.485532	0.494719	0.000287342	0.453175	0.491994	0.486064	0.489583	0.495591	0.00225429	0.461297	0.493958	no	no	no	no,no,no
	PF3D7_0707500	4894	-0.19	0.00013	1.55	4.23	1.9	1.22	3.85	3.54	1.72	2.08	3.41	7.46	0.82	1.03	1	1	1	1	1	1	0	0	0	0	0	0	0.481358	0.485532	0.494719	0.494066	0.453175	0.491994	0.486064	0.489583	0.495591	0.495637	0.461297	0.493958	no	no	no	no,no,no
	PF3D7_0629100	4895	-0.19	0.00013	23.03	27.91	50.58	45.75	24.72	29.21	34.07	31.56	25.34	21.32	28.28	34.62	2.19627	1.6392	1.11602	1.62383	1.37824	1.08045	1.13505	0.71299	0.158366	0.699398	0.462823	0.111635	0.00160866	0.0658441	0.365273	0.0821093	0.192799	0.410919	0.00924818	0.202488	0.495591	0.231706	0.418968	0.493958	no	no	no	no,no,no
	PF3D7_1112600	4896	-0.19	0.00012	13.45	14.37	13.62	11.87	18.28	25.05	7.46	12.66	37.72	28.62	20.11	13.28	1	1	0.533139	0.464011	1	0.505389	0	0	-0.907417	-1.10777	0	-0.984533	0.481358	0.485532	0.0297641	0.0152019	0.453175	0.014518	0.486064	0.489583	0.104616	0.0649714	0.461297	0.0624243	no	no	no	no,no,no
	PF3D7_1134400	4897	-0.19	0.00012	74.08	87.15	105.42	96.85	78.75	80.06	44.42	45.6	77.41	36.81	85.64	49.95	1.42306	1.1113	1.10632	1.35697	0.564063	0.569573	0.508993	0.152251	0.145765	0.440387	-0.826071	-0.812048	0.0975962	0.363007	0.375224	0.189054	0.0303135	0.0356108	0.260624	0.489583	0.495591	0.422767	0.106878	0.119615	no	no	no	no,no,no
	PF3D7_1030300	4898	-0.19	0.00011	28.41	34.17	12.85	13.98	37.08	39.87	18.96	20.44	31.29	79.72	19.58	20.52	0.452306	0.409131	0.625759	0.257401	0.511327	0.512666	-1.14463	-1.28937	-0.676321	-1.95791	-0.967682	-0.963908	0.00108864	0.00434208	0.0806033	6.21358e-05	0.0147152	0.0162711	0.00664174	0.0226474	0.221815	0.000570163	0.0618668	0.068056	DOWN	no	DOWN	DOWN,no,DOWN
	PF3D7_1419200	4899	-0.19	0.00011	12.16	11.06	50.6	32.89	15.88	8.16	33.74	15.63	16.33	10.94	17.92	29.94	4.16118	2.97378	1	2.73675	2.12469	1	2.05699	1.5723	0	1.45246	1.08725	0	3.78353e-08	0.000517933	0.494719	0.0020345	0.0140129	0.491994	6.61244e-07	0.0036301	0.495591	0.0124795	0.0593979	0.493958	UP	no	no	UP,no,no
	PF3D7_1450300	4900	-0.19	0.00011	8.68	5.96	2.89	2.32	7.04	6.13	6.18	5.36	2.17	9.51	3.11	9.78	1	1	1	1	1	1	0	0	0	0	0	0	0.481358	0.485532	0.494719	0.494066	0.453175	0.491994	0.486064	0.489583	0.495591	0.495637	0.461297	0.493958	no	no	no	no,no,no
	PF3D7_1430600	4901	-0.19	0.00011	9.13	9.78	10.28	14.03	13.9	8.93	7.31	9.5	14.98	12.31	10.09	8.26	1	1	1	1	1	1	0	0	0	0	0	0	0.481358	0.485532	0.494719	0.494066	0.453175	0.491994	0.486064	0.489583	0.495591	0.495637	0.461297	0.493958	no	no	no	no,no,no
	PF3D7_1034900	4902	-0.19	0.00011	221.92	180.5	241.5	193.39	179.84	174.2	149.55	162.41	176.1	164.93	146.53	165.78	1.08823	1.07141	0.832084	1.00515	0.831573	0.932319	0.121983	0.0995144	-0.265199	0.00741613	-0.266086	-0.101104	0.391696	0.40454	0.294143	0.488246	0.246958	0.404318	0.486064	0.489583	0.495591	0.495637	0.461297	0.493958	no	no	no	no,no,no
	PF3D7_0215800	4903	-0.19	0.00011	9.44	8.32	8.31	8.19	12.44	12.44	4.74	4.89	17.48	12.89	10.45	6.7	1	1	1	1	1	1	0	0	0	0	0	0	0.481358	0.485532	0.494719	0.494066	0.453175	0.491994	0.486064	0.489583	0.495591	0.495637	0.461297	0.493958	no	no	no	no,no,no
	PF3D7_1004200	4904	-0.19	0.0001	8.82	12.98	14.77	12.49	10.74	11.56	10.95	11.97	29.13	22.17	9.56	14.66	1	1	0.328184	0.661254	1	1	0	0	-1.60742	-0.596724	0	0	0.481358	0.485532	0.000406889	0.123177	0.453175	0.491994	0.486064	0.489583	0.00409775	0.311977	0.461297	0.493958	no	no	no	no,no,no
	PF3D7_1224400	4905	-0.19	9.8e-05	26.56	12.61	19.91	21.31	24.7	16.08	54.33	25.45	6.51	20.52	16.78	30.29	0.749623	1.68993	1	1.47612	2.1996	1.58271	-0.415762	0.756962	0	0.561811	1.13724	0.662398	0.126513	0.0549979	0.494719	0.131292	0.0106298	0.0756213	0.31462	0.176396	0.495591	0.325936	0.0483791	0.207502	no	no	no	no,no,no
	PF3D7_1400600	4906	-0.19	9.8e-05	1.5	1.6	1.5	1.5	0	0	1.42	0	0	0	2.21	1.2	1	1	1	1	1	1	0	0	0	0	0	0	0.481358	0.485532	0.494719	0.494066	0.453175	0.491994	0.486064	0.489583	0.495591	0.495637	0.461297	0.493958	no	no	no	no,no,no
	PF3D7_1430400	4907	-0.19	9.6e-05	11.02	7.45	4.09	3.99	10.09	7.32	4.93	5.11	4.62	3.37	6.84	6.06	1	1	1	1	1	1	0	0	0	0	0	0	0.481358	0.485532	0.494719	0.494066	0.453175	0.491994	0.486064	0.489583	0.495591	0.495637	0.461297	0.493958	no	no	no	no,no,no
	PF3D7_1252900	4908	-0.19	9.5e-05	138.82	108.6	18.54	30.96	167.57	102.67	56.5	90.56	96.06	253.01	71.24	88.16	0.133554	0.285083	0.74162	0.348445	0.337173	0.882049	-2.9045	-1.81055	-0.431248	-1.521	-1.56844	-0.181069	6.52322e-15	0.000107943	0.187122	0.00145131	0.000273531	0.338024	3.81978e-13	0.000913731	0.405825	0.00932518	0.00312187	0.493958	DOWN	no	no	DOWN,no,no
	PF3D7_0922700	4909	-0.19	9.5e-05	98.93	111.94	106.73	122.59	123.24	114.47	144.52	113.04	80.49	108.25	107.52	131.58	1.07884	1.09514	1.33582	1.21552	1.17267	0.987508	0.109486	0.131116	0.417724	0.281573	0.229799	-0.0181362	0.404411	0.37949	0.187608	0.284711	0.355111	0.476112	0.486064	0.489583	0.406722	0.495637	0.461297	0.493958	no	no	no	no,no,no
	PF3D7_1357200	4910	-0.19	8.6e-05	20.47	42.62	41.42	31.03	26.25	29.65	35.97	19.46	33.85	20.23	31.89	19.32	2.02345	0.728062	0.942097	0.955017	1.37029	0.656324	1.01682	-0.457867	-0.0860517	-0.0664012	0.454477	-0.60752	0.00421423	0.181806	0.433801	0.453914	0.197701	0.087751	0.0209421	0.420293	0.495591	0.495637	0.426326	0.230007	no	no	no	no,no,no
	PF3D7_1021000	4911	-0.19	8.6e-05	51.73	60.75	90.85	87.75	46.5	59.67	43.58	36.96	119.05	40.53	46.19	41.54	1.75623	1.44444	0.387988	1.02492	0.937204	0.619407	0.812485	0.530515	-1.36592	0.035511	-0.0935645	-0.691041	0.0180578	0.129037	0.00223424	0.466231	0.375688	0.0619972	0.0708344	0.331344	0.0147416	0.495637	0.461297	0.180494	no	no	no	no,no,no
	PF3D7_1108200	4912	-0.19	8.6e-05	21.26	13.57	17.04	20.76	18.26	16.92	21.28	23.75	16.1	32.4	13.66	19.13	0.801505	1.52985	1	0.590432	1.16539	1.40366	-0.319216	0.613386	0	-0.760157	0.220811	0.489198	0.187147	0.0964664	0.494719	0.0693269	0.362259	0.145792	0.420156	0.266892	0.495591	0.20595	0.461297	0.332879	no	no	no	no,no,no
	PF3D7_0414900	4913	-0.19	0.00017	296.81	742.62	61.47	64.54	286.61	661.33	94.31	251.64	1201.33	1042.95	338.06	59.55	0.207102	0.0869085	0.281405	0.0570977	0.329053	0.380506	-2.27159	-3.52436	-1.82928	-4.13042	-1.60361	-1.39401	7.87523e-10	2.31063e-13	6.89246e-05	2.48524e-16	0.000206646	0.00102609	1.91159e-08	1.58125e-11	0.000995333	1.21691e-14	0.00254311	0.00969746	DOWN	DOWN	DOWN	DOWN,DOWN,DOWN
	PF3D7_1205500	4914	-0.19	8.3e-05	149.3	155.1	42.87	29.62	157.1	184.86	65.21	138.73	108.67	185.6	107.5	65.11	0.28714	0.190974	0.989233	0.350808	0.415086	0.75046	-1.80017	-2.38856	-0.0156171	-1.51125	-1.26852	-0.414153	8.19626e-07	4.9821e-07	0.492254	0.00154481	0.00241542	0.176205	1.08461e-05	6.98724e-06	0.495591	0.00981493	0.0164307	0.381915	DOWN	no	no	DOWN,no,no
	PF3D7_1302500	4915	-0.19	8.3e-05	27.05	24.5	17.59	17.24	37.15	33.94	17.14	24.64	22.35	22.17	23.57	23.86	0.650277	0.703673	1.05459	1.07623	0.461373	0.725987	-0.620873	-0.507022	0.0766769	0.105985	-1.116	-0.461984	0.0461032	0.156264	0.431098	0.411607	0.00632619	0.150333	0.149382	0.378176	0.495591	0.495637	0.0329055	0.340286	no	no	no	no,no,no
	PF3D7_0620400	4916	-0.2	7.8e-05	22.6	27.14	5.46	3.91	19.93	32.09	12.23	18.41	108.84	86.14	25.16	6.73	0.241593	0.144068	0.231165	0.0781286	1	0.573699	-2.04935	-2.79518	-2.11301	-3.678	0	-0.801634	2.51149e-08	4.98064e-09	5.28201e-06	2.5609e-13	0.453175	0.0374412	4.54308e-07	1.12262e-07	0.000123974	7.53674e-12	0.461297	0.124439	DOWN	DOWN	no	DOWN,DOWN,no
	PF3D7_0514800	4917	-0.2	7.4e-05	0.31	0	0.43	0.55	0.48	1.08	1.56	0.28	0	0.46	0.81	1.25	1	1	1	1	1	1	0	0	0	0	0	0	0.481358	0.485532	0.494719	0.494066	0.453175	0.491994	0.486064	0.489583	0.495591	0.495637	0.461297	0.493958	no	no	no	no,no,no
	PF3D7_1226400	4918	-0.2	7.3e-05	28.66	22.34	48.46	35.1	25.15	17.1	33.13	37.61	31.58	24.64	34.48	40.89	1.69086	1.57117	1.09183	1.6595	1.3173	2.19942	0.757756	0.651842	0.126749	0.730746	0.39758	1.13712	0.02551	0.0835929	0.390397	0.0731532	0.233081	0.00660468	0.0934265	0.241712	0.495591	0.214402	0.461297	0.0357859	no	no	no	no,no,no
	PF3D7_1462200	4919	-0.2	7.4e-05	85	99.49	250.3	221.33	191.94	114.06	82.92	59.29	272.85	134.49	61.35	117.12	2.94471	2.22465	0.224849	0.870845	0.43201	0.519814	1.55812	1.15358	-2.15297	-0.199511	-1.21086	-0.943932	2.43551e-05	0.0078332	3.58007e-06	0.352831	0.00351558	0.0181389	0.000229796	0.0374832	8.9977e-05	0.495637	0.0213366	0.0736447	UP	no	DOWN	UP,no,DOWN
	PF3D7_0316900	4921	-0.2	6.4e-05	54.59	49.97	47.17	48.98	57.58	57.85	82.59	81.54	68.02	121.98	51.73	65.59	0.864078	0.980188	0.760512	0.537711	1.43435	1.40951	-0.210767	-0.0288694	-0.394958	-0.895097	0.520399	0.495191	0.273421	0.490707	0.208206	0.0403766	0.161039	0.142801	0.486064	0.493138	0.43319	0.136756	0.368236	0.328652	no	no	no	no,no,no
	PF3D7_1314700	4922	-0.2	5.9e-05	88.88	81.83	142.5	142.27	99.64	121.48	94.8	90.85	92.15	65.48	109.18	94.22	1.60329	1.7386	1.18481	1.43891	0.951425	0.74786	0.681031	0.79793	0.244653	0.524979	-0.071838	-0.41916	0.0401452	0.0462122	0.299849	0.147358	0.393359	0.173371	0.13366	0.155501	0.495591	0.354959	0.461297	0.378166	no	no	no	no,no,no
	PF3D7_0623400	4923	-0.2	5.9e-05	6.29	10.76	3.77	2.51	8.39	8.92	3.56	3.87	4.64	6.48	9.26	2.83	1	1	1	1	1	1	0	0	0	0	0	0	0.481358	0.485532	0.494719	0.494066	0.453175	0.491994	0.486064	0.489583	0.495591	0.495637	0.461297	0.493958	no	no	no	no,no,no
	PF3D7_0927700	4924	-0.2	5.9e-05	77.34	65.97	88.95	64.17	42.81	86.76	54.99	37.23	99.76	50.06	50.84	43.75	1.15012	0.972715	0.509623	0.873951	1.28451	0.429115	0.20178	-0.0399111	-0.972497	-0.194375	0.361221	-1.22056	0.313729	0.481623	0.0216728	0.356593	0.257415	0.00345102	0.486064	0.489583	0.0820226	0.495637	0.461297	0.0227399	no	no	no	no,no,no
	PF3D7_1420500	4925	-0.2	6e-05	0.95	0.9	0.83	0.42	2.91	0.84	0.6	1.64	0.77	1.39	1.35	0.94	1	1	1	1	1	1	0	0	0	0	0	0	0.481358	0.485532	0.494719	0.494066	0.453175	0.491994	0.486064	0.489583	0.495591	0.495637	0.461297	0.493958	no	no	no	no,no,no
	PF3D7_0919000	4926	-0.2	0.00011	2460.24	2203.08	1932.41	1857.25	1772.88	1954.28	2172.02	2504.85	1540.96	1418.89	1951.57	2101.81	0.785456	0.843024	1.26646	1.48131	1.22514	1.28173	-0.348398	-0.246354	0.340806	0.56687	0.292942	0.358087	0.167171	0.318442	0.233949	0.129184	0.306435	0.221656	0.387405	0.489583	0.470549	0.32278	0.461297	0.453042	no	no	no	no,no,no
	PF3D7_0623000	4927	-0.2	5.3e-05	35.69	25.83	44.26	36.23	31.95	23.24	21.19	22.31	38.36	16.34	36.25	33.53	1.24012	1.40263	0.944995	2.05202	0.663224	0.959983	0.310484	0.488137	-0.0816217	1.03704	-0.592432	-0.0589196	0.220075	0.148356	0.437449	0.0199211	0.0839735	0.440575	0.470642	0.365739	0.495591	0.0804208	0.228982	0.493958	no	no	no	no,no,no
	PF3D7_1451500	4928	-0.2	8e-05	70.34	58.71	67.04	74.68	128.38	55.21	111.48	48.59	53.36	72.64	110.92	72.3	0.953085	1.27201	2.07871	0.995319	0.86836	0.880094	-0.0693232	0.347116	1.05569	-0.00676856	-0.203636	-0.18427	0.409225	0.225869	0.0131821	0.499379	0.290766	0.335457	0.486064	0.48596	0.0562542	0.499467	0.461297	0.493958	no	no	no	no,no,no
	PF3D7_1320700	4929	-0.2	5.2e-05	10.55	13.94	4.72	3.66	20.57	17.56	6.26	6.96	28.63	31.92	9.46	4.62	1	1	0.330423	0.144737	0.304327	1	0	0	-1.59762	-2.7885	-1.71631	0	0.481358	0.485532	0.000438056	2.22724e-08	8.11772e-05	0.491994	0.486064	0.489583	0.00435754	3.6042e-07	0.0012808	0.493958	no	DOWN	no	no,DOWN,no
	PF3D7_0106500	4930	-0.2	5.1e-05	8.64	4.82	4.06	2.95	9.92	6.45	3.2	4.09	7.26	7.09	4.08	3.89	1	1	1	1	1	1	0	0	0	0	0	0	0.481358	0.485532	0.494719	0.494066	0.453175	0.491994	0.486064	0.489583	0.495591	0.495637	0.461297	0.493958	no	no	no	no,no,no
	PF3D7_1234300	4931	-0.2	5.1e-05	7.41	8.97	17.4	17.72	16.47	14.45	10.88	8.46	15.15	18.45	15.76	11.24	1	1	1	1	1	1	0	0	0	0	0	0	0.481358	0.485532	0.494719	0.494066	0.453175	0.491994	0.486064	0.489583	0.495591	0.495637	0.461297	0.493958	no	no	no	no,no,no
	PF3D7_1137200	4932	-0.2	5.2e-05	33.91	21.24	4.07	8.93	27.6	22.87	17.18	17.32	60.68	73.71	15.36	4.17	0.120024	0.420433	0.253131	0.0565731	0.622464	0.757324	-3.05861	-1.25005	-1.98204	-4.14374	-0.683938	-0.401017	2.49534e-16	0.00549335	1.80251e-05	2.00238e-16	0.0577864	0.183776	1.81712e-14	0.0275152	0.000345886	1.01549e-14	0.174528	0.394501	DOWN	DOWN	no	DOWN,DOWN,no
	PF3D7_0926400	4933	-0.2	4.8e-05	20.17	24.3	10.82	6.42	17.36	27	13.99	17.38	37.8	23.8	12.21	17.45	0.53644	0.264198	0.323016	0.733193	1	0.643704	-0.898511	-1.92031	-1.63032	-0.447735	0	-0.635531	0.00784713	4.31572e-05	0.000341952	0.193219	0.453175	0.0783479	0.0354588	0.000397298	0.00363045	0.428872	0.461297	0.213232	DOWN	no	no	DOWN,no,no
	PF3D7_1365700	4934	-0.2	4.4e-05	90.06	89.23	54.24	45.53	63.53	63.51	68.85	76.36	127.38	90.45	79	77.66	0.602265	0.510254	0.620192	0.858596	1.08374	1.20233	-0.731529	-0.970711	-0.689214	-0.219949	0.116019	0.265833	0.0240972	0.0246076	0.0766479	0.33801	0.448544	0.286397	0.0896345	0.0974016	0.212786	0.495637	0.461297	0.493958	DOWN	no	no	DOWN,no,no
	PF3D7_1224700	4935	-0.2	4.1e-05	8	7.68	4.7	7.55	16.52	12.98	5.93	5.66	12.5	22.23	5.9	7.14	1	1	1	0.321188	1	1	0	0	0	-1.63851	0	0	0.481358	0.485532	0.494719	0.000665783	0.453175	0.491994	0.486064	0.489583	0.495591	0.00472902	0.461297	0.493958	no	no	no	no,no,no
	PF3D7_1328400	4936	-0.2	4e-05	8.95	6.75	15.65	24.73	7.65	6.16	18.87	14.4	7.11	13	12.39	22.52	1	3.6637	1	1.73231	1	1	0	1.8733	0	0.792695	0	0	0.481358	4.77591e-05	0.494719	0.057675	0.453175	0.491994	0.486064	0.000436099	0.495591	0.179307	0.461297	0.493958	no	no	no	no,no,no
	PF3D7_1136200	4937	-0.2	3.9e-05	60.04	124.53	12.34	14.76	60.74	99.56	19.84	46.28	346.75	190.64	52.06	17.49	0.20553	0.118526	0.150137	0.0917436	0.326638	0.464845	-2.28258	-3.07673	-2.73565	-3.44625	-1.61423	-1.10518	6.57789e-10	1.37422e-10	5.73868e-09	6.61864e-12	0.000189656	0.00718178	1.64592e-08	4.64616e-09	3.32609e-07	1.67084e-10	0.00240995	0.0377697	DOWN	DOWN	DOWN	DOWN,DOWN,DOWN
	PF3D7_0209500	4938	-0.2	5.2e-05	11.46	19.57	2.45	3.65	32.24	42.2	4.92	16.31	38.34	78.37	17.93	6.7	1	1	0.467658	0.0854919	0.152605	0.386493	0	0	-1.09647	-3.54807	-2.71212	-1.37149	0.481358	0.485532	0.0113153	1.6262e-12	1.91598e-09	0.0012103	0.486064	0.489583	0.0506069	4.35699e-11	1.41335e-07	0.0108043	no	DOWN	DOWN	no,DOWN,DOWN
	PF3D7_1456600	4939	-0.2	4e-05	17.58	11.02	12.94	15.45	8.8	12.6	7.81	8.45	15.54	3.45	9.12	11.6	1	1	1	1	1	1	0	0	0	0	0	0	0.481358	0.485532	0.494719	0.494066	0.453175	0.491994	0.486064	0.489583	0.495591	0.495637	0.461297	0.493958	no	no	no	no,no,no
	PF3D7_0703700	4940	-0.2	3.3e-05	151.34	135.9	271.13	258.77	125.93	94.61	274.23	205.97	56.11	80.52	168.9	237.03	1.79153	1.90412	3.01016	2.94374	2.17764	2.17704	0.841191	0.929125	1.58984	1.55765	1.12276	1.12237	0.0149536	0.0253827	0.000422262	0.00103593	0.0115272	0.00722917	0.0611495	0.0998433	0.00423754	0.00693877	0.0514333	0.0379148	UP	UP	UP	UP,UP,UP
	PF3D7_0530000	4941	-0.2	3.3e-05	424.33	379.76	406.37	254.89	591.89	425.98	237.82	324.22	383.62	600.78	264.83	178.24	0.957674	0.671187	0.690345	0.296681	0.401798	0.761116	-0.0623928	-0.575213	-0.534611	-1.75302	-1.31546	-0.393813	0.41634	0.12494	0.134646	0.000296947	0.00176124	0.188014	0.486064	0.324491	0.32326	0.00232003	0.0132151	0.401775	no	no	no	no,no,no
	PF3D7_0419200	4943	-0.2	3.2e-05	3.24	6.04	4.47	5.54	25.13	5.71	8.16	0	30.27	6.03	16.75	6.4	1	1	0.553353	1	0.324712	1	0	0	-0.853728	0	-1.62277	0	0.481358	0.485532	0.0381971	0.494066	0.000176968	0.491994	0.486064	0.489583	0.126139	0.495637	0.0022845	0.493958	no	no	no	no,no,no
	PF3D7_1119700	4944	-0.2	3e-05	7.86	9.52	6.29	6.18	11.47	11.18	5.61	6.14	13.55	35.77	12.68	5.32	1	1	1	0.148728	1	1	0	0	0	-2.74925	0	0	0.481358	0.485532	0.494719	3.43385e-08	0.453175	0.491994	0.486064	0.489583	0.495591	5.31452e-07	0.461297	0.493958	no	no	no	no,no,no
	PF3D7_1130000	4945	-0.21	3e-05	37.25	27.92	43.87	46.88	11.86	17.54	29.99	30.6	19.06	11.42	19.51	28.1	1.17772	1.67908	1	2.4606	2.52867	1.74458	0.235994	0.747674	0	1.29901	1.33838	0.802883	0.282468	0.0571628	0.494719	0.00507286	0.003152	0.0405981	0.486064	0.181303	0.495591	0.0269288	0.0198926	0.131921	no	no	no	no,no,no
	PF3D7_1221100	4946	-0.21	3e-05	7.75	14.57	0	4.54	13.92	17.37	12.98	4.43	6.85	15.23	6.1	7.3	1	1	1	1	1	1	0	0	0	0	0	0	0.481358	0.485532	0.494719	0.494066	0.453175	0.491994	0.486064	0.489583	0.495591	0.495637	0.461297	0.493958	no	no	no	no,no,no
	PF3D7_0922800	4947	-0.21	2.9e-05	3.8	4.4	4.57	4.62	6.82	5.75	3.66	5.26	6.29	5.95	4.28	6.8	1	1	1	1	1	1	0	0	0	0	0	0	0.481358	0.485532	0.494719	0.494066	0.453175	0.491994	0.486064	0.489583	0.495591	0.495637	0.461297	0.493958	no	no	no	no,no,no
	PF3D7_1334600	4948	-0.21	2.9e-05	15.36	29.06	3.01	7.54	10.06	8.79	6.85	11.24	49.14	13.93	6.19	6.17	1	0.259463	0.125967	1	1	1	0	-1.9464	-2.98889	0	0	0	0.481358	3.44599e-05	2.23217e-10	0.494066	0.453175	0.491994	0.486064	0.00032406	1.78975e-08	0.495637	0.461297	0.493958	no	no	no	no,no,no
	PF3D7_0318300	4949	-0.21	2.8e-05	33.48	31.62	17.15	16.34	22.4	31.74	25.36	37.12	34.68	20.35	20.77	28.31	0.512246	0.516762	0.598904	1.39115	1.13214	1.1695	-0.965091	-0.952429	-0.739603	0.476283	0.179056	0.225895	0.0047778	0.0268655	0.0625943	0.170544	0.396068	0.316966	0.0234149	0.104518	0.183834	0.393297	0.461297	0.493958	no	no	no	no,no,no
	PF3D7_1334800	4950	-0.21	2.9e-05	66.05	74.94	32.35	30.37	43.28	48.3	51.53	57.04	203.59	65.6	49.87	48.04	0.48978	0.405258	0.244953	0.732317	1.19062	1.18095	-1.02979	-1.30309	-2.02942	-0.44946	0.251712	0.239951	0.00287141	0.00399419	1.16579e-05	0.19229	0.337897	0.30605	0.0151295	0.0212028	0.000237336	0.42798	0.461297	0.493958	DOWN	no	no	DOWN,no,no
	PF3D7_0935800	4951	-0.21	2.5e-05	70.42	109.44	19.42	11.85	81.25	87.8	22.72	40.38	446.24	254.46	52.15	17.31	0.275774	0.108279	0.116865	0.0680264	0.279631	0.459909	-1.85844	-3.20718	-3.09708	-3.87776	-1.8384	-1.12058	3.76623e-07	2.32828e-11	5.12868e-11	1.31773e-14	2.77353e-05	0.0065346	5.33471e-06	1.00952e-09	4.77556e-09	4.70735e-13	0.000566677	0.0355522	DOWN	DOWN	DOWN	DOWN,DOWN,DOWN
	PF3D7_0816200	4952	-0.21	5e-05	75.52	109.55	51.38	47.31	86.73	125.06	51.54	58.54	203.66	122.89	57.83	26.63	0.68035	0.431858	0.283954	0.216698	0.594258	0.468095	-0.555652	-1.21137	-1.81627	-2.20624	-0.750839	-1.09513	0.0652802	0.00688305	7.69182e-05	7.58638e-06	0.0430764	0.00763403	0.192619	0.0333581	0.00108951	8.2234e-05	0.139409	0.0393836	no	DOWN	no	no,DOWN,no
	PF3D7_0407900	4953	-0.21	2.5e-05	105.59	154.82	55.12	59.01	153.17	236.71	73.01	85.38	276.55	633.97	116.13	64.58	0.522019	0.381152	0.419924	0.101866	0.47666	0.360695	-0.937825	-1.39156	-1.2518	-3.29526	-1.06897	-1.47115	0.00587416	0.00229046	0.00460155	4.93519e-11	0.00834894	0.000572882	0.0279059	0.0132079	0.0255242	1.10798e-09	0.0404059	0.00679326	DOWN	DOWN	DOWN	DOWN,DOWN,DOWN
	PF3D7_0521800	4954	-0.21	2.5e-05	11.45	12.96	7.25	4.85	17.13	14.18	7.62	6.32	15.75	13.41	11.9	7.79	1	1	1	1	1	1	0	0	0	0	0	0	0.481358	0.485532	0.494719	0.494066	0.453175	0.491994	0.486064	0.489583	0.495591	0.495637	0.461297	0.493958	no	no	no	no,no,no
	PF3D7_1322200	4955	-0.21	2.3e-05	14.98	20.77	16.72	17.6	22.72	31.55	11.77	13.33	33.45	22.03	22.07	18.18	1	0.847376	0.659791	0.825238	0.518046	0.422504	0	-0.238926	-0.59992	-0.277117	-0.948849	-1.24296	0.481358	0.323931	0.107255	0.297922	0.0162754	0.00297302	0.486064	0.489583	0.273678	0.495637	0.0667469	0.0203468	no	no	DOWN	no,no,DOWN
	PF3D7_1248500	4956	-0.21	2.3e-05	1649.53	1559.09	2046.86	1989.92	1049.85	1396.57	1722.67	1769.68	1448.88	1241.94	1872.64	1624.06	1.24087	1.27633	1.29247	1.30768	1.64087	1.26716	0.311357	0.352006	0.370135	0.387009	0.714463	0.341601	0.219393	0.222847	0.215572	0.218768	0.0802596	0.232575	0.470069	0.481648	0.444285	0.4682	0.221513	0.470471	no	no	no	no,no,no
	PF3D7_1343400	4957	-0.21	2.1e-05	26.65	23.01	23.65	30.12	32.97	28.1	25.65	25.74	27.14	25.29	21.76	29.14	0.88743	1.309	0.801769	1.15223	0.77798	0.916014	-0.172295	0.388461	-0.318742	0.204434	-0.362195	-0.126558	0.308166	0.201062	0.256786	0.338295	0.187084	0.382811	0.486064	0.450505	0.495591	0.495637	0.409762	0.493958	no	no	no	no,no,no
	PF3D7_1357300	4958	-0.21	7.2e-05	13.89	0	0	6.75	0	0	4.98	10.49	0	0	0	0	1	1	1	1	1	1	0	0	0	0	0	0	0.481358	0.485532	0.494719	0.494066	0.453175	0.491994	0.486064	0.489583	0.495591	0.495637	0.461297	0.493958	no	no	no	no,no,no
	PF3D7_1237700	4959	-0.21	2.1e-05	332.49	331.99	515.35	426.04	320.86	285.32	407.16	303.62	681.29	373.51	355.74	351.44	1.54997	1.28329	0.522156	0.940912	1.26896	1.06414	0.632242	0.359849	-0.937446	-0.0878685	0.343652	0.0896859	0.052578	0.21805	0.0257634	0.437222	0.26963	0.429769	0.164632	0.475993	0.0939072	0.495637	0.461297	0.493958	no	no	no	no,no,no
	PF3D7_1010300	4960	-0.21	2.5e-05	2187.82	1982.19	365.31	221.96	1936.97	3016.78	728.4	816.97	2171.43	4267.56	1324.02	393.63	0.166974	0.111977	0.609746	0.0922377	0.376051	0.270809	-2.5823	-3.15872	-0.713721	-3.4385	-1.411	-1.88465	3.54607e-12	4.53976e-11	0.0695392	7.35299e-12	0.000899908	1.58792e-05	1.36092e-10	1.73059e-09	0.198526	1.8238e-10	0.007853	0.000439969	DOWN	no	DOWN	DOWN,no,DOWN
	PF3D7_0424800	4961	-0.21	1.9e-05	184.2	192.02	38.13	31.51	154.59	173.09	63.09	103.8	19.98	121.28	44.53	62.96	0.207003	0.164097	2.22873	0.519129	0.408112	0.599688	-2.27227	-2.60737	1.15622	-0.945834	-1.29296	-0.737716	7.78705e-10	4.5493e-08	0.00752801	0.0324342	0.00205143	0.0504234	1.8983e-08	7.97532e-07	0.0371495	0.115502	0.0146384	0.155824	DOWN	no	no	DOWN,no,no
	PF3D7_0830600	4962	-0.21	1.9e-05	864.31	690.96	179.06	158.14	861.48	772.72	521.03	667.15	168.44	592.05	369.48	348.37	0.207171	0.22887	2.19354	0.588413	0.604808	0.863379	-2.27111	-2.1274	1.13326	-0.765099	-0.725451	-0.211935	7.93715e-10	6.70002e-06	0.00858569	0.0680404	0.0482559	0.3136	1.91843e-08	7.43284e-05	0.0411533	0.203258	0.151767	0.493958	DOWN	no	no	DOWN,no,no
	PF3D7_1120500	4963	-0.21	1.9e-05	35.39	33.56	40.87	37.63	46.52	37.62	63.69	54.66	24.99	50.36	30.95	58.12	1.15485	1.12128	1.2385	1.15409	1.36909	1.45295	0.2077	0.165141	0.308589	0.206756	0.453216	0.538986	0.308214	0.353076	0.255098	0.336625	0.198448	0.122206	0.486064	0.489583	0.495591	0.495637	0.427205	0.292142	no	no	no	no,no,no
	PF3D7_1227700	4964	-0.21	1.9e-05	124.35	131.64	77.72	84.23	189.84	191.35	143.3	134.23	168.15	273.03	122.45	139.38	0.62501	0.639851	0.728219	0.510493	0.754846	0.701489	-0.678049	-0.644192	-0.457556	-0.970036	-0.405745	-0.511507	0.0332801	0.0980104	0.172697	0.0291269	0.163196	0.126353	0.115122	0.270284	0.382872	0.106865	0.372122	0.300035	no	no	no	no,no,no
	PF3D7_0721500	4965	-0.21	1.8e-05	0.65	0.69	1.29	1.27	1.18	1.89	0.92	1.27	0.79	0	0.35	0.73	1	1	1	1	1	1	0	0	0	0	0	0	0.481358	0.485532	0.494719	0.494066	0.453175	0.491994	0.486064	0.489583	0.495591	0.495637	0.461297	0.493958	no	no	no	no,no,no
	PF3D7_0501500	4966	-0.21	1.7e-05	56.91	82.59	5.31	13.31	51.98	59.68	15.37	41.05	248.29	182.85	35.93	9.16	0.0933052	0.161158	0.14471	0.0500957	0.295691	0.687835	-3.4219	-2.63346	-2.78877	-4.31917	-1.75784	-0.539865	5.9702e-20	3.37539e-08	2.97093e-09	1.09172e-17	5.67436e-05	0.113889	5.29856e-18	6.08641e-07	1.7952e-07	7.29527e-16	0.000991704	0.277159	DOWN	DOWN	no	DOWN,DOWN,no
	PF3D7_1245300	4967	-0.21	1.7e-05	54.47	35.6	117.55	78.81	63.9	56.1	81.18	83.53	68.78	33.46	160.37	123.47	2.15807	2.21376	2.33164	3.69008	1.27042	1.48895	1.10974	1.1465	1.22134	1.88365	0.345308	0.574294	0.00199197	0.00815288	0.00512607	9.91479e-05	0.268466	0.107192	0.0110384	0.0387517	0.0276506	0.000867735	0.461297	0.26518	UP	UP	no	UP,UP,no
	PF3D7_1339400	4968	-0.21	1.8e-05	114.34	125.9	54.82	63.02	113.86	158.87	56.74	70.52	188.82	125.97	127.67	55.9	0.479447	0.500556	0.676147	0.443756	0.498331	0.443885	-1.06056	-0.998397	-0.564592	-1.17216	-1.00482	-1.17174	0.00223293	0.0214929	0.121527	0.0109676	0.0120122	0.0047395	0.0121369	0.0877638	0.30038	0.049678	0.0530966	0.0285174	DOWN	no	DOWN	DOWN,no,DOWN
	PF3D7_0918200	4969	-0.21	1.8e-05	229.88	175.82	177.32	157.39	152.82	148.47	141.03	120.01	241.3	132.43	139.74	111.59	0.771359	0.895177	0.579113	0.842634	0.92285	0.808311	-0.374526	-0.159755	-0.788083	-0.247022	-0.115831	-0.307017	0.150498	0.384619	0.0510526	0.31876	0.357844	0.243666	0.359238	0.489583	0.158027	0.495637	0.461297	0.485881	no	no	no	no,no,no
	PF3D7_1358200	4970	-0.21	1.5e-05	15.52	13.69	13.58	14.38	15.34	17.65	21.25	16.45	9.58	19.03	9.66	18.19	1	1	1	1	1.38527	1	0	0	0	0	0.470164	0	0.481358	0.485532	0.494719	0.494066	0.188549	0.491994	0.486064	0.489583	0.495591	0.495637	0.411979	0.493958	no	no	no	no,no,no
	PF3D7_1028200	4971	-0.21	1.3e-05	36.28	41.23	25.55	19.13	46.52	39.78	15.19	21.79	80.18	73.06	37.64	12	0.704245	0.463983	0.469444	0.164249	0.326526	0.547763	-0.505851	-1.10786	-1.09098	-2.60605	-1.61473	-0.868377	0.083704	0.0122336	0.0116611	1.58687e-07	0.000188898	0.0269392	0.233466	0.0551481	0.0518271	2.23658e-06	0.0024057	0.0980565	no	DOWN	DOWN	no,DOWN,DOWN
	PF3D7_1439500	4972	-0.21	1.2e-05	21.16	26.11	1.84	4.15	18.93	29.56	8.25	8.28	38.34	45.32	16.94	6.74	0.0869565	0.158943	0.441836	0.14872	1	0.280108	-3.52356	-2.65342	-1.17842	-2.74933	0	-1.83594	4.92183e-21	2.68094e-08	0.00712372	3.43101e-08	0.453175	2.52324e-05	4.50903e-19	4.96017e-07	0.0356195	5.31452e-07	0.461297	0.000663518	DOWN	DOWN	no	DOWN,DOWN,no
	PF3D7_1253700	4973	-0.21	4.8e-05	0	1.56	5.72	4.38	0	0	0	0	0	0	0.78	1.65	1	1	1	1	1	1	0	0	0	0	0	0	0.481358	0.485532	0.494719	0.494066	0.453175	0.491994	0.486064	0.489583	0.495591	0.495637	0.461297	0.493958	no	no	no	no,no,no
	PF3D7_0818600	4974	-0.21	1.4e-05	128.74	210.43	98.21	85.87	117.14	192.93	112.63	124.81	233.2	274	111.34	55.35	0.762855	0.408069	0.477444	0.202007	0.961499	0.646919	-0.390519	-1.29311	-1.0666	-2.30752	-0.0566426	-0.628344	0.140859	0.00424447	0.013307	3.01349e-06	0.405853	0.0806845	0.341039	0.022212	0.0563636	3.51471e-05	0.461297	0.218147	no	DOWN	no	no,DOWN,no
	PF3D7_0819000	4975	-0.22	1e-05	77.89	67.47	78.47	85.94	78.03	79.08	118.86	110.29	35.75	96.34	74.14	110.89	1.00745	1.27375	2.07385	1.15103	1.52326	1.39466	0.0107031	0.349084	1.05231	0.202922	0.607162	0.479917	0.49261	0.22465	0.0134235	0.339383	0.120017	0.150507	0.494412	0.484071	0.0565617	0.495637	0.298074	0.340318	no	no	no	no,no,no
	PF3D7_0813800	4976	-0.22	1e-05	54.15	69.46	23.03	25.82	68.82	94.2	35.11	28.71	84.72	62.35	66.09	20.92	0.4253	0.371725	0.780099	0.335525	0.510171	0.304777	-1.23345	-1.42769	-0.358271	-1.57551	-0.970946	-1.71417	0.000484954	0.00180904	0.230882	0.00101736	0.0144583	7.6562e-05	0.00326367	0.0108161	0.46686	0.00683857	0.0610127	0.00154759	DOWN	no	DOWN	DOWN,no,DOWN
	PF3D7_1225100	4977	-0.22	9.9e-06	2.76	4.59	5.37	7.16	5.71	4.45	6.3	5.59	3.15	3.81	5.69	9.02	1	1	1	1	1	1	0	0	0	0	0	0	0.481358	0.485532	0.494719	0.494066	0.453175	0.491994	0.486064	0.489583	0.495591	0.495637	0.461297	0.493958	no	no	no	no,no,no
	PF3D7_1425800	4978	-0.22	9.5e-06	13.37	23.14	9.76	7.59	21.48	18.18	8.06	10.85	29.01	22.18	14.11	5.79	1	0.328003	0.486384	0.261046	0.375233	1	0	-1.60822	-1.03983	-1.93762	-1.41414	0	0.481358	0.000515056	0.0153412	7.30442e-05	0.000879668	0.491994	0.486064	0.00362518	0.0627342	0.000658558	0.00771067	0.493958	no	DOWN	no	no,DOWN,no
	PF3D7_0811300	4979	-0.22	8.9e-06	342.3	389.94	228.12	166.61	392.95	354.79	248.38	299.47	236.72	399.77	203.3	265.17	0.666433	0.427271	0.858821	0.663306	0.632091	0.844077	-0.585468	-1.22678	-0.219571	-0.592253	-0.661797	-0.244554	0.0558593	0.00629615	0.327831	0.124979	0.0634432	0.28865	0.172391	0.031049	0.495591	0.314246	0.186714	0.493958	no	no	no	no,no,no
	PF3D7_0908100	4980	-0.22	1e-05	4.44	4.04	0.87	2.22	4.84	3.38	0	2.85	5.46	3.7	2.39	0.89	1	1	1	1	1	1	0	0	0	0	0	0	0.481358	0.485532	0.494719	0.494066	0.453175	0.491994	0.486064	0.489583	0.495591	0.495637	0.461297	0.493958	no	no	no	no,no,no
	PF3D7_0818200	4981	-0.22	1.1e-05	2320.15	3264.78	2934.28	3027.49	990.75	1714.62	1533.09	3291.02	3145.64	903.31	2068.69	2502.93	1.26469	0.927318	0.657637	2.77084	1.5474	1.91939	0.338788	-0.108864	-0.604636	1.47032	0.629849	0.940646	0.198616	0.425297	0.105445	0.00181927	0.110627	0.0203566	0.438794	0.489583	0.270442	0.0113761	0.280019	0.0791954	no	no	no	no,no,no
	PF3D7_1139800	4982	-0.22	8.3e-06	3.08	2.1	2.04	1.74	5.52	3.07	2.78	2.13	4.07	5.79	3.2	2.21	1	1	1	1	1	1	0	0	0	0	0	0	0.481358	0.485532	0.494719	0.494066	0.453175	0.491994	0.486064	0.489583	0.495591	0.495637	0.461297	0.493958	no	no	no	no,no,no
	PF3D7_1018300	4983	-0.22	7.9e-06	52.9	61.7	49.21	43.71	54.34	60.87	46.22	59.78	41.3	80.12	52.26	56.92	0.930246	0.708428	1.26538	0.710434	0.85057	0.982093	-0.104316	-0.497307	0.339565	-0.493227	-0.233497	-0.0260685	0.373799	0.161115	0.234745	0.169636	0.26937	0.469176	0.486064	0.385814	0.471983	0.391998	0.461297	0.493958	no	no	no	no,no,no
	PF3D7_1478800	4984	-0.22	7.2e-06	36.94	25.54	10.2	19.09	54.14	34.93	43.16	41.08	22.09	74.71	43.08	49.5	0.276123	0.747455	1.9502	0.662562	0.797192	1.17607	-1.85661	-0.419941	0.963625	-0.593873	-0.327	0.23397	3.86054e-07	0.2032	0.0212654	0.124324	0.207888	0.310675	5.44115e-06	0.453495	0.0807944	0.313485	0.441258	0.493958	no	no	no	no,no,no
	PF3D7_0308800	4985	-0.22	6.7e-06	137.08	162.65	154.94	107.85	95.97	197.36	49.29	98.47	377.37	258.13	138.35	76.77	1.13029	0.66308	0.366616	0.297408	0.513598	0.498936	0.176692	-0.592745	-1.44766	-1.74948	-0.961289	-1.00307	0.337551	0.11765	0.00128924	0.000304654	0.0152298	0.0130834	0.486064	0.310672	0.0100558	0.00237046	0.0635599	0.057967	no	DOWN	DOWN	no,DOWN,DOWN
	PF3D7_0406700	4986	-0.22	6.4e-06	15.97	22.81	12.4	6.82	42.71	40.36	13.48	11.87	50.43	38.89	15.91	8.09	1	0.298992	0.315487	0.208023	0.315617	0.294103	0	-1.74182	-1.66435	-2.26519	-1.66375	-1.76561	0.481358	0.000186946	0.000263051	4.45332e-06	0.000126358	4.83074e-05	0.486064	0.00149137	0.00294053	5.05897e-05	0.00181241	0.00108026	no	DOWN	DOWN	no,DOWN,DOWN
	PF3D7_0525200	4987	-0.22	6.2e-06	25.62	29.01	31.72	29.62	35.58	34.08	18.05	18.57	56.2	52.53	23.49	24.17	1.2381	1.02103	0.417972	0.460118	0.507307	0.544894	0.308122	0.0300213	-1.25852	-1.11992	-0.979068	-0.875952	0.221923	0.460879	0.00441617	0.0143091	0.0138358	0.0259204	0.473408	0.489583	0.0246161	0.0619008	0.058691	0.095727	no	DOWN	DOWN	no,DOWN,DOWN
	PF3D7_1251700	4988	-0.22	5.9e-06	20.55	21.38	29.09	27.89	21.83	26.3	25.8	33.62	20.91	13.12	31.47	27.22	1.41557	1.30449	1.50502	2.0747	1.18186	1.27833	0.501385	0.383486	0.589784	1.0529	0.241059	0.354257	0.1011	0.203957	0.106282	0.0184632	0.346226	0.224166	0.267839	0.454483	0.271807	0.0757191	0.461297	0.456858	no	no	no	no,no,no
	PF3D7_0710200	4989	-0.22	5.8e-06	26.62	30.69	32.28	45.78	45.41	41.08	34.1	29.64	59.26	57.07	32.93	29.74	1.21262	1.49169	0.555687	0.521114	0.750936	0.721519	0.27813	0.576949	-0.847656	-0.940328	-0.413238	-0.470891	0.246158	0.109955	0.0392628	0.0332284	0.159296	0.14581	0.486064	0.296837	0.128984	0.117887	0.36528	0.332879	no	no	no	no,no,no
	PF3D7_1213200	4990	-0.22	5.7e-06	10.46	2.23	6.56	12.53	5.48	3.19	7.92	4.08	1.57	4.34	3.08	4.71	1	1	1	1	1	1	0	0	0	0	0	0	0.481358	0.485532	0.494719	0.494066	0.453175	0.491994	0.486064	0.489583	0.495591	0.495637	0.461297	0.493958	no	no	no	no,no,no
	PF3D7_0302700	4991	-0.22	5.5e-06	33.39	35.48	29.95	51.18	32.26	27.04	36.28	29.02	77.17	30.18	56.16	30.52	0.896975	1.4425	0.727744	1.01127	1.12461	1.07322	-0.15686	0.528574	-0.458497	0.0161622	0.169428	0.101952	0.32263	0.129882	0.172194	0.481386	0.403987	0.419212	0.486064	0.333061	0.382056	0.495637	0.461297	0.493958	no	no	no	no,no,no
	PF3D7_1360700	4992	-0.22	5.2e-06	42.79	41.5	44.82	40.21	47.51	48.83	43.14	43.3	49.03	50.22	45.62	51.62	1.04744	0.968916	0.930451	1.02788	0.908019	0.88675	0.066869	-0.045557	-0.103998	0.0396681	-0.139205	-0.173401	0.448452	0.476982	0.419086	0.462981	0.339442	0.344204	0.486064	0.489583	0.495591	0.495637	0.461297	0.493958	no	no	no	no,no,no
	PF3D7_0310200	4993	-0.22	5.1e-06	34.45	52.36	46.45	65.71	34.2	55.29	44.11	57.42	29.91	70.45	35.07	61.44	1.34833	1.25497	1.17252	0.872108	1.28977	1.03852	0.431175	0.327648	0.22961	-0.197421	0.367109	0.0545348	0.137817	0.238124	0.310873	0.35436	0.253387	0.460276	0.335059	0.489583	0.495591	0.495637	0.461297	0.493958	no	no	no	no,no,no
	PF3D7_0619800	4994	-0.22	5e-06	6.25	3.33	8.46	7.28	9.74	4.87	10.73	7.22	7.08	12.08	6.7	11.33	1	1	1	1	1	1	0	0	0	0	0	0	0.481358	0.485532	0.494719	0.494066	0.453175	0.491994	0.486064	0.489583	0.495591	0.495637	0.461297	0.493958	no	no	no	no,no,no
	PF3D7_1427300	4995	-0.22	4.9e-06	8.57	7.8	12.5	14.93	14.17	11.31	8.92	6.96	18.78	15.22	7.77	7.43	1	1	1	1	1	1	0	0	0	0	0	0	0.481358	0.485532	0.494719	0.494066	0.453175	0.491994	0.486064	0.489583	0.495591	0.495637	0.461297	0.493958	no	no	no	no,no,no
	PF3D7_1331600	4996	-0.22	4.8e-06	53.51	71.61	29.54	47.46	47.11	63.71	19.21	31.44	186.73	81.33	49.1	18.19	0.552046	0.662757	0.262947	0.223657	0.407769	0.493486	-0.857139	-0.593449	-1.92716	-2.16064	-1.29418	-1.01892	0.0105313	0.117364	2.95133e-05	1.13546e-05	0.00203475	0.0119561	0.0457324	0.310348	0.000511084	0.000118774	0.0146384	0.0541983	no	DOWN	DOWN	no,DOWN,DOWN
	PF3D7_1012700	4997	-0.22	4.5e-06	15.93	15	10.35	14.35	16.8	15.9	8.45	13.09	14.75	12.07	11.99	7.91	1	1	1	1	1	1	0	0	0	0	0	0	0.481358	0.485532	0.494719	0.494066	0.453175	0.491994	0.486064	0.489583	0.495591	0.495637	0.461297	0.493958	no	no	no	no,no,no
	PF3D7_0320900	4998	-0.22	5.1e-06	989.07	1633.01	761.33	886.44	350.69	779.26	431.52	1358.7	2342.23	378.66	1025.8	694.22	0.769743	0.542826	0.437959	1.83336	1.23049	1.74358	-0.377551	-0.881439	-1.19113	0.87449	0.299231	0.80205	0.148642	0.0373327	0.00661428	0.041323	0.301752	0.0407579	0.355938	0.133533	0.0335738	0.139379	0.461297	0.132213	no	no	no	no,no,no
	PF3D7_0610000	4999	-0.23	5.1e-06	24.65	30.94	43.4	44.39	36.33	39.53	10.32	22.96	73.51	16.62	29.32	29.05	1.76065	1.43471	0.398857	1.74789	0.284063	0.580825	0.816107	0.520762	-1.32606	0.805618	-1.81572	-0.783825	0.0176381	0.133321	0.00289278	0.0547969	3.40256e-05	0.040749	0.0696349	0.338669	0.0179574	0.173011	0.000666432	0.132213	no	no	no	no,no,no
	PF3D7_1228200	5000	-0.23	6.5e-06	3.07	1.31	5.77	4.83	4.09	4.19	5.22	1.8	4.52	5.05	3.63	5.92	1	1	1	1	1	1	0	0	0	0	0	0	0.481358	0.485532	0.494719	0.494066	0.453175	0.491994	0.486064	0.489583	0.495591	0.495637	0.461297	0.493958	no	no	no	no,no,no
	PF3D7_0107400	5001	-0.23	5.1e-06	99.34	82.59	66.7	59.89	130.61	131.86	54.05	54.85	128.84	74.67	113.72	41.54	0.671431	0.725148	0.882645	0.556314	0.413827	0.415971	-0.574688	-0.463652	-0.180095	-0.846028	-1.2729	-1.26544	0.0591334	0.178671	0.358168	0.0494937	0.00234618	0.00255411	0.179614	0.415296	0.495591	0.159882	0.0161531	0.0182712	no	no	DOWN	no,no,DOWN
	PF3D7_1360000	5002	-0.23	4e-06	49.73	27.57	29.84	43.48	50.1	62.46	24.47	25.84	66.17	32.13	40.76	38.53	0.60004	1.57708	0.615989	1.19919	0.488423	0.413705	-0.736869	0.657253	-0.699023	0.262061	-1.0338	-1.27333	0.0233103	0.0818903	0.0737389	0.297879	0.0102133	0.00242035	0.0876258	0.237557	0.206527	0.495637	0.047024	0.0174917	no	no	DOWN	no,no,DOWN
	PF3D7_0106200	5003	-0.23	3.6e-06	11.57	15.51	11.4	2.9	15.28	14.36	11.03	8.49	43.16	24.25	15.6	6.99	1	1	0.361446	0.288247	1	1	0	0	-1.46815	-1.79462	0	0	0.481358	0.485532	0.00111847	0.000218845	0.453175	0.491994	0.486064	0.489583	0.00902399	0.00177186	0.461297	0.493958	no	DOWN	no	no,DOWN,no
	PF3D7_1332600	5004	-0.23	3.3e-06	35.41	47.1	71.58	51.89	57.6	50.58	46.5	29.74	145.28	101.88	57.27	56.93	2.02146	1.1017	0.394204	0.558795	0.807292	0.587979	1.0154	0.139729	-1.34298	-0.83961	-0.308838	-0.766162	0.00426083	0.372744	0.00259423	0.050799	0.219138	0.0442601	0.0211367	0.489583	0.0165378	0.163293	0.458118	0.14076	no	no	no	no,no,no
	PF3D7_0210900	5005	-0.23	4.2e-06	403.38	306.81	621.02	559.32	507.18	390.34	802.01	604.05	320.53	532.22	447.14	568.99	1.53954	1.82302	1.395	1.06909	1.58131	1.5475	0.6225	0.866328	0.480267	0.0963806	0.661122	0.629937	0.0553932	0.034085	0.15445	0.418976	0.0985646	0.0863088	0.171276	0.124986	0.354169	0.495637	0.256928	0.227487	no	no	no	no,no,no
	PF3D7_0611600	5006	-0.23	2.8e-06	22.82	20.51	8.64	6.96	31.96	23.8	11.89	13.35	85	62.08	19.71	6.96	0.378615	0.339347	0.231882	0.112113	0.372028	0.560924	-1.4012	-1.55917	-2.10854	-3.15697	-1.42652	-0.834122	9.14864e-05	0.000733934	5.51453e-06	2.88059e-10	0.000803981	0.031973	0.000752016	0.00488716	0.000127847	5.92817e-09	0.0071577	0.111422	DOWN	DOWN	no	DOWN,DOWN,no
	PF3D7_0731600	5007	-0.23	2.3e-06	97.74	107.42	441.66	395.83	64.18	64.63	282.37	161.57	206.35	141.98	179.89	250.81	4.51872	3.68488	0.871771	1.76652	4.39966	2.49992	2.17592	1.88162	-0.197978	0.820907	2.13739	1.32188	6.32484e-09	4.44841e-05	0.3443	0.0515396	4.65736e-06	0.0019634	1.26497e-07	0.000407532	0.495591	0.165113	0.000145351	0.0151936	UP	no	UP	UP,no,UP
	PF3D7_1008200	5008	-0.23	2.3e-06	3.98	6	1.4	1.38	5.12	2.14	1.33	2.16	6.91	5.8	3.77	2.25	1	1	1	1	1	1	0	0	0	0	0	0	0.481358	0.485532	0.494719	0.494066	0.453175	0.491994	0.486064	0.489583	0.495591	0.495637	0.461297	0.493958	no	no	no	no,no,no
	PF3D7_1233600	5009	-0.23	2.3e-06	29.28	35.96	30.7	30.2	36.25	37.76	25.36	39.23	29.11	31.59	26.45	39.8	1.0485	0.839822	0.908622	1.25989	0.699586	1.03893	0.0683231	-0.251844	-0.138247	0.3333	-0.515426	0.0550986	0.446935	0.314409	0.391331	0.251211	0.112203	0.459785	0.486064	0.489583	0.495591	0.495637	0.283123	0.493958	no	no	no	no,no,no
	PF3D7_0905800	5011	-0.23	1.8e-06	15.19	13.19	20.89	28.39	15.4	13.99	23.96	23.03	8.8	19.8	17.22	26.74	1.37525	2.15239	1	1.35051	1.55584	1.64618	0.459691	1.10594	0	0.433499	0.637698	0.719118	0.121934	0.0102165	0.494719	0.192742	0.107505	0.0594077	0.306552	0.0471787	0.495591	0.428391	0.274563	0.174428	no	no	no	no,no,no
	PF3D7_0819700	5012	-0.23	1.4e-06	7.74	5.53	4.04	4.53	9.54	6.29	8.73	3.65	17.02	17.13	10.06	6.55	1	1	1	1	1	1	0	0	0	0	0	0	0.481358	0.485532	0.494719	0.494066	0.453175	0.491994	0.486064	0.489583	0.495591	0.495637	0.461297	0.493958	no	no	no	no,no,no
	PF3D7_0705900	5013	-0.24	1.3e-06	154.31	226.87	175.7	167.94	66.07	124.59	87.26	170.05	223.04	60.09	145.38	106.96	1.13862	0.740248	0.651811	1.78	1.32072	1.36488	0.187283	-0.43392	-0.617474	0.831875	0.401325	0.448771	0.327408	0.195145	0.10063	0.0492994	0.230649	0.167063	0.486064	0.441604	0.262004	0.159587	0.461297	0.367798	no	no	no	no,no,no
	PF3D7_0812700	5014	-0.24	1.1e-06	129.33	138.05	200.81	197.75	95.08	114.82	198.54	151.2	91.69	93.34	183.28	157.36	1.55269	1.43245	1.99891	1.68588	2.08814	1.31684	0.634774	0.518487	0.999213	0.753501	1.06222	0.397084	0.051865	0.134334	0.0177457	0.0671346	0.0160311	0.197028	0.163014	0.340633	0.070143	0.201192	0.0660789	0.416183	no	no	no	no,no,no
	PF3D7_1412100	5015	-0.24	1.1e-06	10.92	15.13	32.58	32.58	15.38	12.16	17.77	13.11	33.54	34.5	17.07	21.75	2.98352	2.15334	0.508945	0.630435	1	1	1.57701	1.10657	-0.97442	-0.665581	0	0	1.96514e-05	0.0101809	0.0214654	0.0977061	0.453175	0.491994	0.000189507	0.0470526	0.0814451	0.264508	0.461297	0.493958	UP	no	no	UP,no,no
	PF3D7_1129100	5016	-0.24	1.1e-06	1129.28	990.58	1601.9	1646.13	955.75	1153.49	1789.49	1473.2	759.46	1160.77	1626.41	1554.83	1.41851	1.66178	2.14153	1.33948	1.87234	1.27717	0.504381	0.732733	1.09865	0.421675	0.904843	0.352948	0.0997092	0.0607851	0.0104266	0.199176	0.0352555	0.225028	0.26502	0.190121	0.0477222	0.438072	0.119624	0.457957	no	no	no	no,no,no
	PF3D7_1417300	5017	-0.24	1.2e-06	6.47	9.86	2.06	2.42	8.39	10.25	5.38	6.09	35.83	27.98	10.34	3.17	1	1	0.288585	0.113295	1	1	0	0	-1.79293	-3.14184	0	0	0.481358	0.485532	9.34908e-05	3.47849e-10	0.453175	0.491994	0.486064	0.489583	0.00127959	7.00633e-09	0.461297	0.493958	no	DOWN	no	no,DOWN,no
	PF3D7_0910500	5018	-0.24	1.1e-06	2.43	4.59	2.28	2.43	4.47	3.02	2.96	4.12	4.49	9.08	4.63	2.76	1	1	1	1	1	1	0	0	0	0	0	0	0.481358	0.485532	0.494719	0.494066	0.453175	0.491994	0.486064	0.489583	0.495591	0.495637	0.461297	0.493958	no	no	no	no,no,no
	PF3D7_1428500	5019	-0.24	1e-06	2.55	2.62	1.02	0.6	1.77	3.37	1.16	0.8	0.75	1.88	0.88	1.38	1	1	1	1	1	1	0	0	0	0	0	0	0.481358	0.485532	0.494719	0.494066	0.453175	0.491994	0.486064	0.489583	0.495591	0.495637	0.461297	0.493958	no	no	no	no,no,no
	PF3D7_1012000	5020	-0.24	9.9e-07	90.42	91.9	69.22	68.54	103.97	90.62	97.46	85.29	153.9	139.91	79.12	83.65	0.765539	0.745811	0.5141	0.597884	0.937386	0.941183	-0.385453	-0.423119	-0.959879	-0.742062	-0.0932852	-0.0874529	0.143865	0.201352	0.0230773	0.0741984	0.375913	0.415977	0.346693	0.450977	0.0859535	0.21617	0.461297	0.493958	no	no	no	no,no,no
	PF3D7_1024900	5021	-0.24	8.9e-07	3.4	2.63	11.62	10.24	3.74	4.82	4.09	3.03	6.03	5.63	4.1	3.98	1	1	1	1	1	1	0	0	0	0	0	0	0.481358	0.485532	0.494719	0.494066	0.453175	0.491994	0.486064	0.489583	0.495591	0.495637	0.461297	0.493958	no	no	no	no,no,no
	PF3D7_0520600	5022	-0.24	9e-07	1445.15	1159.34	1448.45	1066.38	1049.81	862.95	1576.69	1278.74	321.8	891.11	1088.14	1147.84	1.00228	0.919816	3.38142	1.2881	1.50188	1.48182	0.00329064	-0.120582	1.75763	0.365246	0.586771	0.567374	0.484816	0.415843	0.000112728	0.231615	0.128924	0.110025	0.488341	0.489583	0.00148561	0.486288	0.313078	0.269953	no	no	no	no,no,no
	PF3D7_1315400	5023	-0.24	8.4e-07	506.68	501.45	649.98	528.08	442.2	514.02	630.07	505.96	519.21	597.72	557.09	563.13	1.28282	1.05311	1.07296	0.94213	1.42485	0.98432	0.35932	0.0746506	0.101592	-0.0860018	0.510813	-0.0228012	0.18387	0.424533	0.410725	0.438669	0.166075	0.472032	0.415461	0.489583	0.495591	0.495637	0.377323	0.493958	no	no	no	no,no,no
	PF3D7_1018600	5024	-0.24	8.3e-07	67.76	64.96	66.12	92.87	67.97	73.54	68.23	75.58	36.67	80.84	61.42	70.64	0.975797	1.42965	1.67494	0.873825	1.00383	1.02774	-0.0353472	0.515661	0.744108	-0.194584	0.00550809	0.0394753	0.44435	0.1356	0.0582944	0.35644	0.457824	0.473429	0.486064	0.342924	0.174361	0.495637	0.465195	0.493958	no	no	no	no,no,no
	PF3D7_1123200	5025	-0.24	7.9e-07	7.41	14.96	2.9	2.16	10.2	9.98	2.33	4.84	24.53	23.04	6.97	4.87	1	1	0.284142	0.211372	1	1	0	0	-1.81532	-2.24215	0	0	0.481358	0.485532	7.75388e-05	5.49266e-06	0.453175	0.491994	0.486064	0.489583	0.00109557	6.1414e-05	0.461297	0.493958	no	DOWN	no	no,DOWN,no
	PF3D7_0804400	5026	-0.24	5.7e-07	11.62	13.91	17.75	16.14	16.06	16.24	9.04	6.03	33.14	15.32	12.5	7.7	1	1	0.377188	1	1	1	0	0	-1.40665	0	0	0	0.481358	0.485532	0.00170456	0.494066	0.453175	0.491994	0.486064	0.489583	0.0121938	0.495637	0.461297	0.493958	no	no	no	no,no,no
[truncated: 34 more rows]
